# Supplementary material for: Integrated Microbiome and Host Transcriptome Profiles Link Parkinson’s Disease to Blautia Genus: Evidence From Feces, Blood, and Brain
Source: Front Microbiol. 2022 May 26;13:875101. doi: 10.3389/fmicb.2022.875101 (PMC9204254; doi:10.3389/fmicb.2022.875101)
Supplement: Supplementary file 1 [file Data_Sheet_1.ZIP]

Archive with 2 entries (2 files):
- Supplementary data.xlsx
- __MACOSX/._Supplementary data.xlsx
