# Supplementary material for: Integrated Microbiome and Host Transcriptome Profiles Link Parkinson’s Disease to Blautia Genus: Evidence From Feces, Blood, and Brain
Source: Front Microbiol. 2022 May 26;13:875101. doi: 10.3389/fmicb.2022.875101 (PMC9204254; doi:10.3389/fmicb.2022.875101)
Supplement: Supplementary file 1 [file Data_Sheet_1.ZIP › Supplementary data.xlsx]

## Sheet: Supplementary data list
Supplementary data list
Supplementary Data 1 | List of potential contaminant genera reported in published articles
Supplementary Data 2 | The metadata for each sample included in microbiota analysis in this study
Supplementary Data 3 | Raw count data of the genera composition in the feces obtained from QIIME2 (Greeengenes)
Supplementary Data 4 | Raw count data of the genera composition in the blood obtained from QIIME2 (Greengenes)
Supplementary Data 5 | Raw count data of the genera composition in the brain obtained from Kraken2
Supplementary Data 6 | Raw count data of the genera composition in the feces obtained from QIIME2 (SILVA)
Supplementary Data 7 | Different genea found in a shotgun metagenome of gut microbiome using Kraken2 (PMID: 32844199)
Supplementary Data 8 | Correlation data between Blautia genus and host genes in brain with absolute r > 0.3 and p < 0.05
Supplementary Data 9 | Different expression genes (DEGs) indentified from RNA-Seq in brain with both fixed and random effect models
Supplementary Data 10 | Correlation data between Blautia genera and DEGs indentified from RNA-Seq in brain with absolute r > 0.3 and p < 0.05
Supplementary Data 11 | Different expression genes (DEGs) indentified from microarray in brain with both fixed effect model (ImaGEO)
Supplementary Data 12 | GO enrichment analysis of the DEGs (RNA-Seq) significantly associated with Blautia genus (|r| > 0.3 & p < 0.05)
Supplementary Data 13 | KEGG enrichment analysis of the DEGs (RNA-Seq) significantly associated with Blautia genus (|r| > 0.3 & p < 0.05)
Supplementary Data 14 | GSEA-based KEGG enrichment analysis of the DEGs (RNA-Seq) significantly associated with Blautia genus (|r| > 0.3 & p < 0.05)
Supplementary Data 15 | GSEA-based GO enrichment analysis of the DEGs (RNA-Seq) significantly associated with Blautia genus (|r| > 0.3 & p < 0.05)

## Sheet: Supplementary data 1
Supplementary Data 1 | List of potential contaminant genera reported in published articles
#: PMID: 30497919
$: PMID: 25387460
*: PMID: 30558668
genera_studies #	genera_Salter $	genera_decontam *
Actinomyces	Afipia	Streptococcus
Corynebacterium	Aquabacterium	Mycobacterium
Arthrobacter	Asticcacaulis	Staphylococcus
Rothia	Aurantimonas	Waddlia
Propionibacterium	Beijerinckia	Pseudoalteromonas
Atopobium	Bosea	Piscirickettsia
Sediminibacterium	Bradyrhizobium	Sulfolobus
Porphyromonas	Brevundimonas	Sphingomonas
Prevotella	Caulobacter	Massilia
Chryseobacterium	Craurococcus	Candidatus_Pelagibacter
Capnocytophaga	Devosia	Alcanivorax
Chryseobacterium	Hoeflea	Paraburkholderia
Flavobacterium	Mesorhizobium	Clostridium
Pedobacter	Methylobacterium	Porphyromonas
UnclassifiedTM7	Novosphingobium	Ensifer
Bacillus	Ochrobactrum	Tetrasphaera
Geobacillus	Paracoccus	Idiomarina
Brevibacillus	Pedomicrobium	Micrococcus
Paenibacillus	Phyllobacterium	Caulobacter
Staphylococcus	Rhizobium	Coxiella
Abiotrophia	Roseomonas	Rhodococcus
Granulicatella	Sphingobium	Fusobacterium
Enterococcus	Sphingomonas	Cyanothece
Lactobacillus	Sphingopyxis	Pontibacillus
Streptococcus	Acidovorax	Acidibacillus
Clostridium	Azoarcus	Yersinia
Coprococcus	Azospira	Fischerella
Anaerococcus	Burkholderia	Asticcacaulis
Dialister	Comamonas	Necropsobacter
Megasphaera	Cupriavidus	Stenotrophomonas
Veillonella	Curvibacter	Methanosarcina
Fusobacterium	Delftia	Brevundimonas
Leptotrichia	Duganella	Gulbenkiania
Brevundimonas	Herbaspirillum	Pseudovibrio
Afipia	Janthinobacterium	Phaeobacter
Bradyrhizobium	Kingella	Pelomonas
Devosia	Leptothrix	Paenisporosarcina
Methylobacterium	Limnobacter	Azospirillum
Mesorhizobium	Massilia	Clostridioides
Phyllobacterium	Methylophilus	Alteromonas
Rhizobium	Methyloversatilis	Borrelia
Methylobacterium	Oxalobacter	Weissella
Phyllobacterium	Pelomonas	Buchnera
Roseomonas	Polaromonas	Chthoniobacter
Novosphingobium	Ralstonia	Gemella
Sphingobium	Schlegelella	Pectobacterium
Sphingomonas	Sulfuritalea	Cupriavidus
Achromobacter	Undibacterium	Atopobium
Burkholderia	Variovorax	Jeotgalibaca
Acidovorax	Acinetobacter	Brachyspira
Comamonas	Enhydrobacter	Methanococcus
Curvibacter	Enterobacter	Formosa
Pelomonas	Escherichia	Jannaschia
Cupriavidus	Nevskia	Candidatus_Jettenia
Duganella	Pseudomonas	Bifidobacterium
Herbaspirillum	Pseudoxanthomonas	Lactococcus
Janthinobacterium	Psychrobacter	Curvibacter
Massilia	Stenotrophomonas	Photobacterium
Oxalobacter	Xanthomonas	Leptotrichia
Ralstonia	Aeromicrobium	Oceanobacter
Leptothrix	Arthrobacter	Anabaena
kingella	Beutenbergia	Tolypothrix
Neisseria	Brevibacterium	Chamaesiphon
Escherichia	Corynebacterium	Avibacterium
Haemophilus	Curtobacterium	Bartonella
Acinetobacter	Dietzia	Cyprinivirus
Enhydrobacter	Geodermatophilus	Xenorhabdus
Pseudomonas	Janibacter	Acidiphilium
Stenotrophomonas	Kocuria	Circovirus
Xanthomonas	Microbacterium	Variovorax
	Micrococcus	Tepidimonas
	Microlunatus	Roseolovirus
	Patulibacter	Carnobacterium
	Propionibacterium	Bilophila
	Rhodococcus	Thermogemmatispora
	Tsukamurella	Edaphobacter
	Abiotrophia	Borreliella
	Bacillus	Oscillatoria
	Brevibacillus	Oscillibacter
	Brochothrix	Aminiphilus
	Facklamia	Alcaligenes
	Paenibacillus	Rhizobacter
	Streptococcus	Verminephrobacter
	Chryseobacterium	Microcystis
	Dyadobacter	Rhodopseudomonas
	Flavobacterium	Alphabaculovirus
	Hydrotalea	Dehalobacter
	Niastella	Natrialba
	Olivibacter	Ruminococcus
	Pedobacter	Lysinibacillus
	Wautersiella	Ictalurivirus
	Deinococcus	Tospovirus
	Predominantly unclassified Acidobacteria Gp2 organismsminantly	Cellulosimicrobium
		Conchiformibius
		Scytonema
		Dysgonomonas
		Candidatus_Liberibacter
		Lachnoanaerobaculum
		Anaerosalibacter
		Candidatus_Nitrosocosmicus
		Lacinutrix
		Dokdonia
		Psychromonas
		Sporocytophaga
		Geitlerinema
		Psychroflexus
		Edwardsiella
		Gardnerella
		Coccolithovirus
		Candidatus_Protochlamydia
		Myroides
		Moritella
		Sphaerochaeta
		Moraxella
		Enterovibrio
		T7likevirus
		Candidatus_Phytoplasma
		Erysipelothrix
		Plesiomonas
		Trichodesmium
		Nodularia
		Calothrix
		Leptolyngbya
		Odoribacter
		Phaeovirus
		Barnesiella
		Rhodomicrobium
		Cylindrospermum
		Morganella
		Paraprevotella
		Niveispirillum
		Haladaptatus
		Bdellovibrio
		Providencia
		Haloferax
		Pseudanabaena
		Salinibacterium
		Megasphaera
		Hungatella
		Halothece
		Photorhabdus
		Trabulsiella
		Polaribacter
		Sphingobacterium
		Akkermansia
		Dyadobacter
		Betabaculovirus
		Methylocystis
		Rhodovulum
		Hyalangium
		Diplorickettsia
		Methanosalsum
		Candidatus_Cardinium
		Methanolobus
		Cystobacter
		Cytophaga
		Imtechella
		Macavirus
		Percavirus
		Blattabacterium
		Empedobacter
		Rhodopirellula
		Haloquadratum
		Nitrosomonas
		Persicobacter
		Gorillibacterium
		Methanococcoides
		Beijerinckia
		Bergeyella
		Anaeromyxobacter
		Methanomethylovorans
		Hydrogenobaculum
		Aviadenovirus
		Butyricimonas
		Glossinavirus
		Spirulina
		Ktedonobacter
		Arthrospira
		Rivularia
		Lyngbya
		Acetobacterium
		Aliivibrio
		Bizionia
		Mobiluncus
		Gilvimarinus
		Oenococcus
		Methanothermococcus
		Varicellovirus
		Lutibacter
		Solirubrobacter
		Paraglaciecola
		Iridovirus
		Alloscardovia
		Mucilaginibacter
		Endozoicomonas
		Gillisia
		Planktothrix
		Candidatus_Schmidhempelia
		Oceanibulbus
		Desulfitobacterium
		Rhodoplanes
		Chlorobium
		Ascovirus
		Nitrococcus
		Haliea
		Rhodanobacter
		Gelidibacter
		Chrysovirus
		Geoalkalibacter
		Aphanizomenon
		Moorea
		Herminiimonas
		Desulfosporosinus
		Nodosilinea
		Pannonibacter
		Cellulophaga
		Glaciibacter
		Neochlamydia
		Wigglesworthia
		Geodermatophilus
		Buttiauxella
		Methylocapsa
		Raphidiopsis
		Prochlorothrix
		Avipoxvirus
		Candidatus_Hamiltonella
		Caldithrix
		Desulfotignum
		Parachlamydia
		Leclercia
		Kordia
		Lamprocystis
		Sulfuricella
		Tamlana
		Thiohalocapsa
		Glutamicibacter
		Gluconobacter
		Stenoxybacter
		Candidatus_Blochmannia
		Microcoleus
		Methanocaldococcus
		Gloeocapsa
		Candidatus_Glomeribacter
		Desulfobacterium
		Methanomicrobium
		Syntrophaceticus
		Moellerella
		Fibrisoma
		Mesoflavibacter
		Bhargavaea
		Orientia
		Candidatus_Azobacteroides
		Thiorhodococcus
		Methanocorpusculum
		Microbulbifer
		Oleispira
		Crinalium
		Alkaliphilus
		Commensalibacter
		Glaciecola
		Verrucomicrobium
		Winogradskyella
		Halobiforma
		Catabacter
		Teredinibacter
		Anditalea
		Chitinophaga
		Aequorivita
		Cedecea
		Trichormus
		Petrotoga
		Anaerovorax
		Levyella
		Aphanocapsa
		Candidatus_Methanoplasma
		C2likevirus
		Syntrophobotulus
		Negevirus
		Ephemerovirus
		Betalipothrixvirus
		Solendovirus
		Rotavirus
		Rubivirus

## Sheet: Supplementary data 2
Supplementary Data 2 | The metadata for each sample included in microbiota analysis in this study
sampleid	source	diseasetype	group	gender	bmi	age	country	project	dataset	platform	avgSpotLen	region	DiseaseState	city	organ	biosample	gsmid
SRR10173265	Amygdala	PD_Con	Control	male	NA	79	Israel	prjna471671	NA	NextSeq 500	83	RNA-Seq	control	Jerusalem	brain	SAMN12830051	GSM4094428
SRR10173266	Amygdala	PD_Con	Control	male	NA	92	Israel	prjna471671	NA	NextSeq 500	83	RNA-Seq	control	Jerusalem	brain	SAMN12830050	GSM4094429
SRR10173267	Amygdala	PD_Con	Control	female	NA	83	Israel	prjna471671	NA	NextSeq 500	83	RNA-Seq	control	Jerusalem	brain	SAMN12830048	GSM4094430
SRR10173268	Amygdala	PD_Con	Control	female	NA	89	Israel	prjna471671	NA	NextSeq 500	83	RNA-Seq	control	Jerusalem	brain	SAMN12830047	GSM4094431
SRR10173269	Amygdala	PD_Con	Control	male	NA	95	Israel	prjna471671	NA	NextSeq 500	83	RNA-Seq	control	Jerusalem	brain	SAMN12830046	GSM4094432
SRR10173270	Amygdala	PD_Con	Control	female	NA	85	Israel	prjna471671	NA	NextSeq 500	83	RNA-Seq	control	Jerusalem	brain	SAMN12830045	GSM4094433
SRR10173271	Amygdala	PD_Con	Control	male	NA	79	Israel	prjna471671	NA	NextSeq 500	83	RNA-Seq	control	Jerusalem	brain	SAMN12830044	GSM4094434
SRR10173272	Amygdala	PD_Con	Control	female	NA	92	Israel	prjna471671	NA	NextSeq 500	83	RNA-Seq	control	Jerusalem	brain	SAMN12830043	GSM4094435
SRR10173273	Amygdala	PD	NDD	male	NA	78	Israel	prjna471671	NA	NextSeq 500	83	RNA-Seq	case	Jerusalem	brain	SAMN12830089	GSM4094436
SRR10173274	Amygdala	PD	NDD	male	NA	76	Israel	prjna471671	NA	NextSeq 500	83	RNA-Seq	case	Jerusalem	brain	SAMN12830088	GSM4094437
SRR10173275	Amygdala	PD	NDD	male	NA	86	Israel	prjna471671	NA	NextSeq 500	83	RNA-Seq	case	Jerusalem	brain	SAMN12830087	GSM4094438
SRR10173276	Amygdala	PD	NDD	male	NA	80	Israel	prjna471671	NA	NextSeq 500	83	RNA-Seq	case	Jerusalem	brain	SAMN12830086	GSM4094439
SRR10173277	Amygdala	PD	NDD	male	NA	69	Israel	prjna471671	NA	NextSeq 500	83	RNA-Seq	case	Jerusalem	brain	SAMN12830085	GSM4094440
SRR10173278	Amygdala	PD	NDD	male	NA	70	Israel	prjna471671	NA	NextSeq 500	83	RNA-Seq	case	Jerusalem	brain	SAMN12830084	GSM4094441
SRR10173279	Amygdala	PD	NDD	male	NA	76	Israel	prjna471671	NA	NextSeq 500	83	RNA-Seq	case	Jerusalem	brain	SAMN12830083	GSM4094442
SRR10173280	Amygdala	PD	NDD	male	NA	83	Israel	prjna471671	NA	NextSeq 500	83	RNA-Seq	case	Jerusalem	brain	SAMN12830082	GSM4094443
SRR10173281	Amygdala	PD	NDD	female	NA	67	Israel	prjna471671	NA	NextSeq 500	83	RNA-Seq	case	Jerusalem	brain	SAMN12830081	GSM4094444
SRR10173282	Amygdala	PD	NDD	male	NA	81	Israel	prjna471671	NA	NextSeq 500	83	RNA-Seq	case	Jerusalem	brain	SAMN12830080	GSM4094445
SRR10173283	Amygdala	PD	NDD	male	NA	65	Israel	prjna471671	NA	NextSeq 500	83	RNA-Seq	case	Jerusalem	brain	SAMN12830079	GSM4094446
SRR10173284	Amygdala	PD	NDD	male	NA	73	Israel	prjna471671	NA	NextSeq 500	83	RNA-Seq	case	Jerusalem	brain	SAMN12830078	GSM4094447
SRR10173285	Amygdala	PD	NDD	male	NA	77	Israel	prjna471671	NA	NextSeq 500	83	RNA-Seq	case	Jerusalem	brain	SAMN12830077	GSM4094448
SRR10173286	Amygdala	PD	NDD	male	NA	61	Israel	prjna471671	NA	NextSeq 500	83	RNA-Seq	case	Jerusalem	brain	SAMN12830076	GSM4094449
SRR10173287	Amygdala	PD	NDD	female	NA	81	Israel	prjna471671	NA	NextSeq 500	83	RNA-Seq	case	Jerusalem	brain	SAMN12830075	GSM4094450
SRR9332686	Amygdala	PD_Con	Control	NA	NA	NA	Israel	prjna549947	NA	NextSeq 500	83	RNA-Seq	control	Jerusalem	brain	SAMN12099920	GSM3900032
SRR9332687	Amygdala	PD_Con	Control	NA	NA	NA	Israel	prjna549947	NA	NextSeq 500	83	RNA-Seq	control	Jerusalem	brain	SAMN12099919	GSM3900033
SRR9332688	Amygdala	PD_Con	Control	NA	NA	NA	Israel	prjna549947	NA	NextSeq 500	83	RNA-Seq	control	Jerusalem	brain	SAMN12099918	GSM3900034
SRR9332689	Amygdala	PD_Con	Control	NA	NA	NA	Israel	prjna549947	NA	NextSeq 500	83	RNA-Seq	control	Jerusalem	brain	SAMN12099912	GSM3900035
SRR9332690	Amygdala	PD_Con	Control	NA	NA	NA	Israel	prjna549947	NA	NextSeq 500	83	RNA-Seq	control	Jerusalem	brain	SAMN12099929	GSM3900036
SRR9332691	Amygdala	PD_Con	Control	NA	NA	NA	Israel	prjna549947	NA	NextSeq 500	83	RNA-Seq	control	Jerusalem	brain	SAMN12099924	GSM3900037
SRR9332692	Amygdala	PD_Con	Control	NA	NA	NA	Israel	prjna549947	NA	NextSeq 500	83	RNA-Seq	control	Jerusalem	brain	SAMN12099970	GSM3900038
SRR9332693	Amygdala	PD_Con	Control	NA	NA	NA	Israel	prjna549947	NA	NextSeq 500	83	RNA-Seq	control	Jerusalem	brain	SAMN12099965	GSM3900039
SRR9332694	Amygdala	PD	NDD	NA	NA	NA	Israel	prjna549947	NA	NextSeq 500	83	RNA-Seq	case	Jerusalem	brain	SAMN12099960	GSM3900040
SRR9332695	Amygdala	PD	NDD	NA	NA	NA	Israel	prjna549947	NA	NextSeq 500	83	RNA-Seq	case	Jerusalem	brain	SAMN12099860	GSM3900041
SRR9332696	Amygdala	PD	NDD	NA	NA	NA	Israel	prjna549947	NA	NextSeq 500	83	RNA-Seq	case	Jerusalem	brain	SAMN12099857	GSM3900042
SRR9332697	Amygdala	PD	NDD	NA	NA	NA	Israel	prjna549947	NA	NextSeq 500	83	RNA-Seq	case	Jerusalem	brain	SAMN12099856	GSM3900043
SRR9332698	Amygdala	PD	NDD	NA	NA	NA	Israel	prjna549947	NA	NextSeq 500	83	RNA-Seq	case	Jerusalem	brain	SAMN12099855	GSM3900044
SRR9332699	Amygdala	PD	NDD	NA	NA	NA	Israel	prjna549947	NA	NextSeq 500	83	RNA-Seq	case	Jerusalem	brain	SAMN12099854	GSM3900045
SRR9332700	Amygdala	PD	NDD	NA	NA	NA	Israel	prjna549947	NA	NextSeq 500	83	RNA-Seq	case	Jerusalem	brain	SAMN12099852	GSM3900046
SRR9332701	Amygdala	PD	NDD	NA	NA	NA	Israel	prjna549947	NA	NextSeq 500	83	RNA-Seq	case	Jerusalem	brain	SAMN12099851	GSM3900047
SRR9332702	Amygdala	PD	NDD	NA	NA	NA	Israel	prjna549947	NA	NextSeq 500	83	RNA-Seq	case	Jerusalem	brain	SAMN12099850	GSM3900048
SRR9332703	Amygdala	PD	NDD	NA	NA	NA	Israel	prjna549947	NA	NextSeq 500	83	RNA-Seq	case	Jerusalem	brain	SAMN12099849	GSM3900049
SRR9332704	Amygdala	PD	NDD	NA	NA	NA	Israel	prjna549947	NA	NextSeq 500	83	RNA-Seq	case	Jerusalem	brain	SAMN12099848	GSM3900050
SRR9332705	Amygdala	PD	NDD	NA	NA	NA	Israel	prjna549947	NA	NextSeq 500	83	RNA-Seq	case	Jerusalem	brain	SAMN12099847	GSM3900051
SRR9332706	Amygdala	PD	NDD	NA	NA	NA	Israel	prjna549947	NA	NextSeq 500	83	RNA-Seq	case	Jerusalem	brain	SAMN12099846	GSM3900052
SRR9332707	Amygdala	PD	NDD	NA	NA	NA	Israel	prjna549947	NA	NextSeq 500	83	RNA-Seq	case	Jerusalem	brain	SAMN12099845	GSM3900053
SRR9332708	Amygdala	PD	NDD	NA	NA	NA	Israel	prjna549947	NA	NextSeq 500	83	RNA-Seq	case	Jerusalem	brain	SAMN12099844	GSM3900054
SRR2015713	BA9 prefrontal cortex	PD_Con	Control	male	NA	73	USA	prjna283498	NA	Illumina HiSeq2000	200	RNA-Seq	control	Boston	brain	SAMN03651527	GSM1679648
SRR2015714	BA9 prefrontal cortex	PD_Con	Control	male	NA	91	USA	prjna283498	NA	Illumina HiSeq2000	200	RNA-Seq	control	Boston	brain	SAMN03651528	GSM1679649
SRR2015715	BA9 prefrontal cortex	PD_Con	Control	male	NA	82	USA	prjna283498	NA	Illumina HiSeq2000	200	RNA-Seq	control	Boston	brain	SAMN03651529	GSM1679650
SRR2015716	BA9 prefrontal cortex	PD_Con	Control	male	NA	97	USA	prjna283498	NA	Illumina HiSeq2000	200	RNA-Seq	control	Boston	brain	SAMN03651530	GSM1679651
SRR2015717	BA9 prefrontal cortex	PD_Con	Control	male	NA	86	USA	prjna283498	NA	Illumina HiSeq2000	200	RNA-Seq	control	Boston	brain	SAMN03651531	GSM1679652
SRR2015718	BA9 prefrontal cortex	PD_Con	Control	male	NA	91	USA	prjna283498	NA	Illumina HiSeq2000	200	RNA-Seq	control	Boston	brain	SAMN03651532	GSM1679653
SRR2015719	BA9 prefrontal cortex	PD_Con	Control	male	NA	81	USA	prjna283498	NA	Illumina HiSeq2000	200	RNA-Seq	control	Boston	brain	SAMN03651533	GSM1679654
SRR2015720	BA9 prefrontal cortex	PD_Con	Control	male	NA	79	USA	prjna283498	NA	Illumina HiSeq2000	200	RNA-Seq	control	Boston	brain	SAMN03651534	GSM1679655
SRR2015721	BA9 prefrontal cortex	PD_Con	Control	male	NA	63	USA	prjna283498	NA	Illumina HiSeq2000	200	RNA-Seq	control	Boston	brain	SAMN03651535	GSM1679656
SRR2015722	BA9 prefrontal cortex	PD_Con	Control	male	NA	66	USA	prjna283498	NA	Illumina HiSeq2000	200	RNA-Seq	control	Boston	brain	SAMN03651536	GSM1679657
SRR2015723	BA9 prefrontal cortex	PD_Con	Control	male	NA	69	USA	prjna283498	NA	Illumina HiSeq2000	200	RNA-Seq	control	Boston	brain	SAMN03651537	GSM1679658
SRR2015724	BA9 prefrontal cortex	PD_Con	Control	male	NA	79	USA	prjna283498	NA	Illumina HiSeq2000	200	RNA-Seq	control	Boston	brain	SAMN03651538	GSM1679659
SRR2015725	BA9 prefrontal cortex	PD_Con	Control	male	NA	61	USA	prjna283498	NA	Illumina HiSeq2000	200	RNA-Seq	control	Boston	brain	SAMN03651539	GSM1679660
SRR2015726	BA9 prefrontal cortex	PD_Con	Control	male	NA	58	USA	prjna283498	NA	Illumina HiSeq2000	200	RNA-Seq	control	Boston	brain	SAMN03651540	GSM1679661
SRR2015727	BA9 prefrontal cortex	PD_Con	Control	male	NA	70	USA	prjna283498	NA	Illumina HiSeq2000	200	RNA-Seq	control	Boston	brain	SAMN03651541	GSM1679662
SRR2015728	BA9 prefrontal cortex	PD_Con	Control	male	NA	66	USA	prjna283498	NA	Illumina HiSeq2000	200	RNA-Seq	control	Boston	brain	SAMN03651542	GSM1679663
SRR2015729	BA9 prefrontal cortex	PD_Con	Control	male	NA	73	USA	prjna283498	NA	Illumina HiSeq2000	200	RNA-Seq	control	Boston	brain	SAMN03651543	GSM1679664
SRR2015730	BA9 prefrontal cortex	PD_Con	Control	male	NA	60	USA	prjna283498	NA	Illumina HiSeq2000	200	RNA-Seq	control	Boston	brain	SAMN03651544	GSM1679665
SRR2015731	BA9 prefrontal cortex	PD_Con	Control	male	NA	76	USA	prjna283498	NA	Illumina HiSeq2000	200	RNA-Seq	control	Boston	brain	SAMN03651545	GSM1679666
SRR2015732	BA9 prefrontal cortex	PD_Con	Control	male	NA	61	USA	prjna283498	NA	Illumina HiSeq2000	200	RNA-Seq	control	Boston	brain	SAMN03651546	GSM1679667
SRR2015733	BA9 prefrontal cortex	PD_Con	Control	male	NA	62	USA	prjna283498	NA	Illumina HiSeq2000	200	RNA-Seq	control	Boston	brain	SAMN03651547	GSM1679668
SRR2015734	BA9 prefrontal cortex	PD_Con	Control	male	NA	69	USA	prjna283498	NA	Illumina HiSeq2000	200	RNA-Seq	control	Boston	brain	SAMN03651548	GSM1679669
SRR2015735	BA9 prefrontal cortex	PD_Con	Control	male	NA	61	USA	prjna283498	NA	Illumina HiSeq2000	200	RNA-Seq	control	Boston	brain	SAMN03651549	GSM1679670
SRR2015736	BA9 prefrontal cortex	PD_Con	Control	male	NA	88	USA	prjna283498	NA	Illumina HiSeq2000	200	RNA-Seq	control	Boston	brain	SAMN03651550	GSM1679671
SRR2015737	BA9 prefrontal cortex	PD_Con	Control	male	NA	93	USA	prjna283498	NA	Illumina HiSeq2000	200	RNA-Seq	control	Boston	brain	SAMN03651551	GSM1679672
SRR2015738	BA9 prefrontal cortex	PD_Con	Control	male	NA	53	USA	prjna283498	NA	Illumina HiSeq2000	200	RNA-Seq	control	Boston	brain	SAMN03651552	GSM1679673
SRR2015739	BA9 prefrontal cortex	PD_Con	Control	male	NA	57	USA	prjna283498	NA	Illumina HiSeq2000	200	RNA-Seq	control	Boston	brain	SAMN03651553	GSM1679674
SRR2015740	BA9 prefrontal cortex	PD_Con	Control	male	NA	46	USA	prjna283498	NA	Illumina HiSeq2000	200	RNA-Seq	control	Boston	brain	SAMN03651554	GSM1679675
SRR2015741	BA9 prefrontal cortex	PD_Con	Control	male	NA	57	USA	prjna283498	NA	Illumina HiSeq2000	200	RNA-Seq	control	Boston	brain	SAMN03651555	GSM1679676
SRR2015742	BA9 prefrontal cortex	PD_Con	Control	male	NA	80	USA	prjna283498	NA	Illumina HiSeq2000	200	RNA-Seq	control	Boston	brain	SAMN03651492	GSM1679677
SRR2015743	BA9 prefrontal cortex	PD_Con	Control	male	NA	74	USA	prjna283498	NA	Illumina HiSeq2000	200	RNA-Seq	control	Boston	brain	SAMN03651483	GSM1679678
SRR2015744	BA9 prefrontal cortex	PD_Con	Control	male	NA	69	USA	prjna283498	NA	Illumina HiSeq2000	200	RNA-Seq	control	Boston	brain	SAMN03651484	GSM1679679
SRR2015745	BA9 prefrontal cortex	PD_Con	Control	male	NA	76	USA	prjna283498	NA	Illumina HiSeq2000	200	RNA-Seq	control	Boston	brain	SAMN03651485	GSM1679680
SRR2015746	BA9 prefrontal cortex	PD_Con	Control	male	NA	78	USA	prjna283498	NA	Illumina HiSeq2000	200	RNA-Seq	control	Boston	brain	SAMN03651486	GSM1679681
SRR2015747	BA9 prefrontal cortex	PD_Con	Control	male	NA	87	USA	prjna283498	NA	Illumina HiSeq2000	200	RNA-Seq	control	Boston	brain	SAMN03651487	GSM1679682
SRR2015748	BA9 prefrontal cortex	PD_Con	Control	male	NA	86	USA	prjna283498	NA	Illumina HiSeq2000	200	RNA-Seq	control	Boston	brain	SAMN03651488	GSM1679683
SRR2015749	BA9 prefrontal cortex	PD_Con	Control	male	NA	54	USA	prjna283498	NA	Illumina HiSeq2000	200	RNA-Seq	control	Boston	brain	SAMN03651489	GSM1679684
SRR2015750	BA9 prefrontal cortex	PD_Con	Control	male	NA	68	USA	prjna283498	NA	Illumina HiSeq2000	200	RNA-Seq	control	Boston	brain	SAMN03651490	GSM1679685
SRR2015751	BA9 prefrontal cortex	PD_Con	Control	male	NA	52	USA	prjna283498	NA	Illumina HiSeq2000	200	RNA-Seq	control	Boston	brain	SAMN03651491	GSM1679686
SRR2015752	BA9 prefrontal cortex	PD_Con	Control	male	NA	46	USA	prjna283498	NA	Illumina HiSeq2000	200	RNA-Seq	control	Boston	brain	SAMN03651493	GSM1679687
SRR2015753	BA9 prefrontal cortex	PD_Con	Control	male	NA	55	USA	prjna283498	NA	Illumina HiSeq2000	200	RNA-Seq	control	Boston	brain	SAMN03651494	GSM1679688
SRR2015754	BA9 prefrontal cortex	PD_Con	Control	male	NA	57	USA	prjna283498	NA	Illumina HiSeq2000	200	RNA-Seq	control	Boston	brain	SAMN03651495	GSM1679689
SRR2015755	BA9 prefrontal cortex	PD_Con	Control	male	NA	66	USA	prjna283498	NA	Illumina HiSeq2000	200	RNA-Seq	control	Boston	brain	SAMN03651496	GSM1679690
SRR2015756	BA9 prefrontal cortex	PD_Con	Control	male	NA	64	USA	prjna283498	NA	Illumina HiSeq2000	200	RNA-Seq	control	Boston	brain	SAMN03651497	GSM1679691
SRR2015757	BA9 prefrontal cortex	PD	NDD	male	NA	74	USA	prjna283498	NA	Illumina HiSeq2000	200	RNA-Seq	case	Boston	brain	SAMN03651498	GSM1679692
SRR2015758	BA9 prefrontal cortex	PD	NDD	male	NA	83	USA	prjna283498	NA	Illumina HiSeq2000	200	RNA-Seq	case	Boston	brain	SAMN03651499	GSM1679693
SRR2015759	BA9 prefrontal cortex	PD	NDD	male	NA	80	USA	prjna283498	NA	Illumina HiSeq2000	200	RNA-Seq	case	Boston	brain	SAMN03651500	GSM1679694
SRR2015760	BA9 prefrontal cortex	PD	NDD	male	NA	83	USA	prjna283498	NA	Illumina HiSeq2000	200	RNA-Seq	case	Boston	brain	SAMN03651501	GSM1679695
SRR2015761	BA9 prefrontal cortex	PD	NDD	male	NA	80	USA	prjna283498	NA	Illumina HiSeq2000	200	RNA-Seq	case	Boston	brain	SAMN03651502	GSM1679696
SRR2015762	BA9 prefrontal cortex	PD	NDD	male	NA	84	USA	prjna283498	NA	Illumina HiSeq2000	200	RNA-Seq	case	Boston	brain	SAMN03651503	GSM1679697
SRR2015763	BA9 prefrontal cortex	PD	NDD	male	NA	88	USA	prjna283498	NA	Illumina HiSeq2000	200	RNA-Seq	case	Boston	brain	SAMN03651504	GSM1679698
SRR2015764	BA9 prefrontal cortex	PD	NDD	male	NA	81	USA	prjna283498	NA	Illumina HiSeq2000	200	RNA-Seq	case	Boston	brain	SAMN03651505	GSM1679699
SRR2015765	BA9 prefrontal cortex	PD	NDD	male	NA	77	USA	prjna283498	NA	Illumina HiSeq2000	200	RNA-Seq	case	Boston	brain	SAMN03651508	GSM1679700
SRR2015766	BA9 prefrontal cortex	PD	NDD	male	NA	64	USA	prjna283498	NA	Illumina HiSeq2000	200	RNA-Seq	case	Boston	brain	SAMN03651509	GSM1679701
SRR2015767	BA9 prefrontal cortex	PD	NDD	male	NA	85	USA	prjna283498	NA	Illumina HiSeq2000	200	RNA-Seq	case	Boston	brain	SAMN03651510	GSM1679702
SRR2015768	BA9 prefrontal cortex	PD	NDD	male	NA	94	USA	prjna283498	NA	Illumina HiSeq2000	200	RNA-Seq	case	Boston	brain	SAMN03651511	GSM1679703
SRR2015769	BA9 prefrontal cortex	PD	NDD	male	NA	80	USA	prjna283498	NA	Illumina HiSeq2000	200	RNA-Seq	case	Boston	brain	SAMN03651512	GSM1679704
SRR2015770	BA9 prefrontal cortex	PD	NDD	male	NA	85	USA	prjna283498	NA	Illumina HiSeq2000	200	RNA-Seq	case	Boston	brain	SAMN03651513	GSM1679705
SRR2015771	BA9 prefrontal cortex	PD	NDD	male	NA	75	USA	prjna283498	NA	Illumina HiSeq2000	200	RNA-Seq	case	Boston	brain	SAMN03651514	GSM1679706
SRR2015772	BA9 prefrontal cortex	PD	NDD	male	NA	74	USA	prjna283498	NA	Illumina HiSeq2000	200	RNA-Seq	case	Boston	brain	SAMN03651515	GSM1679707
SRR2015773	BA9 prefrontal cortex	PD	NDD	male	NA	89	USA	prjna283498	NA	Illumina HiSeq2000	200	RNA-Seq	case	Boston	brain	SAMN03651506	GSM1679708
SRR2015774	BA9 prefrontal cortex	PD	NDD	male	NA	66	USA	prjna283498	NA	Illumina HiSeq2000	200	RNA-Seq	case	Boston	brain	SAMN03651507	GSM1679709
SRR2015775	BA9 prefrontal cortex	PD	NDD	male	NA	65	USA	prjna283498	NA	Illumina HiSeq2000	200	RNA-Seq	case	Boston	brain	SAMN03651516	GSM1679710
SRR2015776	BA9 prefrontal cortex	PD	NDD	male	NA	85	USA	prjna283498	NA	Illumina HiSeq2000	200	RNA-Seq	case	Boston	brain	SAMN03651517	GSM1679711
SRR2015777	BA9 prefrontal cortex	PD	NDD	male	NA	64	USA	prjna283498	NA	Illumina HiSeq2000	200	RNA-Seq	case	Boston	brain	SAMN03651518	GSM1679712
SRR2015778	BA9 prefrontal cortex	PD	NDD	male	NA	64	USA	prjna283498	NA	Illumina HiSeq2000	200	RNA-Seq	case	Boston	brain	SAMN03651519	GSM1679713
SRR2015779	BA9 prefrontal cortex	PD	NDD	male	NA	75	USA	prjna283498	NA	Illumina HiSeq2000	200	RNA-Seq	case	Boston	brain	SAMN03651520	GSM1679714
SRR2015780	BA9 prefrontal cortex	PD	NDD	male	NA	68	USA	prjna283498	NA	Illumina HiSeq2000	200	RNA-Seq	case	Boston	brain	SAMN03651521	GSM1679715
SRR2015781	BA9 prefrontal cortex	PD	NDD	male	NA	95	USA	prjna283498	NA	Illumina HiSeq2000	200	RNA-Seq	case	Boston	brain	SAMN03651522	GSM1679716
SRR2015782	BA9 prefrontal cortex	PD	NDD	male	NA	74	USA	prjna283498	NA	Illumina HiSeq2000	200	RNA-Seq	case	Boston	brain	SAMN03651523	GSM1679717
SRR2015783	BA9 prefrontal cortex	PD	NDD	male	NA	68	USA	prjna283498	NA	Illumina HiSeq2000	200	RNA-Seq	case	Boston	brain	SAMN03651524	GSM1679718
SRR2015784	BA9 prefrontal cortex	PD	NDD	male	NA	79	USA	prjna283498	NA	Illumina HiSeq2000	200	RNA-Seq	case	Boston	brain	SAMN03651525	GSM1679719
SRR2015785	BA9 prefrontal cortex	PD	NDD	male	NA	70	USA	prjna283498	NA	Illumina HiSeq2000	200	RNA-Seq	case	Boston	brain	SAMN03651526	GSM1679720
SRR5755114	blood	PD	NDD	NA	NA	NA	China	prjna391524	NA	Illumina MiSeq	600	V3-V4	case	Shanghai	blood	SAMN07270347	NA
SRR5755115	blood	PD	NDD	NA	NA	NA	China	prjna391524	NA	Illumina MiSeq	600	V3-V4	case	Shanghai	blood	SAMN07270346	NA
SRR5755116	blood	PD	NDD	NA	NA	NA	China	prjna391524	NA	Illumina MiSeq	600	V3-V4	case	Shanghai	blood	SAMN07270349	NA
SRR5755117	blood	PD	NDD	NA	NA	NA	China	prjna391524	NA	Illumina MiSeq	600	V3-V4	case	Shanghai	blood	SAMN07270348	NA
SRR5755118	blood	PD	NDD	NA	NA	NA	China	prjna391524	NA	Illumina MiSeq	600	V3-V4	case	Shanghai	blood	SAMN07270343	NA
SRR5755119	blood	PD	NDD	NA	NA	NA	China	prjna391524	NA	Illumina MiSeq	600	V3-V4	case	Shanghai	blood	SAMN07270342	NA
SRR5755120	blood	PD	NDD	NA	NA	NA	China	prjna391524	NA	Illumina MiSeq	600	V3-V4	case	Shanghai	blood	SAMN07270345	NA
SRR5755121	blood	PD	NDD	NA	NA	NA	China	prjna391524	NA	Illumina MiSeq	600	V3-V4	case	Shanghai	blood	SAMN07270344	NA
SRR5755122	blood	PD	NDD	NA	NA	NA	China	prjna391524	NA	Illumina MiSeq	600	V3-V4	case	Shanghai	blood	SAMN07270351	NA
SRR5755123	blood	PD	NDD	NA	NA	NA	China	prjna391524	NA	Illumina MiSeq	600	V3-V4	case	Shanghai	blood	SAMN07270350	NA
SRR5755124	blood	PD	NDD	NA	NA	NA	China	prjna391524	NA	Illumina MiSeq	600	V3-V4	case	Shanghai	blood	SAMN07270338	NA
SRR5755125	blood	PD	NDD	NA	NA	NA	China	prjna391524	NA	Illumina MiSeq	600	V3-V4	case	Shanghai	blood	SAMN07270339	NA
SRR5755126	blood	PD	NDD	NA	NA	NA	China	prjna391524	NA	Illumina MiSeq	600	V3-V4	case	Shanghai	blood	SAMN07270336	NA
SRR5755127	blood	PD	NDD	NA	NA	NA	China	prjna391524	NA	Illumina MiSeq	600	V3-V4	case	Shanghai	blood	SAMN07270337	NA
SRR5755128	blood	PD	NDD	NA	NA	NA	China	prjna391524	NA	Illumina MiSeq	600	V3-V4	case	Shanghai	blood	SAMN07270334	NA
SRR5755129	blood	PD	NDD	NA	NA	NA	China	prjna391524	NA	Illumina MiSeq	600	V3-V4	case	Shanghai	blood	SAMN07270335	NA
SRR5755130	blood	PD	NDD	NA	NA	NA	China	prjna391524	NA	Illumina MiSeq	600	V3-V4	case	Shanghai	blood	SAMN07270332	NA
SRR5755131	blood	PD	NDD	NA	NA	NA	China	prjna391524	NA	Illumina MiSeq	600	V3-V4	case	Shanghai	blood	SAMN07270333	NA
SRR5755132	blood	PD	NDD	NA	NA	NA	China	prjna391524	NA	Illumina MiSeq	600	V3-V4	case	Shanghai	blood	SAMN07270340	NA
SRR5755133	blood	PD	NDD	NA	NA	NA	China	prjna391524	NA	Illumina MiSeq	600	V3-V4	case	Shanghai	blood	SAMN07270341	NA
SRR5755134	blood	PD_Con	Control	NA	NA	NA	China	prjna391524	NA	Illumina MiSeq	600	V3-V4	control	Shanghai	blood	SAMN07270285	NA
SRR5755135	blood	PD_Con	Control	NA	NA	NA	China	prjna391524	NA	Illumina MiSeq	600	V3-V4	control	Shanghai	blood	SAMN07270284	NA
SRR5755136	blood	PD_Con	Control	NA	NA	NA	China	prjna391524	NA	Illumina MiSeq	600	V3-V4	control	Shanghai	blood	SAMN07270283	NA
SRR5755137	blood	PD_Con	Control	NA	NA	NA	China	prjna391524	NA	Illumina MiSeq	600	V3-V4	control	Shanghai	blood	SAMN07270282	NA
SRR5755138	blood	PD_Con	Control	NA	NA	NA	China	prjna391524	NA	Illumina MiSeq	600	V3-V4	control	Shanghai	blood	SAMN07270289	NA
SRR5755139	blood	PD_Con	Control	NA	NA	NA	China	prjna391524	NA	Illumina MiSeq	600	V3-V4	control	Shanghai	blood	SAMN07270288	NA
SRR5755140	blood	PD_Con	Control	NA	NA	NA	China	prjna391524	NA	Illumina MiSeq	600	V3-V4	control	Shanghai	blood	SAMN07270287	NA
SRR5755141	blood	PD_Con	Control	NA	NA	NA	China	prjna391524	NA	Illumina MiSeq	600	V3-V4	control	Shanghai	blood	SAMN07270286	NA
SRR5755142	blood	PD_Con	Control	NA	NA	NA	China	prjna391524	NA	Illumina MiSeq	600	V3-V4	control	Shanghai	blood	SAMN07270291	NA
SRR5755143	blood	PD_Con	Control	NA	NA	NA	China	prjna391524	NA	Illumina MiSeq	600	V3-V4	control	Shanghai	blood	SAMN07270290	NA
SRR5755144	blood	PD	NDD	NA	NA	NA	China	prjna391524	NA	Illumina MiSeq	600	V3-V4	case	Shanghai	blood	SAMN07270356	NA
SRR5755145	blood	PD	NDD	NA	NA	NA	China	prjna391524	NA	Illumina MiSeq	600	V3-V4	case	Shanghai	blood	SAMN07270357	NA
SRR5755146	blood	PD	NDD	NA	NA	NA	China	prjna391524	NA	Illumina MiSeq	600	V3-V4	case	Shanghai	blood	SAMN07270358	NA
SRR5755147	blood	PD	NDD	NA	NA	NA	China	prjna391524	NA	Illumina MiSeq	600	V3-V4	case	Shanghai	blood	SAMN07270359	NA
SRR5755148	blood	PD	NDD	NA	NA	NA	China	prjna391524	NA	Illumina MiSeq	600	V3-V4	case	Shanghai	blood	SAMN07270352	NA
SRR5755149	blood	PD	NDD	NA	NA	NA	China	prjna391524	NA	Illumina MiSeq	600	V3-V4	case	Shanghai	blood	SAMN07270353	NA
SRR5755150	blood	PD	NDD	NA	NA	NA	China	prjna391524	NA	Illumina MiSeq	600	V3-V4	case	Shanghai	blood	SAMN07270354	NA
SRR5755151	blood	PD	NDD	NA	NA	NA	China	prjna391524	NA	Illumina MiSeq	600	V3-V4	case	Shanghai	blood	SAMN07270355	NA
SRR5755152	blood	PD	NDD	NA	NA	NA	China	prjna391524	NA	Illumina MiSeq	600	V3-V4	case	Shanghai	blood	SAMN07270360	NA
SRR5755153	blood	PD	NDD	NA	NA	NA	China	prjna391524	NA	Illumina MiSeq	600	V3-V4	case	Shanghai	blood	SAMN07270361	NA
SRR5755154	blood	PD_Con	Control	NA	NA	NA	China	prjna391524	NA	Illumina MiSeq	600	V3-V4	control	Shanghai	blood	SAMN07270311	NA
SRR5755155	blood	PD_Con	Control	NA	NA	NA	China	prjna391524	NA	Illumina MiSeq	600	V3-V4	control	Shanghai	blood	SAMN07270310	NA
SRR5755156	blood	PD_Con	Control	NA	NA	NA	China	prjna391524	NA	Illumina MiSeq	600	V3-V4	control	Shanghai	blood	SAMN07270303	NA
SRR5755157	blood	PD_Con	Control	NA	NA	NA	China	prjna391524	NA	Illumina MiSeq	600	V3-V4	control	Shanghai	blood	SAMN07270302	NA
SRR5755158	blood	PD_Con	Control	NA	NA	NA	China	prjna391524	NA	Illumina MiSeq	600	V3-V4	control	Shanghai	blood	SAMN07270305	NA
SRR5755159	blood	PD_Con	Control	NA	NA	NA	China	prjna391524	NA	Illumina MiSeq	600	V3-V4	control	Shanghai	blood	SAMN07270304	NA
SRR5755160	blood	PD_Con	Control	NA	NA	NA	China	prjna391524	NA	Illumina MiSeq	600	V3-V4	control	Shanghai	blood	SAMN07270307	NA
SRR5755161	blood	PD_Con	Control	NA	NA	NA	China	prjna391524	NA	Illumina MiSeq	600	V3-V4	control	Shanghai	blood	SAMN07270306	NA
SRR5755162	blood	PD_Con	Control	NA	NA	NA	China	prjna391524	NA	Illumina MiSeq	600	V3-V4	control	Shanghai	blood	SAMN07270309	NA
SRR5755163	blood	PD_Con	Control	NA	NA	NA	China	prjna391524	NA	Illumina MiSeq	600	V3-V4	control	Shanghai	blood	SAMN07270308	NA
SRR5755164	blood	PD	NDD	NA	NA	NA	China	prjna391524	NA	Illumina MiSeq	600	V3-V4	case	Shanghai	blood	SAMN07270331	NA
SRR5755165	blood	PD	NDD	NA	NA	NA	China	prjna391524	NA	Illumina MiSeq	600	V3-V4	case	Shanghai	blood	SAMN07270330	NA
SRR5755166	blood	PD	NDD	NA	NA	NA	China	prjna391524	NA	Illumina MiSeq	600	V3-V4	case	Shanghai	blood	SAMN07270329	NA
SRR5755167	blood	PD	NDD	NA	NA	NA	China	prjna391524	NA	Illumina MiSeq	600	V3-V4	case	Shanghai	blood	SAMN07270328	NA
SRR5755168	blood	PD	NDD	NA	NA	NA	China	prjna391524	NA	Illumina MiSeq	600	V3-V4	case	Shanghai	blood	SAMN07270327	NA
SRR5755169	blood	PD	NDD	NA	NA	NA	China	prjna391524	NA	Illumina MiSeq	600	V3-V4	case	Shanghai	blood	SAMN07270326	NA
SRR5755170	blood	PD	NDD	NA	NA	NA	China	prjna391524	NA	Illumina MiSeq	600	V3-V4	case	Shanghai	blood	SAMN07270325	NA
SRR5755171	blood	PD	NDD	NA	NA	NA	China	prjna391524	NA	Illumina MiSeq	600	V3-V4	case	Shanghai	blood	SAMN07270324	NA
SRR5755172	blood	PD	NDD	NA	NA	NA	China	prjna391524	NA	Illumina MiSeq	600	V3-V4	case	Shanghai	blood	SAMN07270323	NA
SRR5755173	blood	PD	NDD	NA	NA	NA	China	prjna391524	NA	Illumina MiSeq	600	V3-V4	case	Shanghai	blood	SAMN07270322	NA
SRR5755174	blood	PD_Con	Control	NA	NA	NA	China	prjna391524	NA	Illumina MiSeq	600	V3-V4	control	Shanghai	blood	SAMN07270300	NA
SRR5755175	blood	PD_Con	Control	NA	NA	NA	China	prjna391524	NA	Illumina MiSeq	600	V3-V4	control	Shanghai	blood	SAMN07270301	NA
SRR5755176	blood	PD_Con	Control	NA	NA	NA	China	prjna391524	NA	Illumina MiSeq	600	V3-V4	control	Shanghai	blood	SAMN07270294	NA
SRR5755177	blood	PD_Con	Control	NA	NA	NA	China	prjna391524	NA	Illumina MiSeq	600	V3-V4	control	Shanghai	blood	SAMN07270295	NA
SRR5755178	blood	PD_Con	Control	NA	NA	NA	China	prjna391524	NA	Illumina MiSeq	600	V3-V4	control	Shanghai	blood	SAMN07270292	NA
SRR5755179	blood	PD_Con	Control	NA	NA	NA	China	prjna391524	NA	Illumina MiSeq	600	V3-V4	control	Shanghai	blood	SAMN07270293	NA
SRR5755180	blood	PD_Con	Control	NA	NA	NA	China	prjna391524	NA	Illumina MiSeq	600	V3-V4	control	Shanghai	blood	SAMN07270298	NA
SRR5755181	blood	PD_Con	Control	NA	NA	NA	China	prjna391524	NA	Illumina MiSeq	600	V3-V4	control	Shanghai	blood	SAMN07270299	NA
SRR5755182	blood	PD_Con	Control	NA	NA	NA	China	prjna391524	NA	Illumina MiSeq	600	V3-V4	control	Shanghai	blood	SAMN07270296	NA
SRR5755183	blood	PD_Con	Control	NA	NA	NA	China	prjna391524	NA	Illumina MiSeq	600	V3-V4	control	Shanghai	blood	SAMN07270297	NA
SRR5755184	blood	PD	NDD	NA	NA	NA	China	prjna391524	NA	Illumina MiSeq	600	V3-V4	case	Shanghai	blood	SAMN07270320	NA
SRR5755185	blood	PD	NDD	NA	NA	NA	China	prjna391524	NA	Illumina MiSeq	600	V3-V4	case	Shanghai	blood	SAMN07270321	NA
SRR5755186	blood	PD_Con	Control	NA	NA	NA	China	prjna391524	NA	Illumina MiSeq	600	V3-V4	control	Shanghai	blood	SAMN07270312	NA
SRR5755187	blood	PD_Con	Control	NA	NA	NA	China	prjna391524	NA	Illumina MiSeq	600	V3-V4	control	Shanghai	blood	SAMN07270313	NA
SRR5755188	blood	PD_Con	Control	NA	NA	NA	China	prjna391524	NA	Illumina MiSeq	600	V3-V4	control	Shanghai	blood	SAMN07270314	NA
SRR5755189	blood	PD_Con	Control	NA	NA	NA	China	prjna391524	NA	Illumina MiSeq	600	V3-V4	control	Shanghai	blood	SAMN07270315	NA
SRR5755190	blood	PD_Con	Control	NA	NA	NA	China	prjna391524	NA	Illumina MiSeq	600	V3-V4	control	Shanghai	blood	SAMN07270316	NA
SRR5755191	blood	PD	NDD	NA	NA	NA	China	prjna391524	NA	Illumina MiSeq	600	V3-V4	case	Shanghai	blood	SAMN07270317	NA
SRR5755192	blood	PD	NDD	NA	NA	NA	China	prjna391524	NA	Illumina MiSeq	600	V3-V4	case	Shanghai	blood	SAMN07270318	NA
SRR5755193	blood	PD	NDD	NA	NA	NA	China	prjna391524	NA	Illumina MiSeq	600	V3-V4	case	Shanghai	blood	SAMN07270319	NA
SRR5755194	blood	PD_Con	Control	NA	NA	NA	China	prjna391524	NA	Illumina MiSeq	600	V3-V4	control	Shanghai	blood	SAMN07270281	NA
SRR5755195	blood	PD_Con	Control	NA	NA	NA	China	prjna391524	NA	Illumina MiSeq	600	V3-V4	control	Shanghai	blood	SAMN07270280	NA
SRR5755196	blood	PD_Con	Control	NA	NA	NA	China	prjna391524	NA	Illumina MiSeq	600	V3-V4	control	Shanghai	blood	SAMN07270273	NA
SRR5755197	blood	PD_Con	Control	NA	NA	NA	China	prjna391524	NA	Illumina MiSeq	600	V3-V4	control	Shanghai	blood	SAMN07270272	NA
SRR5755198	blood	PD_Con	Control	NA	NA	NA	China	prjna391524	NA	Illumina MiSeq	600	V3-V4	control	Shanghai	blood	SAMN07270275	NA
SRR5755199	blood	PD_Con	Control	NA	NA	NA	China	prjna391524	NA	Illumina MiSeq	600	V3-V4	control	Shanghai	blood	SAMN07270274	NA
SRR5755200	blood	PD_Con	Control	NA	NA	NA	China	prjna391524	NA	Illumina MiSeq	600	V3-V4	control	Shanghai	blood	SAMN07270277	NA
SRR5755201	blood	PD_Con	Control	NA	NA	NA	China	prjna391524	NA	Illumina MiSeq	600	V3-V4	control	Shanghai	blood	SAMN07270276	NA
SRR5755202	blood	PD_Con	Control	NA	NA	NA	China	prjna391524	NA	Illumina MiSeq	600	V3-V4	control	Shanghai	blood	SAMN07270279	NA
SRR5755203	blood	PD_Con	Control	NA	NA	NA	China	prjna391524	NA	Illumina MiSeq	600	V3-V4	control	Shanghai	blood	SAMN07270278	NA
SRR9854771	Brain prefrontal cortex	PD	NDD	male	NA	77	Israel	prjna557205	NA	NextSeq 500	75	RNA-Seq	case	Jerusalem	brain	SAMN12390692	GSM3984151
SRR9854772	Brain prefrontal cortex	PD	NDD	male	NA	77	Israel	prjna557205	NA	NextSeq 500	75	RNA-Seq	case	Jerusalem	brain	SAMN12390692	GSM3984151
SRR9854773	Brain prefrontal cortex	PD	NDD	male	NA	77	Israel	prjna557205	NA	NextSeq 500	75	RNA-Seq	case	Jerusalem	brain	SAMN12390692	GSM3984151
SRR9854774	Brain prefrontal cortex	PD	NDD	male	NA	77	Israel	prjna557205	NA	NextSeq 500	75	RNA-Seq	case	Jerusalem	brain	SAMN12390692	GSM3984151
SRR9854775	Brain prefrontal cortex	PD	NDD	male	NA	80	Israel	prjna557205	NA	NextSeq 500	75	RNA-Seq	case	Jerusalem	brain	SAMN12390690	GSM3984152
SRR9854776	Brain prefrontal cortex	PD	NDD	male	NA	80	Israel	prjna557205	NA	NextSeq 500	75	RNA-Seq	case	Jerusalem	brain	SAMN12390690	GSM3984152
SRR9854777	Brain prefrontal cortex	PD	NDD	male	NA	80	Israel	prjna557205	NA	NextSeq 500	75	RNA-Seq	case	Jerusalem	brain	SAMN12390690	GSM3984152
SRR9854778	Brain prefrontal cortex	PD	NDD	male	NA	80	Israel	prjna557205	NA	NextSeq 500	75	RNA-Seq	case	Jerusalem	brain	SAMN12390690	GSM3984152
SRR9854779	Brain prefrontal cortex	PD	NDD	female	NA	78	Israel	prjna557205	NA	NextSeq 500	75	RNA-Seq	case	Jerusalem	brain	SAMN12390688	GSM3984153
SRR9854780	Brain prefrontal cortex	PD	NDD	female	NA	78	Israel	prjna557205	NA	NextSeq 500	75	RNA-Seq	case	Jerusalem	brain	SAMN12390688	GSM3984153
SRR9854781	Brain prefrontal cortex	PD	NDD	female	NA	78	Israel	prjna557205	NA	NextSeq 500	75	RNA-Seq	case	Jerusalem	brain	SAMN12390688	GSM3984153
SRR9854782	Brain prefrontal cortex	PD	NDD	female	NA	78	Israel	prjna557205	NA	NextSeq 500	75	RNA-Seq	case	Jerusalem	brain	SAMN12390688	GSM3984153
SRR9854783	Brain prefrontal cortex	PD	NDD	male	NA	73	Israel	prjna557205	NA	NextSeq 500	75	RNA-Seq	case	Jerusalem	brain	SAMN12390687	GSM3984154
SRR9854784	Brain prefrontal cortex	PD	NDD	male	NA	73	Israel	prjna557205	NA	NextSeq 500	75	RNA-Seq	case	Jerusalem	brain	SAMN12390687	GSM3984154
SRR9854785	Brain prefrontal cortex	PD	NDD	male	NA	73	Israel	prjna557205	NA	NextSeq 500	75	RNA-Seq	case	Jerusalem	brain	SAMN12390687	GSM3984154
SRR9854786	Brain prefrontal cortex	PD	NDD	male	NA	73	Israel	prjna557205	NA	NextSeq 500	75	RNA-Seq	case	Jerusalem	brain	SAMN12390687	GSM3984154
SRR9854787	Brain prefrontal cortex	PD	NDD	male	NA	75	Israel	prjna557205	NA	NextSeq 500	75	RNA-Seq	case	Jerusalem	brain	SAMN12390686	GSM3984155
SRR9854788	Brain prefrontal cortex	PD	NDD	male	NA	75	Israel	prjna557205	NA	NextSeq 500	75	RNA-Seq	case	Jerusalem	brain	SAMN12390686	GSM3984155
SRR9854789	Brain prefrontal cortex	PD	NDD	male	NA	75	Israel	prjna557205	NA	NextSeq 500	75	RNA-Seq	case	Jerusalem	brain	SAMN12390686	GSM3984155
SRR9854790	Brain prefrontal cortex	PD	NDD	male	NA	75	Israel	prjna557205	NA	NextSeq 500	75	RNA-Seq	case	Jerusalem	brain	SAMN12390686	GSM3984155
SRR9854791	Brain prefrontal cortex	PD	NDD	male	NA	71	Israel	prjna557205	NA	NextSeq 500	75	RNA-Seq	case	Jerusalem	brain	SAMN12390684	GSM3984156
SRR9854792	Brain prefrontal cortex	PD	NDD	male	NA	71	Israel	prjna557205	NA	NextSeq 500	75	RNA-Seq	case	Jerusalem	brain	SAMN12390684	GSM3984156
SRR9854793	Brain prefrontal cortex	PD	NDD	male	NA	71	Israel	prjna557205	NA	NextSeq 500	75	RNA-Seq	case	Jerusalem	brain	SAMN12390684	GSM3984156
SRR9854794	Brain prefrontal cortex	PD	NDD	male	NA	71	Israel	prjna557205	NA	NextSeq 500	75	RNA-Seq	case	Jerusalem	brain	SAMN12390684	GSM3984156
SRR9854795	Brain prefrontal cortex	PD	NDD	male	NA	78	Israel	prjna557205	NA	NextSeq 500	75	RNA-Seq	case	Jerusalem	brain	SAMN12390683	GSM3984157
SRR9854796	Brain prefrontal cortex	PD	NDD	male	NA	78	Israel	prjna557205	NA	NextSeq 500	75	RNA-Seq	case	Jerusalem	brain	SAMN12390683	GSM3984157
SRR9854797	Brain prefrontal cortex	PD	NDD	male	NA	78	Israel	prjna557205	NA	NextSeq 500	75	RNA-Seq	case	Jerusalem	brain	SAMN12390683	GSM3984157
SRR9854798	Brain prefrontal cortex	PD	NDD	male	NA	78	Israel	prjna557205	NA	NextSeq 500	75	RNA-Seq	case	Jerusalem	brain	SAMN12390683	GSM3984157
SRR9854799	Brain prefrontal cortex	PD	NDD	male	NA	78	Israel	prjna557205	NA	NextSeq 500	75	RNA-Seq	case	Jerusalem	brain	SAMN12390682	GSM3984158
SRR9854800	Brain prefrontal cortex	PD	NDD	male	NA	78	Israel	prjna557205	NA	NextSeq 500	75	RNA-Seq	case	Jerusalem	brain	SAMN12390682	GSM3984158
SRR9854801	Brain prefrontal cortex	PD	NDD	male	NA	78	Israel	prjna557205	NA	NextSeq 500	75	RNA-Seq	case	Jerusalem	brain	SAMN12390682	GSM3984158
SRR9854802	Brain prefrontal cortex	PD	NDD	male	NA	78	Israel	prjna557205	NA	NextSeq 500	75	RNA-Seq	case	Jerusalem	brain	SAMN12390682	GSM3984158
SRR9854803	Brain prefrontal cortex	PD	NDD	male	NA	81	Israel	prjna557205	NA	NextSeq 500	75	RNA-Seq	case	Jerusalem	brain	SAMN12390681	GSM3984159
SRR9854804	Brain prefrontal cortex	PD	NDD	male	NA	81	Israel	prjna557205	NA	NextSeq 500	75	RNA-Seq	case	Jerusalem	brain	SAMN12390681	GSM3984159
SRR9854805	Brain prefrontal cortex	PD	NDD	male	NA	81	Israel	prjna557205	NA	NextSeq 500	75	RNA-Seq	case	Jerusalem	brain	SAMN12390681	GSM3984159
SRR9854806	Brain prefrontal cortex	PD	NDD	male	NA	81	Israel	prjna557205	NA	NextSeq 500	75	RNA-Seq	case	Jerusalem	brain	SAMN12390681	GSM3984159
SRR9854807	Brain prefrontal cortex	PD	NDD	male	NA	72	Israel	prjna557205	NA	NextSeq 500	75	RNA-Seq	case	Jerusalem	brain	SAMN12390680	GSM3984160
SRR9854808	Brain prefrontal cortex	PD	NDD	male	NA	72	Israel	prjna557205	NA	NextSeq 500	75	RNA-Seq	case	Jerusalem	brain	SAMN12390680	GSM3984160
SRR9854809	Brain prefrontal cortex	PD	NDD	male	NA	72	Israel	prjna557205	NA	NextSeq 500	75	RNA-Seq	case	Jerusalem	brain	SAMN12390680	GSM3984160
SRR9854810	Brain prefrontal cortex	PD	NDD	male	NA	72	Israel	prjna557205	NA	NextSeq 500	75	RNA-Seq	case	Jerusalem	brain	SAMN12390680	GSM3984160
SRR9854811	Brain prefrontal cortex	PD	NDD	male	NA	82	Israel	prjna557205	NA	NextSeq 500	75	RNA-Seq	case	Jerusalem	brain	SAMN12390679	GSM3984161
SRR9854812	Brain prefrontal cortex	PD	NDD	male	NA	82	Israel	prjna557205	NA	NextSeq 500	75	RNA-Seq	case	Jerusalem	brain	SAMN12390679	GSM3984161
SRR9854813	Brain prefrontal cortex	PD	NDD	male	NA	82	Israel	prjna557205	NA	NextSeq 500	75	RNA-Seq	case	Jerusalem	brain	SAMN12390679	GSM3984161
SRR9854814	Brain prefrontal cortex	PD	NDD	male	NA	82	Israel	prjna557205	NA	NextSeq 500	75	RNA-Seq	case	Jerusalem	brain	SAMN12390679	GSM3984161
SRR9854815	Brain prefrontal cortex	PD	NDD	male	NA	70	Israel	prjna557205	NA	NextSeq 500	75	RNA-Seq	case	Jerusalem	brain	SAMN12390678	GSM3984162
SRR9854816	Brain prefrontal cortex	PD	NDD	male	NA	70	Israel	prjna557205	NA	NextSeq 500	75	RNA-Seq	case	Jerusalem	brain	SAMN12390678	GSM3984162
SRR9854817	Brain prefrontal cortex	PD	NDD	male	NA	70	Israel	prjna557205	NA	NextSeq 500	75	RNA-Seq	case	Jerusalem	brain	SAMN12390678	GSM3984162
SRR9854818	Brain prefrontal cortex	PD	NDD	male	NA	70	Israel	prjna557205	NA	NextSeq 500	75	RNA-Seq	case	Jerusalem	brain	SAMN12390678	GSM3984162
SRR9854819	Brain prefrontal cortex	PD	NDD	male	NA	78	Israel	prjna557205	NA	NextSeq 500	75	RNA-Seq	case	Jerusalem	brain	SAMN12390677	GSM3984163
SRR9854820	Brain prefrontal cortex	PD	NDD	male	NA	78	Israel	prjna557205	NA	NextSeq 500	75	RNA-Seq	case	Jerusalem	brain	SAMN12390677	GSM3984163
SRR9854821	Brain prefrontal cortex	PD	NDD	male	NA	78	Israel	prjna557205	NA	NextSeq 500	75	RNA-Seq	case	Jerusalem	brain	SAMN12390677	GSM3984163
SRR9854822	Brain prefrontal cortex	PD	NDD	male	NA	78	Israel	prjna557205	NA	NextSeq 500	75	RNA-Seq	case	Jerusalem	brain	SAMN12390677	GSM3984163
SRR9854823	Brain prefrontal cortex	PD	NDD	male	NA	67	Israel	prjna557205	NA	NextSeq 500	75	RNA-Seq	case	Jerusalem	brain	SAMN12390676	GSM3984164
SRR9854824	Brain prefrontal cortex	PD	NDD	male	NA	67	Israel	prjna557205	NA	NextSeq 500	75	RNA-Seq	case	Jerusalem	brain	SAMN12390676	GSM3984164
SRR9854825	Brain prefrontal cortex	PD	NDD	male	NA	67	Israel	prjna557205	NA	NextSeq 500	75	RNA-Seq	case	Jerusalem	brain	SAMN12390676	GSM3984164
SRR9854826	Brain prefrontal cortex	PD	NDD	male	NA	67	Israel	prjna557205	NA	NextSeq 500	75	RNA-Seq	case	Jerusalem	brain	SAMN12390676	GSM3984164
SRR9854827	Brain prefrontal cortex	PD	NDD	male	NA	78	Israel	prjna557205	NA	NextSeq 500	75	RNA-Seq	case	Jerusalem	brain	SAMN12390675	GSM3984165
SRR9854828	Brain prefrontal cortex	PD	NDD	male	NA	78	Israel	prjna557205	NA	NextSeq 500	75	RNA-Seq	case	Jerusalem	brain	SAMN12390675	GSM3984165
SRR9854829	Brain prefrontal cortex	PD	NDD	male	NA	78	Israel	prjna557205	NA	NextSeq 500	75	RNA-Seq	case	Jerusalem	brain	SAMN12390675	GSM3984165
SRR9854830	Brain prefrontal cortex	PD	NDD	male	NA	78	Israel	prjna557205	NA	NextSeq 500	75	RNA-Seq	case	Jerusalem	brain	SAMN12390675	GSM3984165
SRR9854831	Brain prefrontal cortex	PD	NDD	male	NA	69	Israel	prjna557205	NA	NextSeq 500	75	RNA-Seq	case	Jerusalem	brain	SAMN12390674	GSM3984166
SRR9854832	Brain prefrontal cortex	PD	NDD	male	NA	69	Israel	prjna557205	NA	NextSeq 500	75	RNA-Seq	case	Jerusalem	brain	SAMN12390674	GSM3984166
SRR9854833	Brain prefrontal cortex	PD	NDD	male	NA	69	Israel	prjna557205	NA	NextSeq 500	75	RNA-Seq	case	Jerusalem	brain	SAMN12390674	GSM3984166
SRR9854834	Brain prefrontal cortex	PD	NDD	male	NA	69	Israel	prjna557205	NA	NextSeq 500	75	RNA-Seq	case	Jerusalem	brain	SAMN12390674	GSM3984166
SRR9854835	Brain prefrontal cortex	PD	NDD	female	NA	83	Israel	prjna557205	NA	NextSeq 500	75	RNA-Seq	case	Jerusalem	brain	SAMN12390715	GSM3984167
SRR9854836	Brain prefrontal cortex	PD	NDD	female	NA	83	Israel	prjna557205	NA	NextSeq 500	75	RNA-Seq	case	Jerusalem	brain	SAMN12390715	GSM3984167
SRR9854837	Brain prefrontal cortex	PD	NDD	female	NA	83	Israel	prjna557205	NA	NextSeq 500	75	RNA-Seq	case	Jerusalem	brain	SAMN12390715	GSM3984167
SRR9854838	Brain prefrontal cortex	PD	NDD	female	NA	83	Israel	prjna557205	NA	NextSeq 500	75	RNA-Seq	case	Jerusalem	brain	SAMN12390715	GSM3984167
SRR9854839	Brain prefrontal cortex	PD	NDD	male	NA	81	Israel	prjna557205	NA	NextSeq 500	75	RNA-Seq	case	Jerusalem	brain	SAMN12390714	GSM3984168
SRR9854840	Brain prefrontal cortex	PD	NDD	male	NA	81	Israel	prjna557205	NA	NextSeq 500	75	RNA-Seq	case	Jerusalem	brain	SAMN12390714	GSM3984168
SRR9854841	Brain prefrontal cortex	PD	NDD	male	NA	81	Israel	prjna557205	NA	NextSeq 500	75	RNA-Seq	case	Jerusalem	brain	SAMN12390714	GSM3984168
SRR9854842	Brain prefrontal cortex	PD	NDD	male	NA	81	Israel	prjna557205	NA	NextSeq 500	75	RNA-Seq	case	Jerusalem	brain	SAMN12390714	GSM3984168
SRR9854843	Brain prefrontal cortex	PD	NDD	male	NA	74	Israel	prjna557205	NA	NextSeq 500	75	RNA-Seq	case	Jerusalem	brain	SAMN12390713	GSM3984169
SRR9854844	Brain prefrontal cortex	PD	NDD	male	NA	74	Israel	prjna557205	NA	NextSeq 500	75	RNA-Seq	case	Jerusalem	brain	SAMN12390713	GSM3984169
SRR9854845	Brain prefrontal cortex	PD	NDD	male	NA	74	Israel	prjna557205	NA	NextSeq 500	75	RNA-Seq	case	Jerusalem	brain	SAMN12390713	GSM3984169
SRR9854846	Brain prefrontal cortex	PD	NDD	male	NA	74	Israel	prjna557205	NA	NextSeq 500	75	RNA-Seq	case	Jerusalem	brain	SAMN12390713	GSM3984169
SRR9854847	Brain prefrontal cortex	PD	NDD	female	NA	66	Israel	prjna557205	NA	NextSeq 500	75	RNA-Seq	case	Jerusalem	brain	SAMN12390712	GSM3984170
SRR9854848	Brain prefrontal cortex	PD	NDD	female	NA	66	Israel	prjna557205	NA	NextSeq 500	75	RNA-Seq	case	Jerusalem	brain	SAMN12390712	GSM3984170
SRR9854849	Brain prefrontal cortex	PD	NDD	female	NA	66	Israel	prjna557205	NA	NextSeq 500	75	RNA-Seq	case	Jerusalem	brain	SAMN12390712	GSM3984170
SRR9854850	Brain prefrontal cortex	PD	NDD	female	NA	66	Israel	prjna557205	NA	NextSeq 500	75	RNA-Seq	case	Jerusalem	brain	SAMN12390712	GSM3984170
SRR9854851	Brain prefrontal cortex	PD	NDD	male	NA	73	Israel	prjna557205	NA	NextSeq 500	75	RNA-Seq	case	Jerusalem	brain	SAMN12390711	GSM3984171
SRR9854852	Brain prefrontal cortex	PD	NDD	male	NA	73	Israel	prjna557205	NA	NextSeq 500	75	RNA-Seq	case	Jerusalem	brain	SAMN12390711	GSM3984171
SRR9854853	Brain prefrontal cortex	PD	NDD	male	NA	73	Israel	prjna557205	NA	NextSeq 500	75	RNA-Seq	case	Jerusalem	brain	SAMN12390711	GSM3984171
SRR9854854	Brain prefrontal cortex	PD	NDD	male	NA	73	Israel	prjna557205	NA	NextSeq 500	75	RNA-Seq	case	Jerusalem	brain	SAMN12390711	GSM3984171
SRR9854855	Brain prefrontal cortex	PD	NDD	male	NA	81	Israel	prjna557205	NA	NextSeq 500	75	RNA-Seq	case	Jerusalem	brain	SAMN12390710	GSM3984172
SRR9854856	Brain prefrontal cortex	PD	NDD	male	NA	81	Israel	prjna557205	NA	NextSeq 500	75	RNA-Seq	case	Jerusalem	brain	SAMN12390710	GSM3984172
SRR9854857	Brain prefrontal cortex	PD	NDD	male	NA	81	Israel	prjna557205	NA	NextSeq 500	75	RNA-Seq	case	Jerusalem	brain	SAMN12390710	GSM3984172
SRR9854858	Brain prefrontal cortex	PD	NDD	male	NA	81	Israel	prjna557205	NA	NextSeq 500	75	RNA-Seq	case	Jerusalem	brain	SAMN12390710	GSM3984172
SRR9854859	Brain prefrontal cortex	PD	NDD	male	NA	72	Israel	prjna557205	NA	NextSeq 500	75	RNA-Seq	case	Jerusalem	brain	SAMN12390709	GSM3984173
SRR9854860	Brain prefrontal cortex	PD	NDD	male	NA	72	Israel	prjna557205	NA	NextSeq 500	75	RNA-Seq	case	Jerusalem	brain	SAMN12390709	GSM3984173
SRR9854861	Brain prefrontal cortex	PD	NDD	male	NA	72	Israel	prjna557205	NA	NextSeq 500	75	RNA-Seq	case	Jerusalem	brain	SAMN12390709	GSM3984173
SRR9854862	Brain prefrontal cortex	PD	NDD	male	NA	72	Israel	prjna557205	NA	NextSeq 500	75	RNA-Seq	case	Jerusalem	brain	SAMN12390709	GSM3984173
SRR9854863	Brain prefrontal cortex	PD	NDD	male	NA	77	Israel	prjna557205	NA	NextSeq 500	75	RNA-Seq	case	Jerusalem	brain	SAMN12390708	GSM3984174
SRR9854864	Brain prefrontal cortex	PD	NDD	male	NA	77	Israel	prjna557205	NA	NextSeq 500	75	RNA-Seq	case	Jerusalem	brain	SAMN12390708	GSM3984174
SRR9854865	Brain prefrontal cortex	PD	NDD	male	NA	77	Israel	prjna557205	NA	NextSeq 500	75	RNA-Seq	case	Jerusalem	brain	SAMN12390708	GSM3984174
SRR9854866	Brain prefrontal cortex	PD	NDD	male	NA	77	Israel	prjna557205	NA	NextSeq 500	75	RNA-Seq	case	Jerusalem	brain	SAMN12390708	GSM3984174
SRR9854867	Brain prefrontal cortex	PD_Con	Control	female	NA	79	Israel	prjna557205	NA	NextSeq 500	75	RNA-Seq	control	Jerusalem	brain	SAMN12390707	GSM3984175
SRR9854868	Brain prefrontal cortex	PD_Con	Control	female	NA	79	Israel	prjna557205	NA	NextSeq 500	75	RNA-Seq	control	Jerusalem	brain	SAMN12390707	GSM3984175
SRR9854869	Brain prefrontal cortex	PD_Con	Control	female	NA	79	Israel	prjna557205	NA	NextSeq 500	75	RNA-Seq	control	Jerusalem	brain	SAMN12390707	GSM3984175
SRR9854870	Brain prefrontal cortex	PD_Con	Control	female	NA	79	Israel	prjna557205	NA	NextSeq 500	75	RNA-Seq	control	Jerusalem	brain	SAMN12390707	GSM3984175
SRR9854871	Brain prefrontal cortex	PD_Con	Control	male	NA	82	Israel	prjna557205	NA	NextSeq 500	75	RNA-Seq	control	Jerusalem	brain	SAMN12390703	GSM3984176
SRR9854872	Brain prefrontal cortex	PD_Con	Control	male	NA	82	Israel	prjna557205	NA	NextSeq 500	75	RNA-Seq	control	Jerusalem	brain	SAMN12390703	GSM3984176
SRR9854873	Brain prefrontal cortex	PD_Con	Control	male	NA	82	Israel	prjna557205	NA	NextSeq 500	75	RNA-Seq	control	Jerusalem	brain	SAMN12390703	GSM3984176
SRR9854874	Brain prefrontal cortex	PD_Con	Control	male	NA	82	Israel	prjna557205	NA	NextSeq 500	75	RNA-Seq	control	Jerusalem	brain	SAMN12390703	GSM3984176
SRR9854875	Brain prefrontal cortex	PD_Con	Control	male	NA	70	Israel	prjna557205	NA	NextSeq 500	75	RNA-Seq	control	Jerusalem	brain	SAMN12390706	GSM3984177
SRR9854876	Brain prefrontal cortex	PD_Con	Control	male	NA	70	Israel	prjna557205	NA	NextSeq 500	75	RNA-Seq	control	Jerusalem	brain	SAMN12390706	GSM3984177
SRR9854877	Brain prefrontal cortex	PD_Con	Control	male	NA	70	Israel	prjna557205	NA	NextSeq 500	75	RNA-Seq	control	Jerusalem	brain	SAMN12390706	GSM3984177
SRR9854878	Brain prefrontal cortex	PD_Con	Control	male	NA	70	Israel	prjna557205	NA	NextSeq 500	75	RNA-Seq	control	Jerusalem	brain	SAMN12390706	GSM3984177
SRR9854879	Brain prefrontal cortex	PD_Con	Control	male	NA	77	Israel	prjna557205	NA	NextSeq 500	75	RNA-Seq	control	Jerusalem	brain	SAMN12390705	GSM3984178
SRR9854880	Brain prefrontal cortex	PD_Con	Control	male	NA	77	Israel	prjna557205	NA	NextSeq 500	75	RNA-Seq	control	Jerusalem	brain	SAMN12390705	GSM3984178
SRR9854881	Brain prefrontal cortex	PD_Con	Control	male	NA	77	Israel	prjna557205	NA	NextSeq 500	75	RNA-Seq	control	Jerusalem	brain	SAMN12390705	GSM3984178
SRR9854882	Brain prefrontal cortex	PD_Con	Control	male	NA	77	Israel	prjna557205	NA	NextSeq 500	75	RNA-Seq	control	Jerusalem	brain	SAMN12390705	GSM3984178
SRR9854883	Brain prefrontal cortex	PD_Con	Control	male	NA	73	Israel	prjna557205	NA	NextSeq 500	75	RNA-Seq	control	Jerusalem	brain	SAMN12390704	GSM3984179
SRR9854884	Brain prefrontal cortex	PD_Con	Control	male	NA	73	Israel	prjna557205	NA	NextSeq 500	75	RNA-Seq	control	Jerusalem	brain	SAMN12390704	GSM3984179
SRR9854885	Brain prefrontal cortex	PD_Con	Control	male	NA	73	Israel	prjna557205	NA	NextSeq 500	75	RNA-Seq	control	Jerusalem	brain	SAMN12390704	GSM3984179
SRR9854886	Brain prefrontal cortex	PD_Con	Control	male	NA	73	Israel	prjna557205	NA	NextSeq 500	75	RNA-Seq	control	Jerusalem	brain	SAMN12390704	GSM3984179
SRR9854887	Brain prefrontal cortex	PD_Con	Control	male	NA	73	Israel	prjna557205	NA	NextSeq 500	75	RNA-Seq	control	Jerusalem	brain	SAMN12390702	GSM3984180
SRR9854888	Brain prefrontal cortex	PD_Con	Control	male	NA	73	Israel	prjna557205	NA	NextSeq 500	75	RNA-Seq	control	Jerusalem	brain	SAMN12390702	GSM3984180
SRR9854889	Brain prefrontal cortex	PD_Con	Control	male	NA	73	Israel	prjna557205	NA	NextSeq 500	75	RNA-Seq	control	Jerusalem	brain	SAMN12390702	GSM3984180
SRR9854890	Brain prefrontal cortex	PD_Con	Control	male	NA	73	Israel	prjna557205	NA	NextSeq 500	75	RNA-Seq	control	Jerusalem	brain	SAMN12390702	GSM3984180
SRR9854891	Brain prefrontal cortex	PD_Con	Control	male	NA	68	Israel	prjna557205	NA	NextSeq 500	75	RNA-Seq	control	Jerusalem	brain	SAMN12390701	GSM3984181
SRR9854892	Brain prefrontal cortex	PD_Con	Control	male	NA	68	Israel	prjna557205	NA	NextSeq 500	75	RNA-Seq	control	Jerusalem	brain	SAMN12390701	GSM3984181
SRR9854893	Brain prefrontal cortex	PD_Con	Control	male	NA	68	Israel	prjna557205	NA	NextSeq 500	75	RNA-Seq	control	Jerusalem	brain	SAMN12390701	GSM3984181
SRR9854894	Brain prefrontal cortex	PD_Con	Control	male	NA	68	Israel	prjna557205	NA	NextSeq 500	75	RNA-Seq	control	Jerusalem	brain	SAMN12390701	GSM3984181
SRR9854895	Brain prefrontal cortex	PD_Con	Control	male	NA	68	Israel	prjna557205	NA	NextSeq 500	75	RNA-Seq	control	Jerusalem	brain	SAMN12390700	GSM3984182
SRR9854896	Brain prefrontal cortex	PD_Con	Control	male	NA	68	Israel	prjna557205	NA	NextSeq 500	75	RNA-Seq	control	Jerusalem	brain	SAMN12390700	GSM3984182
SRR9854897	Brain prefrontal cortex	PD_Con	Control	male	NA	68	Israel	prjna557205	NA	NextSeq 500	75	RNA-Seq	control	Jerusalem	brain	SAMN12390700	GSM3984182
SRR9854898	Brain prefrontal cortex	PD_Con	Control	male	NA	68	Israel	prjna557205	NA	NextSeq 500	75	RNA-Seq	control	Jerusalem	brain	SAMN12390700	GSM3984182
SRR9854899	Brain prefrontal cortex	PD_Con	Control	male	NA	84	Israel	prjna557205	NA	NextSeq 500	75	RNA-Seq	control	Jerusalem	brain	SAMN12390699	GSM3984183
SRR9854900	Brain prefrontal cortex	PD_Con	Control	male	NA	84	Israel	prjna557205	NA	NextSeq 500	75	RNA-Seq	control	Jerusalem	brain	SAMN12390699	GSM3984183
SRR9854901	Brain prefrontal cortex	PD_Con	Control	male	NA	84	Israel	prjna557205	NA	NextSeq 500	75	RNA-Seq	control	Jerusalem	brain	SAMN12390699	GSM3984183
SRR9854902	Brain prefrontal cortex	PD_Con	Control	male	NA	84	Israel	prjna557205	NA	NextSeq 500	75	RNA-Seq	control	Jerusalem	brain	SAMN12390699	GSM3984183
SRR9854903	Brain prefrontal cortex	PD_Con	Control	male	NA	71	Israel	prjna557205	NA	NextSeq 500	75	RNA-Seq	control	Jerusalem	brain	SAMN12390698	GSM3984184
SRR9854904	Brain prefrontal cortex	PD_Con	Control	male	NA	71	Israel	prjna557205	NA	NextSeq 500	75	RNA-Seq	control	Jerusalem	brain	SAMN12390698	GSM3984184
SRR9854905	Brain prefrontal cortex	PD_Con	Control	male	NA	71	Israel	prjna557205	NA	NextSeq 500	75	RNA-Seq	control	Jerusalem	brain	SAMN12390698	GSM3984184
SRR9854906	Brain prefrontal cortex	PD_Con	Control	male	NA	71	Israel	prjna557205	NA	NextSeq 500	75	RNA-Seq	control	Jerusalem	brain	SAMN12390698	GSM3984184
SRR9854907	Brain prefrontal cortex	PD_Con	Control	male	NA	83	Israel	prjna557205	NA	NextSeq 500	75	RNA-Seq	control	Jerusalem	brain	SAMN12390717	GSM3984185
SRR9854908	Brain prefrontal cortex	PD_Con	Control	male	NA	83	Israel	prjna557205	NA	NextSeq 500	75	RNA-Seq	control	Jerusalem	brain	SAMN12390717	GSM3984185
SRR9854909	Brain prefrontal cortex	PD_Con	Control	male	NA	83	Israel	prjna557205	NA	NextSeq 500	75	RNA-Seq	control	Jerusalem	brain	SAMN12390717	GSM3984185
SRR9854910	Brain prefrontal cortex	PD_Con	Control	male	NA	83	Israel	prjna557205	NA	NextSeq 500	75	RNA-Seq	control	Jerusalem	brain	SAMN12390717	GSM3984185
SRR9854911	Brain prefrontal cortex	PD_Con	Control	male	NA	70	Israel	prjna557205	NA	NextSeq 500	75	RNA-Seq	control	Jerusalem	brain	SAMN12390716	GSM3984186
SRR9854912	Brain prefrontal cortex	PD_Con	Control	male	NA	70	Israel	prjna557205	NA	NextSeq 500	75	RNA-Seq	control	Jerusalem	brain	SAMN12390716	GSM3984186
SRR9854913	Brain prefrontal cortex	PD_Con	Control	male	NA	70	Israel	prjna557205	NA	NextSeq 500	75	RNA-Seq	control	Jerusalem	brain	SAMN12390716	GSM3984186
SRR9854914	Brain prefrontal cortex	PD_Con	Control	male	NA	70	Israel	prjna557205	NA	NextSeq 500	75	RNA-Seq	control	Jerusalem	brain	SAMN12390716	GSM3984186
DRR197486	feces	PD_Con	Control	NA	NA	NA	Japan	prjdb8639	NA	Illumina MiSeq	600	V3-V4	control	Nagoya	feces	SAMD00193574	NA
DRR197487	feces	PD_Con	Control	NA	NA	NA	Japan	prjdb8639	NA	Illumina MiSeq	600	V3-V4	control	Nagoya	feces	SAMD00193575	NA
DRR197488	feces	PD_Con	Control	NA	NA	NA	Japan	prjdb8639	NA	Illumina MiSeq	600	V3-V4	control	Nagoya	feces	SAMD00193576	NA
DRR197489	feces	PD_Con	Control	NA	NA	NA	Japan	prjdb8639	NA	Illumina MiSeq	600	V3-V4	control	Nagoya	feces	SAMD00193577	NA
DRR197490	feces	PD_Con	Control	NA	NA	NA	Japan	prjdb8639	NA	Illumina MiSeq	600	V3-V4	control	Nagoya	feces	SAMD00193578	NA
DRR197491	feces	PD_Con	Control	NA	NA	NA	Japan	prjdb8639	NA	Illumina MiSeq	600	V3-V4	control	Nagoya	feces	SAMD00193579	NA
DRR197492	feces	PD_Con	Control	NA	NA	NA	Japan	prjdb8639	NA	Illumina MiSeq	600	V3-V4	control	Nagoya	feces	SAMD00193580	NA
DRR197493	feces	PD_Con	Control	NA	NA	NA	Japan	prjdb8639	NA	Illumina MiSeq	600	V3-V4	control	Nagoya	feces	SAMD00193581	NA
DRR197494	feces	PD_Con	Control	NA	NA	NA	Japan	prjdb8639	NA	Illumina MiSeq	600	V3-V4	control	Nagoya	feces	SAMD00193582	NA
DRR197495	feces	PD_Con	Control	NA	NA	NA	Japan	prjdb8639	NA	Illumina MiSeq	600	V3-V4	control	Nagoya	feces	SAMD00193583	NA
DRR197496	feces	PD_Con	Control	NA	NA	NA	Japan	prjdb8639	NA	Illumina MiSeq	600	V3-V4	control	Nagoya	feces	SAMD00193584	NA
DRR197497	feces	PD_Con	Control	NA	NA	NA	Japan	prjdb8639	NA	Illumina MiSeq	600	V3-V4	control	Nagoya	feces	SAMD00193585	NA
DRR197498	feces	PD_Con	Control	NA	NA	NA	Japan	prjdb8639	NA	Illumina MiSeq	600	V3-V4	control	Nagoya	feces	SAMD00193586	NA
DRR197499	feces	PD_Con	Control	NA	NA	NA	Japan	prjdb8639	NA	Illumina MiSeq	600	V3-V4	control	Nagoya	feces	SAMD00193587	NA
DRR197500	feces	PD_Con	Control	NA	NA	NA	Japan	prjdb8639	NA	Illumina MiSeq	600	V3-V4	control	Nagoya	feces	SAMD00193588	NA
DRR197501	feces	PD_Con	Control	NA	NA	NA	Japan	prjdb8639	NA	Illumina MiSeq	600	V3-V4	control	Nagoya	feces	SAMD00193589	NA
DRR197502	feces	PD_Con	Control	NA	NA	NA	Japan	prjdb8639	NA	Illumina MiSeq	600	V3-V4	control	Nagoya	feces	SAMD00193590	NA
DRR197503	feces	PD_Con	Control	NA	NA	NA	Japan	prjdb8639	NA	Illumina MiSeq	600	V3-V4	control	Nagoya	feces	SAMD00193591	NA
DRR197504	feces	PD_Con	Control	NA	NA	NA	Japan	prjdb8639	NA	Illumina MiSeq	600	V3-V4	control	Nagoya	feces	SAMD00193592	NA
DRR197505	feces	PD_Con	Control	NA	NA	NA	Japan	prjdb8639	NA	Illumina MiSeq	600	V3-V4	control	Nagoya	feces	SAMD00193593	NA
DRR197506	feces	PD_Con	Control	NA	NA	NA	Japan	prjdb8639	NA	Illumina MiSeq	600	V3-V4	control	Nagoya	feces	SAMD00193594	NA
DRR197507	feces	PD_Con	Control	NA	NA	NA	Japan	prjdb8639	NA	Illumina MiSeq	600	V3-V4	control	Nagoya	feces	SAMD00193595	NA
DRR197508	feces	PD_Con	Control	NA	NA	NA	Japan	prjdb8639	NA	Illumina MiSeq	600	V3-V4	control	Nagoya	feces	SAMD00193596	NA
DRR197509	feces	PD_Con	Control	NA	NA	NA	Japan	prjdb8639	NA	Illumina MiSeq	600	V3-V4	control	Nagoya	feces	SAMD00193597	NA
DRR197510	feces	PD_Con	Control	NA	NA	NA	Japan	prjdb8639	NA	Illumina MiSeq	600	V3-V4	control	Nagoya	feces	SAMD00193598	NA
DRR197511	feces	PD_Con	Control	NA	NA	NA	Japan	prjdb8639	NA	Illumina MiSeq	600	V3-V4	control	Nagoya	feces	SAMD00193599	NA
DRR197512	feces	PD_Con	Control	NA	NA	NA	Japan	prjdb8639	NA	Illumina MiSeq	600	V3-V4	control	Nagoya	feces	SAMD00193600	NA
DRR197513	feces	PD_Con	Control	NA	NA	NA	Japan	prjdb8639	NA	Illumina MiSeq	600	V3-V4	control	Nagoya	feces	SAMD00193601	NA
DRR197514	feces	PD_Con	Control	NA	NA	NA	Japan	prjdb8639	NA	Illumina MiSeq	600	V3-V4	control	Nagoya	feces	SAMD00193602	NA
DRR197515	feces	PD_Con	Control	NA	NA	NA	Japan	prjdb8639	NA	Illumina MiSeq	600	V3-V4	control	Nagoya	feces	SAMD00193603	NA
DRR197516	feces	PD_Con	Control	NA	NA	NA	Japan	prjdb8639	NA	Illumina MiSeq	600	V3-V4	control	Nagoya	feces	SAMD00193604	NA
DRR197517	feces	PD_Con	Control	NA	NA	NA	Japan	prjdb8639	NA	Illumina MiSeq	600	V3-V4	control	Nagoya	feces	SAMD00193605	NA
DRR197518	feces	PD_Con	Control	NA	NA	NA	Japan	prjdb8639	NA	Illumina MiSeq	600	V3-V4	control	Nagoya	feces	SAMD00193606	NA
DRR197519	feces	PD_Con	Control	NA	NA	NA	Japan	prjdb8639	NA	Illumina MiSeq	600	V3-V4	control	Nagoya	feces	SAMD00193607	NA
DRR197520	feces	PD_Con	Control	NA	NA	NA	Japan	prjdb8639	NA	Illumina MiSeq	600	V3-V4	control	Nagoya	feces	SAMD00193608	NA
DRR197521	feces	PD_Con	Control	NA	NA	NA	Japan	prjdb8639	NA	Illumina MiSeq	600	V3-V4	control	Nagoya	feces	SAMD00193609	NA
DRR197522	feces	PD_Con	Control	NA	NA	NA	Japan	prjdb8639	NA	Illumina MiSeq	600	V3-V4	control	Nagoya	feces	SAMD00193610	NA
DRR197523	feces	PD_Con	Control	NA	NA	NA	Japan	prjdb8639	NA	Illumina MiSeq	600	V3-V4	control	Nagoya	feces	SAMD00193611	NA
DRR197524	feces	PD_Con	Control	NA	NA	NA	Japan	prjdb8639	NA	Illumina MiSeq	600	V3-V4	control	Nagoya	feces	SAMD00193612	NA
DRR197525	feces	PD_Con	Control	NA	NA	NA	Japan	prjdb8639	NA	Illumina MiSeq	600	V3-V4	control	Nagoya	feces	SAMD00193613	NA
DRR197526	feces	PD_Con	Control	NA	NA	NA	Japan	prjdb8639	NA	Illumina MiSeq	600	V3-V4	control	Nagoya	feces	SAMD00193614	NA
DRR197527	feces	PD_Con	Control	NA	NA	NA	Japan	prjdb8639	NA	Illumina MiSeq	600	V3-V4	control	Nagoya	feces	SAMD00193615	NA
DRR197528	feces	PD_Con	Control	NA	NA	NA	Japan	prjdb8639	NA	Illumina MiSeq	600	V3-V4	control	Nagoya	feces	SAMD00193616	NA
DRR197529	feces	PD_Con	Control	NA	NA	NA	Japan	prjdb8639	NA	Illumina MiSeq	600	V3-V4	control	Nagoya	feces	SAMD00193617	NA
DRR197530	feces	PD_Con	Control	NA	NA	NA	Japan	prjdb8639	NA	Illumina MiSeq	600	V3-V4	control	Nagoya	feces	SAMD00193618	NA
DRR197531	feces	PD_Con	Control	NA	NA	NA	Japan	prjdb8639	NA	Illumina MiSeq	600	V3-V4	control	Nagoya	feces	SAMD00193619	NA
DRR197532	feces	PD_Con	Control	NA	NA	NA	Japan	prjdb8639	NA	Illumina MiSeq	600	V3-V4	control	Nagoya	feces	SAMD00193620	NA
DRR197533	feces	PD_Con	Control	NA	NA	NA	Japan	prjdb8639	NA	Illumina MiSeq	600	V3-V4	control	Nagoya	feces	SAMD00193621	NA
DRR197534	feces	PD_Con	Control	NA	NA	NA	Japan	prjdb8639	NA	Illumina MiSeq	600	V3-V4	control	Nagoya	feces	SAMD00193622	NA
DRR197535	feces	PD_Con	Control	NA	NA	NA	Japan	prjdb8639	NA	Illumina MiSeq	600	V3-V4	control	Nagoya	feces	SAMD00193623	NA
DRR197536	feces	PD_Con	Control	NA	NA	NA	Japan	prjdb8639	NA	Illumina MiSeq	600	V3-V4	control	Nagoya	feces	SAMD00193624	NA
DRR197537	feces	PD_Con	Control	NA	NA	NA	Japan	prjdb8639	NA	Illumina MiSeq	600	V3-V4	control	Nagoya	feces	SAMD00193625	NA
DRR197538	feces	PD_Con	Control	NA	NA	NA	Japan	prjdb8639	NA	Illumina MiSeq	600	V3-V4	control	Nagoya	feces	SAMD00193626	NA
DRR197539	feces	PD_Con	Control	NA	NA	NA	Japan	prjdb8639	NA	Illumina MiSeq	600	V3-V4	control	Nagoya	feces	SAMD00193627	NA
DRR197540	feces	PD_Con	Control	NA	NA	NA	Japan	prjdb8639	NA	Illumina MiSeq	600	V3-V4	control	Nagoya	feces	SAMD00193628	NA
DRR197541	feces	PD_Con	Control	NA	NA	NA	Japan	prjdb8639	NA	Illumina MiSeq	600	V3-V4	control	Nagoya	feces	SAMD00193629	NA
DRR197542	feces	PD_Con	Control	NA	NA	NA	Japan	prjdb8639	NA	Illumina MiSeq	600	V3-V4	control	Nagoya	feces	SAMD00193630	NA
DRR197543	feces	PD_Con	Control	NA	NA	NA	Japan	prjdb8639	NA	Illumina MiSeq	600	V3-V4	control	Nagoya	feces	SAMD00193631	NA
DRR197544	feces	PD_Con	Control	NA	NA	NA	Japan	prjdb8639	NA	Illumina MiSeq	600	V3-V4	control	Nagoya	feces	SAMD00193632	NA
DRR197545	feces	PD_Con	Control	NA	NA	NA	Japan	prjdb8639	NA	Illumina MiSeq	600	V3-V4	control	Nagoya	feces	SAMD00193633	NA
DRR197546	feces	PD_Con	Control	NA	NA	NA	Japan	prjdb8639	NA	Illumina MiSeq	600	V3-V4	control	Nagoya	feces	SAMD00193634	NA
DRR197547	feces	PD_Con	Control	NA	NA	NA	Japan	prjdb8639	NA	Illumina MiSeq	600	V3-V4	control	Nagoya	feces	SAMD00193635	NA
DRR197548	feces	PD_Con	Control	NA	NA	NA	Japan	prjdb8639	NA	Illumina MiSeq	600	V3-V4	control	Nagoya	feces	SAMD00193636	NA
DRR197549	feces	PD_Con	Control	NA	NA	NA	Japan	prjdb8639	NA	Illumina MiSeq	600	V3-V4	control	Nagoya	feces	SAMD00193637	NA
DRR197550	feces	PD_Con	Control	NA	NA	NA	Japan	prjdb8639	NA	Illumina MiSeq	600	V3-V4	control	Nagoya	feces	SAMD00193638	NA
DRR197551	feces	PD	NDD	NA	NA	NA	Japan	prjdb8639	NA	Illumina MiSeq	600	V3-V4	case	Nagoya	feces	SAMD00193711	NA
DRR197552	feces	PD	NDD	NA	NA	NA	Japan	prjdb8639	NA	Illumina MiSeq	600	V3-V4	case	Nagoya	feces	SAMD00193712	NA
DRR197553	feces	PD	NDD	NA	NA	NA	Japan	prjdb8639	NA	Illumina MiSeq	600	V3-V4	case	Nagoya	feces	SAMD00193713	NA
DRR197554	feces	PD	NDD	NA	NA	NA	Japan	prjdb8639	NA	Illumina MiSeq	600	V3-V4	case	Nagoya	feces	SAMD00193714	NA
DRR197555	feces	PD	NDD	NA	NA	NA	Japan	prjdb8639	NA	Illumina MiSeq	600	V3-V4	case	Nagoya	feces	SAMD00193715	NA
DRR197556	feces	PD	NDD	NA	NA	NA	Japan	prjdb8639	NA	Illumina MiSeq	600	V3-V4	case	Nagoya	feces	SAMD00193716	NA
DRR197557	feces	PD	NDD	NA	NA	NA	Japan	prjdb8639	NA	Illumina MiSeq	600	V3-V4	case	Nagoya	feces	SAMD00193717	NA
DRR197558	feces	PD	NDD	NA	NA	NA	Japan	prjdb8639	NA	Illumina MiSeq	600	V3-V4	case	Nagoya	feces	SAMD00193718	NA
DRR197559	feces	PD	NDD	NA	NA	NA	Japan	prjdb8639	NA	Illumina MiSeq	600	V3-V4	case	Nagoya	feces	SAMD00193719	NA
DRR197560	feces	PD	NDD	NA	NA	NA	Japan	prjdb8639	NA	Illumina MiSeq	600	V3-V4	case	Nagoya	feces	SAMD00193720	NA
DRR197561	feces	PD	NDD	NA	NA	NA	Japan	prjdb8639	NA	Illumina MiSeq	600	V3-V4	case	Nagoya	feces	SAMD00193721	NA
DRR197562	feces	PD	NDD	NA	NA	NA	Japan	prjdb8639	NA	Illumina MiSeq	600	V3-V4	case	Nagoya	feces	SAMD00193722	NA
DRR197563	feces	PD	NDD	NA	NA	NA	Japan	prjdb8639	NA	Illumina MiSeq	600	V3-V4	case	Nagoya	feces	SAMD00193723	NA
DRR197564	feces	PD	NDD	NA	NA	NA	Japan	prjdb8639	NA	Illumina MiSeq	600	V3-V4	case	Nagoya	feces	SAMD00193724	NA
DRR197565	feces	PD	NDD	NA	NA	NA	Japan	prjdb8639	NA	Illumina MiSeq	600	V3-V4	case	Nagoya	feces	SAMD00193725	NA
DRR197566	feces	PD	NDD	NA	NA	NA	Japan	prjdb8639	NA	Illumina MiSeq	600	V3-V4	case	Nagoya	feces	SAMD00193726	NA
DRR197567	feces	PD	NDD	NA	NA	NA	Japan	prjdb8639	NA	Illumina MiSeq	600	V3-V4	case	Nagoya	feces	SAMD00193727	NA
DRR197568	feces	PD	NDD	NA	NA	NA	Japan	prjdb8639	NA	Illumina MiSeq	600	V3-V4	case	Nagoya	feces	SAMD00193728	NA
DRR197569	feces	PD	NDD	NA	NA	NA	Japan	prjdb8639	NA	Illumina MiSeq	600	V3-V4	case	Nagoya	feces	SAMD00193729	NA
DRR197570	feces	PD	NDD	NA	NA	NA	Japan	prjdb8639	NA	Illumina MiSeq	600	V3-V4	case	Nagoya	feces	SAMD00193730	NA
DRR197571	feces	PD	NDD	NA	NA	NA	Japan	prjdb8639	NA	Illumina MiSeq	600	V3-V4	case	Nagoya	feces	SAMD00193731	NA
DRR197572	feces	PD	NDD	NA	NA	NA	Japan	prjdb8639	NA	Illumina MiSeq	600	V3-V4	case	Nagoya	feces	SAMD00193732	NA
DRR197573	feces	PD	NDD	NA	NA	NA	Japan	prjdb8639	NA	Illumina MiSeq	600	V3-V4	case	Nagoya	feces	SAMD00193733	NA
DRR197574	feces	PD	NDD	NA	NA	NA	Japan	prjdb8639	NA	Illumina MiSeq	600	V3-V4	case	Nagoya	feces	SAMD00193734	NA
DRR197575	feces	PD	NDD	NA	NA	NA	Japan	prjdb8639	NA	Illumina MiSeq	600	V3-V4	case	Nagoya	feces	SAMD00193735	NA
DRR197576	feces	PD	NDD	NA	NA	NA	Japan	prjdb8639	NA	Illumina MiSeq	600	V3-V4	case	Nagoya	feces	SAMD00193736	NA
DRR197577	feces	PD	NDD	NA	NA	NA	Japan	prjdb8639	NA	Illumina MiSeq	600	V3-V4	case	Nagoya	feces	SAMD00193737	NA
DRR197578	feces	PD	NDD	NA	NA	NA	Japan	prjdb8639	NA	Illumina MiSeq	600	V3-V4	case	Nagoya	feces	SAMD00193738	NA
DRR197579	feces	PD	NDD	NA	NA	NA	Japan	prjdb8639	NA	Illumina MiSeq	600	V3-V4	case	Nagoya	feces	SAMD00193739	NA
DRR197580	feces	PD	NDD	NA	NA	NA	Japan	prjdb8639	NA	Illumina MiSeq	600	V3-V4	case	Nagoya	feces	SAMD00193740	NA
DRR197581	feces	PD	NDD	NA	NA	NA	Japan	prjdb8639	NA	Illumina MiSeq	600	V3-V4	case	Nagoya	feces	SAMD00193741	NA
DRR197582	feces	PD	NDD	NA	NA	NA	Japan	prjdb8639	NA	Illumina MiSeq	600	V3-V4	case	Nagoya	feces	SAMD00193742	NA
DRR197583	feces	PD	NDD	NA	NA	NA	Japan	prjdb8639	NA	Illumina MiSeq	600	V3-V4	case	Nagoya	feces	SAMD00193743	NA
DRR197584	feces	PD	NDD	NA	NA	NA	Japan	prjdb8639	NA	Illumina MiSeq	600	V3-V4	case	Nagoya	feces	SAMD00193744	NA
DRR197585	feces	PD	NDD	NA	NA	NA	Japan	prjdb8639	NA	Illumina MiSeq	600	V3-V4	case	Nagoya	feces	SAMD00193745	NA
DRR197586	feces	PD	NDD	NA	NA	NA	Japan	prjdb8639	NA	Illumina MiSeq	600	V3-V4	case	Nagoya	feces	SAMD00193746	NA
DRR197587	feces	PD	NDD	NA	NA	NA	Japan	prjdb8639	NA	Illumina MiSeq	600	V3-V4	case	Nagoya	feces	SAMD00193747	NA
DRR197588	feces	PD	NDD	NA	NA	NA	Japan	prjdb8639	NA	Illumina MiSeq	600	V3-V4	case	Nagoya	feces	SAMD00193748	NA
DRR197589	feces	PD	NDD	NA	NA	NA	Japan	prjdb8639	NA	Illumina MiSeq	600	V3-V4	case	Nagoya	feces	SAMD00193749	NA
DRR197590	feces	PD	NDD	NA	NA	NA	Japan	prjdb8639	NA	Illumina MiSeq	600	V3-V4	case	Nagoya	feces	SAMD00193750	NA
DRR197591	feces	PD	NDD	NA	NA	NA	Japan	prjdb8639	NA	Illumina MiSeq	600	V3-V4	case	Nagoya	feces	SAMD00193751	NA
DRR197592	feces	PD	NDD	NA	NA	NA	Japan	prjdb8639	NA	Illumina MiSeq	600	V3-V4	case	Nagoya	feces	SAMD00193752	NA
DRR197593	feces	PD	NDD	NA	NA	NA	Japan	prjdb8639	NA	Illumina MiSeq	600	V3-V4	case	Nagoya	feces	SAMD00193753	NA
DRR197594	feces	PD	NDD	NA	NA	NA	Japan	prjdb8639	NA	Illumina MiSeq	600	V3-V4	case	Nagoya	feces	SAMD00193754	NA
DRR197595	feces	PD	NDD	NA	NA	NA	Japan	prjdb8639	NA	Illumina MiSeq	600	V3-V4	case	Nagoya	feces	SAMD00193755	NA
DRR197596	feces	PD	NDD	NA	NA	NA	Japan	prjdb8639	NA	Illumina MiSeq	600	V3-V4	case	Nagoya	feces	SAMD00193756	NA
DRR197597	feces	PD	NDD	NA	NA	NA	Japan	prjdb8639	NA	Illumina MiSeq	600	V3-V4	case	Nagoya	feces	SAMD00193757	NA
DRR197598	feces	PD	NDD	NA	NA	NA	Japan	prjdb8639	NA	Illumina MiSeq	600	V3-V4	case	Nagoya	feces	SAMD00193758	NA
DRR197599	feces	PD	NDD	NA	NA	NA	Japan	prjdb8639	NA	Illumina MiSeq	600	V3-V4	case	Nagoya	feces	SAMD00193759	NA
DRR197600	feces	PD_Con	Control	NA	NA	NA	Japan	prjdb8639	NA	Illumina MiSeq	600	V3-V4	control	Nagoya	feces	SAMD00193639	NA
DRR197601	feces	PD_Con	Control	NA	NA	NA	Japan	prjdb8639	NA	Illumina MiSeq	600	V3-V4	control	Nagoya	feces	SAMD00193640	NA
DRR197602	feces	PD_Con	Control	NA	NA	NA	Japan	prjdb8639	NA	Illumina MiSeq	600	V3-V4	control	Nagoya	feces	SAMD00193641	NA
DRR197603	feces	PD_Con	Control	NA	NA	NA	Japan	prjdb8639	NA	Illumina MiSeq	600	V3-V4	control	Nagoya	feces	SAMD00193642	NA
DRR197604	feces	PD_Con	Control	NA	NA	NA	Japan	prjdb8639	NA	Illumina MiSeq	600	V3-V4	control	Nagoya	feces	SAMD00193643	NA
DRR197605	feces	PD_Con	Control	NA	NA	NA	Japan	prjdb8639	NA	Illumina MiSeq	600	V3-V4	control	Nagoya	feces	SAMD00193644	NA
DRR197606	feces	PD_Con	Control	NA	NA	NA	Japan	prjdb8639	NA	Illumina MiSeq	600	V3-V4	control	Nagoya	feces	SAMD00193645	NA
DRR197607	feces	PD_Con	Control	NA	NA	NA	Japan	prjdb8639	NA	Illumina MiSeq	600	V3-V4	control	Nagoya	feces	SAMD00193646	NA
DRR197608	feces	PD_Con	Control	NA	NA	NA	Japan	prjdb8639	NA	Illumina MiSeq	600	V3-V4	control	Nagoya	feces	SAMD00193647	NA
DRR197609	feces	PD_Con	Control	NA	NA	NA	Japan	prjdb8639	NA	Illumina MiSeq	600	V3-V4	control	Nagoya	feces	SAMD00193648	NA
DRR197610	feces	PD_Con	Control	NA	NA	NA	Japan	prjdb8639	NA	Illumina MiSeq	600	V3-V4	control	Nagoya	feces	SAMD00193649	NA
DRR197611	feces	PD_Con	Control	NA	NA	NA	Japan	prjdb8639	NA	Illumina MiSeq	600	V3-V4	control	Nagoya	feces	SAMD00193650	NA
DRR197612	feces	PD_Con	Control	NA	NA	NA	Japan	prjdb8639	NA	Illumina MiSeq	600	V3-V4	control	Nagoya	feces	SAMD00193651	NA
DRR197613	feces	PD_Con	Control	NA	NA	NA	Japan	prjdb8639	NA	Illumina MiSeq	600	V3-V4	control	Nagoya	feces	SAMD00193652	NA
DRR197614	feces	PD_Con	Control	NA	NA	NA	Japan	prjdb8639	NA	Illumina MiSeq	600	V3-V4	control	Nagoya	feces	SAMD00193653	NA
DRR197615	feces	PD_Con	Control	NA	NA	NA	Japan	prjdb8639	NA	Illumina MiSeq	600	V3-V4	control	Nagoya	feces	SAMD00193654	NA
DRR197616	feces	PD_Con	Control	NA	NA	NA	Japan	prjdb8639	NA	Illumina MiSeq	600	V3-V4	control	Nagoya	feces	SAMD00193655	NA
DRR197617	feces	PD_Con	Control	NA	NA	NA	Japan	prjdb8639	NA	Illumina MiSeq	600	V3-V4	control	Nagoya	feces	SAMD00193656	NA
DRR197618	feces	PD_Con	Control	NA	NA	NA	Japan	prjdb8639	NA	Illumina MiSeq	600	V3-V4	control	Nagoya	feces	SAMD00193657	NA
DRR197619	feces	PD_Con	Control	NA	NA	NA	Japan	prjdb8639	NA	Illumina MiSeq	600	V3-V4	control	Nagoya	feces	SAMD00193658	NA
DRR197620	feces	PD_Con	Control	NA	NA	NA	Japan	prjdb8639	NA	Illumina MiSeq	600	V3-V4	control	Nagoya	feces	SAMD00193659	NA
DRR197621	feces	PD_Con	Control	NA	NA	NA	Japan	prjdb8639	NA	Illumina MiSeq	600	V3-V4	control	Nagoya	feces	SAMD00193660	NA
DRR197622	feces	PD_Con	Control	NA	NA	NA	Japan	prjdb8639	NA	Illumina MiSeq	600	V3-V4	control	Nagoya	feces	SAMD00193661	NA
DRR197623	feces	PD_Con	Control	NA	NA	NA	Japan	prjdb8639	NA	Illumina MiSeq	600	V3-V4	control	Nagoya	feces	SAMD00193662	NA
DRR197624	feces	PD_Con	Control	NA	NA	NA	Japan	prjdb8639	NA	Illumina MiSeq	600	V3-V4	control	Nagoya	feces	SAMD00193663	NA
DRR197625	feces	PD_Con	Control	NA	NA	NA	Japan	prjdb8639	NA	Illumina MiSeq	600	V3-V4	control	Nagoya	feces	SAMD00193664	NA
DRR197626	feces	PD_Con	Control	NA	NA	NA	Japan	prjdb8639	NA	Illumina MiSeq	600	V3-V4	control	Nagoya	feces	SAMD00193665	NA
DRR197627	feces	PD_Con	Control	NA	NA	NA	Japan	prjdb8639	NA	Illumina MiSeq	600	V3-V4	control	Nagoya	feces	SAMD00193666	NA
DRR197628	feces	PD_Con	Control	NA	NA	NA	Japan	prjdb8639	NA	Illumina MiSeq	600	V3-V4	control	Nagoya	feces	SAMD00193667	NA
DRR197629	feces	PD_Con	Control	NA	NA	NA	Japan	prjdb8639	NA	Illumina MiSeq	600	V3-V4	control	Nagoya	feces	SAMD00193668	NA
DRR197630	feces	PD_Con	Control	NA	NA	NA	Japan	prjdb8639	NA	Illumina MiSeq	600	V3-V4	control	Nagoya	feces	SAMD00193669	NA
DRR197631	feces	PD_Con	Control	NA	NA	NA	Japan	prjdb8639	NA	Illumina MiSeq	600	V3-V4	control	Nagoya	feces	SAMD00193670	NA
DRR197632	feces	PD_Con	Control	NA	NA	NA	Japan	prjdb8639	NA	Illumina MiSeq	600	V3-V4	control	Nagoya	feces	SAMD00193671	NA
DRR197633	feces	PD_Con	Control	NA	NA	NA	Japan	prjdb8639	NA	Illumina MiSeq	600	V3-V4	control	Nagoya	feces	SAMD00193672	NA
DRR197634	feces	PD_Con	Control	NA	NA	NA	Japan	prjdb8639	NA	Illumina MiSeq	600	V3-V4	control	Nagoya	feces	SAMD00193673	NA
DRR197635	feces	PD_Con	Control	NA	NA	NA	Japan	prjdb8639	NA	Illumina MiSeq	600	V3-V4	control	Nagoya	feces	SAMD00193674	NA
DRR197636	feces	PD_Con	Control	NA	NA	NA	Japan	prjdb8639	NA	Illumina MiSeq	600	V3-V4	control	Nagoya	feces	SAMD00193675	NA
DRR197637	feces	PD_Con	Control	NA	NA	NA	Japan	prjdb8639	NA	Illumina MiSeq	600	V3-V4	control	Nagoya	feces	SAMD00193676	NA
DRR197638	feces	PD_Con	Control	NA	NA	NA	Japan	prjdb8639	NA	Illumina MiSeq	600	V3-V4	control	Nagoya	feces	SAMD00193677	NA
DRR197639	feces	PD_Con	Control	NA	NA	NA	Japan	prjdb8639	NA	Illumina MiSeq	600	V3-V4	control	Nagoya	feces	SAMD00193678	NA
DRR197640	feces	PD_Con	Control	NA	NA	NA	Japan	prjdb8639	NA	Illumina MiSeq	600	V3-V4	control	Nagoya	feces	SAMD00193679	NA
DRR197641	feces	PD_Con	Control	NA	NA	NA	Japan	prjdb8639	NA	Illumina MiSeq	600	V3-V4	control	Nagoya	feces	SAMD00193680	NA
DRR197642	feces	PD_Con	Control	NA	NA	NA	Japan	prjdb8639	NA	Illumina MiSeq	600	V3-V4	control	Nagoya	feces	SAMD00193681	NA
DRR197643	feces	PD_Con	Control	NA	NA	NA	Japan	prjdb8639	NA	Illumina MiSeq	600	V3-V4	control	Nagoya	feces	SAMD00193682	NA
DRR197644	feces	PD	NDD	NA	NA	NA	Japan	prjdb8639	NA	Illumina MiSeq	600	V3-V4	case	Nagoya	feces	SAMD00193760	NA
DRR197645	feces	PD	NDD	NA	NA	NA	Japan	prjdb8639	NA	Illumina MiSeq	600	V3-V4	case	Nagoya	feces	SAMD00193761	NA
DRR197646	feces	PD	NDD	NA	NA	NA	Japan	prjdb8639	NA	Illumina MiSeq	600	V3-V4	case	Nagoya	feces	SAMD00193762	NA
DRR197647	feces	PD	NDD	NA	NA	NA	Japan	prjdb8639	NA	Illumina MiSeq	600	V3-V4	case	Nagoya	feces	SAMD00193763	NA
DRR197648	feces	PD	NDD	NA	NA	NA	Japan	prjdb8639	NA	Illumina MiSeq	600	V3-V4	case	Nagoya	feces	SAMD00193764	NA
DRR197649	feces	PD	NDD	NA	NA	NA	Japan	prjdb8639	NA	Illumina MiSeq	600	V3-V4	case	Nagoya	feces	SAMD00193765	NA
DRR197650	feces	PD	NDD	NA	NA	NA	Japan	prjdb8639	NA	Illumina MiSeq	600	V3-V4	case	Nagoya	feces	SAMD00193766	NA
DRR197651	feces	PD	NDD	NA	NA	NA	Japan	prjdb8639	NA	Illumina MiSeq	600	V3-V4	case	Nagoya	feces	SAMD00193767	NA
DRR197652	feces	PD	NDD	NA	NA	NA	Japan	prjdb8639	NA	Illumina MiSeq	600	V3-V4	case	Nagoya	feces	SAMD00193768	NA
DRR197653	feces	PD	NDD	NA	NA	NA	Japan	prjdb8639	NA	Illumina MiSeq	600	V3-V4	case	Nagoya	feces	SAMD00193769	NA
DRR197654	feces	PD	NDD	NA	NA	NA	Japan	prjdb8639	NA	Illumina MiSeq	600	V3-V4	case	Nagoya	feces	SAMD00193770	NA
DRR197655	feces	PD	NDD	NA	NA	NA	Japan	prjdb8639	NA	Illumina MiSeq	600	V3-V4	case	Nagoya	feces	SAMD00193771	NA
DRR197656	feces	PD	NDD	NA	NA	NA	Japan	prjdb8639	NA	Illumina MiSeq	600	V3-V4	case	Nagoya	feces	SAMD00193772	NA
DRR197657	feces	PD	NDD	NA	NA	NA	Japan	prjdb8639	NA	Illumina MiSeq	600	V3-V4	case	Nagoya	feces	SAMD00193773	NA
DRR197658	feces	PD	NDD	NA	NA	NA	Japan	prjdb8639	NA	Illumina MiSeq	600	V3-V4	case	Nagoya	feces	SAMD00193774	NA
DRR197659	feces	PD	NDD	NA	NA	NA	Japan	prjdb8639	NA	Illumina MiSeq	600	V3-V4	case	Nagoya	feces	SAMD00193775	NA
DRR197660	feces	PD	NDD	NA	NA	NA	Japan	prjdb8639	NA	Illumina MiSeq	600	V3-V4	case	Nagoya	feces	SAMD00193776	NA
DRR197661	feces	PD	NDD	NA	NA	NA	Japan	prjdb8639	NA	Illumina MiSeq	600	V3-V4	case	Nagoya	feces	SAMD00193777	NA
DRR197662	feces	PD	NDD	NA	NA	NA	Japan	prjdb8639	NA	Illumina MiSeq	600	V3-V4	case	Nagoya	feces	SAMD00193778	NA
DRR197663	feces	PD	NDD	NA	NA	NA	Japan	prjdb8639	NA	Illumina MiSeq	600	V3-V4	case	Nagoya	feces	SAMD00193779	NA
DRR197664	feces	PD	NDD	NA	NA	NA	Japan	prjdb8639	NA	Illumina MiSeq	600	V3-V4	case	Nagoya	feces	SAMD00193780	NA
DRR197665	feces	PD	NDD	NA	NA	NA	Japan	prjdb8639	NA	Illumina MiSeq	600	V3-V4	case	Nagoya	feces	SAMD00193781	NA
DRR197666	feces	PD	NDD	NA	NA	NA	Japan	prjdb8639	NA	Illumina MiSeq	600	V3-V4	case	Nagoya	feces	SAMD00193782	NA
DRR197667	feces	PD	NDD	NA	NA	NA	Japan	prjdb8639	NA	Illumina MiSeq	600	V3-V4	case	Nagoya	feces	SAMD00193783	NA
DRR197668	feces	PD	NDD	NA	NA	NA	Japan	prjdb8639	NA	Illumina MiSeq	600	V3-V4	case	Nagoya	feces	SAMD00193784	NA
DRR197669	feces	PD	NDD	NA	NA	NA	Japan	prjdb8639	NA	Illumina MiSeq	600	V3-V4	case	Nagoya	feces	SAMD00193785	NA
DRR197670	feces	PD	NDD	NA	NA	NA	Japan	prjdb8639	NA	Illumina MiSeq	600	V3-V4	case	Nagoya	feces	SAMD00193786	NA
DRR197671	feces	PD	NDD	NA	NA	NA	Japan	prjdb8639	NA	Illumina MiSeq	600	V3-V4	case	Nagoya	feces	SAMD00193787	NA
DRR197672	feces	PD	NDD	NA	NA	NA	Japan	prjdb8639	NA	Illumina MiSeq	600	V3-V4	case	Nagoya	feces	SAMD00193788	NA
DRR197673	feces	PD	NDD	NA	NA	NA	Japan	prjdb8639	NA	Illumina MiSeq	600	V3-V4	case	Nagoya	feces	SAMD00193789	NA
DRR197674	feces	PD	NDD	NA	NA	NA	Japan	prjdb8639	NA	Illumina MiSeq	600	V3-V4	case	Nagoya	feces	SAMD00193790	NA
DRR197675	feces	PD	NDD	NA	NA	NA	Japan	prjdb8639	NA	Illumina MiSeq	600	V3-V4	case	Nagoya	feces	SAMD00193791	NA
DRR197676	feces	PD	NDD	NA	NA	NA	Japan	prjdb8639	NA	Illumina MiSeq	600	V3-V4	case	Nagoya	feces	SAMD00193792	NA
DRR197677	feces	PD	NDD	NA	NA	NA	Japan	prjdb8639	NA	Illumina MiSeq	600	V3-V4	case	Nagoya	feces	SAMD00193793	NA
DRR197678	feces	PD	NDD	NA	NA	NA	Japan	prjdb8639	NA	Illumina MiSeq	600	V3-V4	case	Nagoya	feces	SAMD00193794	NA
DRR197679	feces	PD	NDD	NA	NA	NA	Japan	prjdb8639	NA	Illumina MiSeq	600	V3-V4	case	Nagoya	feces	SAMD00193795	NA
DRR197680	feces	PD	NDD	NA	NA	NA	Japan	prjdb8639	NA	Illumina MiSeq	600	V3-V4	case	Nagoya	feces	SAMD00193796	NA
DRR197681	feces	PD	NDD	NA	NA	NA	Japan	prjdb8639	NA	Illumina MiSeq	600	V3-V4	case	Nagoya	feces	SAMD00193797	NA
DRR197682	feces	PD	NDD	NA	NA	NA	Japan	prjdb8639	NA	Illumina MiSeq	600	V3-V4	case	Nagoya	feces	SAMD00193798	NA
DRR197683	feces	PD	NDD	NA	NA	NA	Japan	prjdb8639	NA	Illumina MiSeq	600	V3-V4	case	Nagoya	feces	SAMD00193799	NA
DRR197684	feces	PD	NDD	NA	NA	NA	Japan	prjdb8639	NA	Illumina MiSeq	600	V3-V4	case	Nagoya	feces	SAMD00193800	NA
DRR197685	feces	PD	NDD	NA	NA	NA	Japan	prjdb8639	NA	Illumina MiSeq	600	V3-V4	case	Nagoya	feces	SAMD00193801	NA
DRR197686	feces	PD	NDD	NA	NA	NA	Japan	prjdb8639	NA	Illumina MiSeq	600	V3-V4	case	Nagoya	feces	SAMD00193802	NA
DRR197687	feces	PD	NDD	NA	NA	NA	Japan	prjdb8639	NA	Illumina MiSeq	600	V3-V4	case	Nagoya	feces	SAMD00193803	NA
DRR197688	feces	PD	NDD	NA	NA	NA	Japan	prjdb8639	NA	Illumina MiSeq	600	V3-V4	case	Nagoya	feces	SAMD00193804	NA
DRR197689	feces	PD	NDD	NA	NA	NA	Japan	prjdb8639	NA	Illumina MiSeq	600	V3-V4	case	Nagoya	feces	SAMD00193805	NA
DRR197690	feces	PD	NDD	NA	NA	NA	Japan	prjdb8639	NA	Illumina MiSeq	600	V3-V4	case	Nagoya	feces	SAMD00193806	NA
DRR197691	feces	PD	NDD	NA	NA	NA	Japan	prjdb8639	NA	Illumina MiSeq	600	V3-V4	case	Nagoya	feces	SAMD00193807	NA
DRR197692	feces	PD	NDD	NA	NA	NA	Japan	prjdb8639	NA	Illumina MiSeq	600	V3-V4	case	Nagoya	feces	SAMD00193808	NA
DRR197693	feces	PD	NDD	NA	NA	NA	Japan	prjdb8639	NA	Illumina MiSeq	600	V3-V4	case	Nagoya	feces	SAMD00193809	NA
DRR197694	feces	PD	NDD	NA	NA	NA	Japan	prjdb8639	NA	Illumina MiSeq	600	V3-V4	case	Nagoya	feces	SAMD00193810	NA
DRR197695	feces	PD	NDD	NA	NA	NA	Japan	prjdb8639	NA	Illumina MiSeq	600	V3-V4	case	Nagoya	feces	SAMD00193811	NA
DRR197696	feces	PD_Con	Control	NA	NA	NA	Japan	prjdb8639	NA	Illumina MiSeq	600	V3-V4	control	Nagoya	feces	SAMD00193683	NA
DRR197697	feces	PD_Con	Control	NA	NA	NA	Japan	prjdb8639	NA	Illumina MiSeq	600	V3-V4	control	Nagoya	feces	SAMD00193684	NA
DRR197698	feces	PD_Con	Control	NA	NA	NA	Japan	prjdb8639	NA	Illumina MiSeq	600	V3-V4	control	Nagoya	feces	SAMD00193685	NA
DRR197699	feces	PD_Con	Control	NA	NA	NA	Japan	prjdb8639	NA	Illumina MiSeq	600	V3-V4	control	Nagoya	feces	SAMD00193686	NA
DRR197700	feces	PD_Con	Control	NA	NA	NA	Japan	prjdb8639	NA	Illumina MiSeq	600	V3-V4	control	Nagoya	feces	SAMD00193687	NA
DRR197701	feces	PD_Con	Control	NA	NA	NA	Japan	prjdb8639	NA	Illumina MiSeq	600	V3-V4	control	Nagoya	feces	SAMD00193688	NA
DRR197702	feces	PD_Con	Control	NA	NA	NA	Japan	prjdb8639	NA	Illumina MiSeq	600	V3-V4	control	Nagoya	feces	SAMD00193689	NA
DRR197703	feces	PD_Con	Control	NA	NA	NA	Japan	prjdb8639	NA	Illumina MiSeq	600	V3-V4	control	Nagoya	feces	SAMD00193690	NA
DRR197704	feces	PD_Con	Control	NA	NA	NA	Japan	prjdb8639	NA	Illumina MiSeq	600	V3-V4	control	Nagoya	feces	SAMD00193691	NA
DRR197705	feces	PD_Con	Control	NA	NA	NA	Japan	prjdb8639	NA	Illumina MiSeq	600	V3-V4	control	Nagoya	feces	SAMD00193692	NA
DRR197706	feces	PD_Con	Control	NA	NA	NA	Japan	prjdb8639	NA	Illumina MiSeq	600	V3-V4	control	Nagoya	feces	SAMD00193693	NA
DRR197707	feces	PD_Con	Control	NA	NA	NA	Japan	prjdb8639	NA	Illumina MiSeq	600	V3-V4	control	Nagoya	feces	SAMD00193694	NA
DRR197708	feces	PD_Con	Control	NA	NA	NA	Japan	prjdb8639	NA	Illumina MiSeq	600	V3-V4	control	Nagoya	feces	SAMD00193695	NA
DRR197709	feces	PD_Con	Control	NA	NA	NA	Japan	prjdb8639	NA	Illumina MiSeq	600	V3-V4	control	Nagoya	feces	SAMD00193696	NA
DRR197710	feces	PD_Con	Control	NA	NA	NA	Japan	prjdb8639	NA	Illumina MiSeq	600	V3-V4	control	Nagoya	feces	SAMD00193697	NA
DRR197711	feces	PD_Con	Control	NA	NA	NA	Japan	prjdb8639	NA	Illumina MiSeq	600	V3-V4	control	Nagoya	feces	SAMD00193698	NA
DRR197712	feces	PD_Con	Control	NA	NA	NA	Japan	prjdb8639	NA	Illumina MiSeq	600	V3-V4	control	Nagoya	feces	SAMD00193699	NA
DRR197713	feces	PD_Con	Control	NA	NA	NA	Japan	prjdb8639	NA	Illumina MiSeq	600	V3-V4	control	Nagoya	feces	SAMD00193700	NA
DRR197714	feces	PD_Con	Control	NA	NA	NA	Japan	prjdb8639	NA	Illumina MiSeq	600	V3-V4	control	Nagoya	feces	SAMD00193701	NA
DRR197715	feces	PD_Con	Control	NA	NA	NA	Japan	prjdb8639	NA	Illumina MiSeq	600	V3-V4	control	Nagoya	feces	SAMD00193702	NA
DRR197716	feces	PD_Con	Control	NA	NA	NA	Japan	prjdb8639	NA	Illumina MiSeq	600	V3-V4	control	Nagoya	feces	SAMD00193703	NA
DRR197717	feces	PD_Con	Control	NA	NA	NA	Japan	prjdb8639	NA	Illumina MiSeq	600	V3-V4	control	Nagoya	feces	SAMD00193704	NA
DRR197718	feces	PD_Con	Control	NA	NA	NA	Japan	prjdb8639	NA	Illumina MiSeq	600	V3-V4	control	Nagoya	feces	SAMD00193705	NA
DRR197719	feces	PD_Con	Control	NA	NA	NA	Japan	prjdb8639	NA	Illumina MiSeq	600	V3-V4	control	Nagoya	feces	SAMD00193706	NA
DRR197720	feces	PD_Con	Control	NA	NA	NA	Japan	prjdb8639	NA	Illumina MiSeq	600	V3-V4	control	Nagoya	feces	SAMD00193707	NA
DRR197721	feces	PD_Con	Control	NA	NA	NA	Japan	prjdb8639	NA	Illumina MiSeq	600	V3-V4	control	Nagoya	feces	SAMD00193708	NA
DRR197722	feces	PD_Con	Control	NA	NA	NA	Japan	prjdb8639	NA	Illumina MiSeq	600	V3-V4	control	Nagoya	feces	SAMD00193709	NA
DRR197723	feces	PD_Con	Control	NA	NA	NA	Japan	prjdb8639	NA	Illumina MiSeq	600	V3-V4	control	Nagoya	feces	SAMD00193710	NA
DRR197724	feces	PD	NDD	NA	NA	NA	Japan	prjdb8639	NA	Illumina MiSeq	600	V3-V4	case	Nagoya	feces	SAMD00193812	NA
DRR197725	feces	PD	NDD	NA	NA	NA	Japan	prjdb8639	NA	Illumina MiSeq	600	V3-V4	case	Nagoya	feces	SAMD00193813	NA
DRR197726	feces	PD	NDD	NA	NA	NA	Japan	prjdb8639	NA	Illumina MiSeq	600	V3-V4	case	Nagoya	feces	SAMD00193814	NA
DRR197727	feces	PD	NDD	NA	NA	NA	Japan	prjdb8639	NA	Illumina MiSeq	600	V3-V4	case	Nagoya	feces	SAMD00193815	NA
DRR197728	feces	PD	NDD	NA	NA	NA	Japan	prjdb8639	NA	Illumina MiSeq	600	V3-V4	case	Nagoya	feces	SAMD00193816	NA
DRR197729	feces	PD	NDD	NA	NA	NA	Japan	prjdb8639	NA	Illumina MiSeq	600	V3-V4	case	Nagoya	feces	SAMD00193817	NA
DRR197730	feces	PD	NDD	NA	NA	NA	Japan	prjdb8639	NA	Illumina MiSeq	600	V3-V4	case	Nagoya	feces	SAMD00193818	NA
DRR197731	feces	PD	NDD	NA	NA	NA	Japan	prjdb8639	NA	Illumina MiSeq	600	V3-V4	case	Nagoya	feces	SAMD00193819	NA
DRR197732	feces	PD	NDD	NA	NA	NA	Japan	prjdb8639	NA	Illumina MiSeq	600	V3-V4	case	Nagoya	feces	SAMD00193820	NA
DRR197733	feces	PD	NDD	NA	NA	NA	Japan	prjdb8639	NA	Illumina MiSeq	600	V3-V4	case	Nagoya	feces	SAMD00193821	NA
DRR197734	feces	PD	NDD	NA	NA	NA	Japan	prjdb8639	NA	Illumina MiSeq	600	V3-V4	case	Nagoya	feces	SAMD00193822	NA
DRR197735	feces	PD	NDD	NA	NA	NA	Japan	prjdb8639	NA	Illumina MiSeq	600	V3-V4	case	Nagoya	feces	SAMD00193823	NA
DRR197736	feces	PD	NDD	NA	NA	NA	Japan	prjdb8639	NA	Illumina MiSeq	600	V3-V4	case	Nagoya	feces	SAMD00193824	NA
DRR197737	feces	PD	NDD	NA	NA	NA	Japan	prjdb8639	NA	Illumina MiSeq	600	V3-V4	case	Nagoya	feces	SAMD00193825	NA
DRR197738	feces	PD	NDD	NA	NA	NA	Japan	prjdb8639	NA	Illumina MiSeq	600	V3-V4	case	Nagoya	feces	SAMD00193826	NA
DRR197739	feces	PD	NDD	NA	NA	NA	Japan	prjdb8639	NA	Illumina MiSeq	600	V3-V4	case	Nagoya	feces	SAMD00193827	NA
DRR197740	feces	PD	NDD	NA	NA	NA	Japan	prjdb8639	NA	Illumina MiSeq	600	V3-V4	case	Nagoya	feces	SAMD00193828	NA
DRR197741	feces	PD	NDD	NA	NA	NA	Japan	prjdb8639	NA	Illumina MiSeq	600	V3-V4	case	Nagoya	feces	SAMD00193829	NA
DRR197742	feces	PD	NDD	NA	NA	NA	Japan	prjdb8639	NA	Illumina MiSeq	600	V3-V4	case	Nagoya	feces	SAMD00193830	NA
DRR197743	feces	PD	NDD	NA	NA	NA	Japan	prjdb8639	NA	Illumina MiSeq	600	V3-V4	case	Nagoya	feces	SAMD00193831	NA
DRR197744	feces	PD	NDD	NA	NA	NA	Japan	prjdb8639	NA	Illumina MiSeq	600	V3-V4	case	Nagoya	feces	SAMD00193832	NA
DRR197745	feces	PD	NDD	NA	NA	NA	Japan	prjdb8639	NA	Illumina MiSeq	600	V3-V4	case	Nagoya	feces	SAMD00193833	NA
DRR197746	feces	PD	NDD	NA	NA	NA	Japan	prjdb8639	NA	Illumina MiSeq	600	V3-V4	case	Nagoya	feces	SAMD00193834	NA
DRR197747	feces	PD	NDD	NA	NA	NA	Japan	prjdb8639	NA	Illumina MiSeq	600	V3-V4	case	Nagoya	feces	SAMD00193835	NA
DRR197748	feces	PD	NDD	NA	NA	NA	Japan	prjdb8639	NA	Illumina MiSeq	600	V3-V4	case	Nagoya	feces	SAMD00193836	NA
DRR197749	feces	PD	NDD	NA	NA	NA	Japan	prjdb8639	NA	Illumina MiSeq	600	V3-V4	case	Nagoya	feces	SAMD00193837	NA
DRR197750	feces	PD	NDD	NA	NA	NA	Japan	prjdb8639	NA	Illumina MiSeq	600	V3-V4	case	Nagoya	feces	SAMD00193838	NA
DRR197751	feces	PD	NDD	NA	NA	NA	Japan	prjdb8639	NA	Illumina MiSeq	600	V3-V4	case	Nagoya	feces	SAMD00193839	NA
DRR197752	feces	PD	NDD	NA	NA	NA	Japan	prjdb8639	NA	Illumina MiSeq	600	V3-V4	case	Nagoya	feces	SAMD00193840	NA
DRR197753	feces	PD	NDD	NA	NA	NA	Japan	prjdb8639	NA	Illumina MiSeq	600	V3-V4	case	Nagoya	feces	SAMD00193841	NA
DRR197754	feces	PD	NDD	NA	NA	NA	Japan	prjdb8639	NA	Illumina MiSeq	600	V3-V4	case	Nagoya	feces	SAMD00193842	NA
DRR197755	feces	PD	NDD	NA	NA	NA	Japan	prjdb8639	NA	Illumina MiSeq	600	V3-V4	case	Nagoya	feces	SAMD00193843	NA
DRR197756	feces	PD	NDD	NA	NA	NA	Japan	prjdb8639	NA	Illumina MiSeq	600	V3-V4	case	Nagoya	feces	SAMD00193844	NA
DRR197757	feces	PD	NDD	NA	NA	NA	Japan	prjdb8639	NA	Illumina MiSeq	600	V3-V4	case	Nagoya	feces	SAMD00193845	NA
DRR197758	feces	PD	NDD	NA	NA	NA	Japan	prjdb8639	NA	Illumina MiSeq	600	V3-V4	case	Nagoya	feces	SAMD00193846	NA
DRR197759	feces	PD	NDD	NA	NA	NA	Japan	prjdb8639	NA	Illumina MiSeq	600	V3-V4	case	Nagoya	feces	SAMD00193847	NA
DRR197760	feces	PD	NDD	NA	NA	NA	Japan	prjdb8639	NA	Illumina MiSeq	600	V3-V4	case	Nagoya	feces	SAMD00193848	NA
DRR197761	feces	PD	NDD	NA	NA	NA	Japan	prjdb8639	NA	Illumina MiSeq	600	V3-V4	case	Nagoya	feces	SAMD00193849	NA
DRR197762	feces	PD	NDD	NA	NA	NA	Japan	prjdb8639	NA	Illumina MiSeq	600	V3-V4	case	Nagoya	feces	SAMD00193850	NA
DRR197763	feces	PD	NDD	NA	NA	NA	Japan	prjdb8639	NA	Illumina MiSeq	600	V3-V4	case	Nagoya	feces	SAMD00193851	NA
DRR197764	feces	PD	NDD	NA	NA	NA	Japan	prjdb8639	NA	Illumina MiSeq	600	V3-V4	case	Nagoya	feces	SAMD00193852	NA
DRR197765	feces	PD	NDD	NA	NA	NA	Japan	prjdb8639	NA	Illumina MiSeq	600	V3-V4	case	Nagoya	feces	SAMD00193853	NA
DRR197766	feces	PD	NDD	NA	NA	NA	Japan	prjdb8639	NA	Illumina MiSeq	600	V3-V4	case	Nagoya	feces	SAMD00193854	NA
DRR197767	feces	PD	NDD	NA	NA	NA	Japan	prjdb8639	NA	Illumina MiSeq	600	V3-V4	case	Nagoya	feces	SAMD00193855	NA
DRR197768	feces	PD	NDD	NA	NA	NA	Japan	prjdb8639	NA	Illumina MiSeq	600	V3-V4	case	Nagoya	feces	SAMD00193856	NA
DRR197769	feces	PD	NDD	NA	NA	NA	Japan	prjdb8639	NA	Illumina MiSeq	600	V3-V4	case	Nagoya	feces	SAMD00193857	NA
DRR197770	feces	PD	NDD	NA	NA	NA	Japan	prjdb8639	NA	Illumina MiSeq	600	V3-V4	case	Nagoya	feces	SAMD00193858	NA
DRR197771	feces	PD	NDD	NA	NA	NA	Japan	prjdb8639	NA	Illumina MiSeq	600	V3-V4	case	Nagoya	feces	SAMD00193859	NA
DRR197772	feces	PD	NDD	NA	NA	NA	Japan	prjdb8639	NA	Illumina MiSeq	600	V3-V4	case	Nagoya	feces	SAMD00193860	NA
DRR197773	feces	PD	NDD	NA	NA	NA	Japan	prjdb8639	NA	Illumina MiSeq	600	V3-V4	case	Nagoya	feces	SAMD00193861	NA
DRR197774	feces	PD	NDD	NA	NA	NA	Japan	prjdb8639	NA	Illumina MiSeq	600	V3-V4	case	Nagoya	feces	SAMD00193862	NA
DRR197775	feces	PD	NDD	NA	NA	NA	Japan	prjdb8639	NA	Illumina MiSeq	600	V3-V4	case	Nagoya	feces	SAMD00193863	NA
DRR197776	feces	PD	NDD	NA	NA	NA	Japan	prjdb8639	NA	Illumina MiSeq	600	V3-V4	case	Nagoya	feces	SAMD00193864	NA
DRR197777	feces	PD	NDD	NA	NA	NA	Japan	prjdb8639	NA	Illumina MiSeq	600	V3-V4	case	Nagoya	feces	SAMD00193865	NA
DRR197778	feces	PD	NDD	NA	NA	NA	Japan	prjdb8639	NA	Illumina MiSeq	600	V3-V4	case	Nagoya	feces	SAMD00193866	NA
DRR197779	feces	PD	NDD	NA	NA	NA	Japan	prjdb8639	NA	Illumina MiSeq	600	V3-V4	case	Nagoya	feces	SAMD00193867	NA
DRR197780	feces	PD	NDD	NA	NA	NA	Japan	prjdb8639	NA	Illumina MiSeq	600	V3-V4	case	Nagoya	feces	SAMD00193868	NA
DRR197781	feces	PD	NDD	NA	NA	NA	Japan	prjdb8639	NA	Illumina MiSeq	600	V3-V4	case	Nagoya	feces	SAMD00193869	NA
DRR197782	feces	PD	NDD	NA	NA	NA	Japan	prjdb8639	NA	Illumina MiSeq	600	V3-V4	case	Nagoya	feces	SAMD00193870	NA
DRR197783	feces	PD	NDD	NA	NA	NA	Japan	prjdb8639	NA	Illumina MiSeq	600	V3-V4	case	Nagoya	feces	SAMD00193871	NA
DRR197784	feces	PD	NDD	NA	NA	NA	Japan	prjdb8639	NA	Illumina MiSeq	600	V3-V4	case	Nagoya	feces	SAMD00193872	NA
DRR197785	feces	PD	NDD	NA	NA	NA	Japan	prjdb8639	NA	Illumina MiSeq	600	V3-V4	case	Nagoya	feces	SAMD00193873	NA
DRR197786	feces	PD	NDD	NA	NA	NA	Japan	prjdb8639	NA	Illumina MiSeq	600	V3-V4	case	Nagoya	feces	SAMD00193874	NA
DRR197787	feces	PD	NDD	NA	NA	NA	Japan	prjdb8639	NA	Illumina MiSeq	600	V3-V4	case	Nagoya	feces	SAMD00193875	NA
DRR197788	feces	PD	NDD	NA	NA	NA	Japan	prjdb8639	NA	Illumina MiSeq	600	V3-V4	case	Nagoya	feces	SAMD00193876	NA
DRR197789	feces	PD	NDD	NA	NA	NA	Japan	prjdb8639	NA	Illumina MiSeq	600	V3-V4	case	Nagoya	feces	SAMD00193877	NA
DRR197790	feces	PD	NDD	NA	NA	NA	Japan	prjdb8639	NA	Illumina MiSeq	600	V3-V4	case	Nagoya	feces	SAMD00193878	NA
DRR197791	feces	PD	NDD	NA	NA	NA	Japan	prjdb8639	NA	Illumina MiSeq	600	V3-V4	case	Nagoya	feces	SAMD00193879	NA
DRR197792	feces	PD	NDD	NA	NA	NA	Japan	prjdb8639	NA	Illumina MiSeq	600	V3-V4	case	Nagoya	feces	SAMD00193880	NA
DRR197793	feces	PD	NDD	NA	NA	NA	Japan	prjdb8639	NA	Illumina MiSeq	600	V3-V4	case	Nagoya	feces	SAMD00193881	NA
DRR197794	feces	PD	NDD	NA	NA	NA	Japan	prjdb8639	NA	Illumina MiSeq	600	V3-V4	case	Nagoya	feces	SAMD00193882	NA
DRR197795	feces	PD	NDD	NA	NA	NA	Japan	prjdb8639	NA	Illumina MiSeq	600	V3-V4	case	Nagoya	feces	SAMD00193883	NA
DRR197796	feces	PD	NDD	NA	NA	NA	Japan	prjdb8639	NA	Illumina MiSeq	600	V3-V4	case	Nagoya	feces	SAMD00193884	NA
DRR197797	feces	PD	NDD	NA	NA	NA	Japan	prjdb8639	NA	Illumina MiSeq	600	V3-V4	case	Nagoya	feces	SAMD00193885	NA
DRR197798	feces	PD	NDD	NA	NA	NA	Japan	prjdb8639	NA	Illumina MiSeq	600	V3-V4	case	Nagoya	feces	SAMD00193886	NA
DRR197799	feces	PD	NDD	NA	NA	NA	Japan	prjdb8639	NA	Illumina MiSeq	600	V3-V4	case	Nagoya	feces	SAMD00193887	NA
DRR197800	feces	PD	NDD	NA	NA	NA	Japan	prjdb8639	NA	Illumina MiSeq	600	V3-V4	case	Nagoya	feces	SAMD00193888	NA
DRR197801	feces	PD	NDD	NA	NA	NA	Japan	prjdb8639	NA	Illumina MiSeq	600	V3-V4	case	Nagoya	feces	SAMD00193889	NA
DRR197802	feces	PD	NDD	NA	NA	NA	Japan	prjdb8639	NA	Illumina MiSeq	600	V3-V4	case	Nagoya	feces	SAMD00193890	NA
DRR197803	feces	PD	NDD	NA	NA	NA	Japan	prjdb8639	NA	Illumina MiSeq	600	V3-V4	case	Nagoya	feces	SAMD00193891	NA
DRR197804	feces	PD	NDD	NA	NA	NA	Japan	prjdb8639	NA	Illumina MiSeq	600	V3-V4	case	Nagoya	feces	SAMD00193892	NA
DRR197805	feces	PD	NDD	NA	NA	NA	Japan	prjdb8639	NA	Illumina MiSeq	600	V3-V4	case	Nagoya	feces	SAMD00193893	NA
DRR197806	feces	PD	NDD	NA	NA	NA	Japan	prjdb8639	NA	Illumina MiSeq	600	V3-V4	case	Nagoya	feces	SAMD00193894	NA
DRR197807	feces	PD	NDD	NA	NA	NA	Japan	prjdb8639	NA	Illumina MiSeq	600	V3-V4	case	Nagoya	feces	SAMD00193895	NA
DRR197808	feces	PD	NDD	NA	NA	NA	Japan	prjdb8639	NA	Illumina MiSeq	600	V3-V4	case	Nagoya	feces	SAMD00193896	NA
DRR197809	feces	PD	NDD	NA	NA	NA	Japan	prjdb8639	NA	Illumina MiSeq	600	V3-V4	case	Nagoya	feces	SAMD00193897	NA
DRR197810	feces	PD	NDD	NA	NA	NA	Japan	prjdb8639	NA	Illumina MiSeq	600	V3-V4	case	Nagoya	feces	SAMD00193898	NA
DRR197811	feces	PD	NDD	NA	NA	NA	Japan	prjdb8639	NA	Illumina MiSeq	600	V3-V4	case	Nagoya	feces	SAMD00193899	NA
DRR197812	feces	PD	NDD	NA	NA	NA	Japan	prjdb8639	NA	Illumina MiSeq	600	V3-V4	case	Nagoya	feces	SAMD00193900	NA
DRR197813	feces	PD	NDD	NA	NA	NA	Japan	prjdb8639	NA	Illumina MiSeq	600	V3-V4	case	Nagoya	feces	SAMD00193901	NA
DRR197814	feces	PD	NDD	NA	NA	NA	Japan	prjdb8639	NA	Illumina MiSeq	600	V3-V4	case	Nagoya	feces	SAMD00193902	NA
DRR197815	feces	PD	NDD	NA	NA	NA	Japan	prjdb8639	NA	Illumina MiSeq	600	V3-V4	case	Nagoya	feces	SAMD00193903	NA
DRR197816	feces	PD	NDD	NA	NA	NA	Japan	prjdb8639	NA	Illumina MiSeq	600	V3-V4	case	Nagoya	feces	SAMD00193904	NA
DRR197817	feces	PD	NDD	NA	NA	NA	Japan	prjdb8639	NA	Illumina MiSeq	600	V3-V4	case	Nagoya	feces	SAMD00193905	NA
DRR197818	feces	PD	NDD	NA	NA	NA	Japan	prjdb8639	NA	Illumina MiSeq	600	V3-V4	case	Nagoya	feces	SAMD00193906	NA
DRR197819	feces	PD	NDD	NA	NA	NA	Japan	prjdb8639	NA	Illumina MiSeq	600	V3-V4	case	Nagoya	feces	SAMD00193907	NA
DRR197820	feces	PD	NDD	NA	NA	NA	Japan	prjdb8639	NA	Illumina MiSeq	600	V3-V4	case	Nagoya	feces	SAMD00193908	NA
DRR197821	feces	PD	NDD	NA	NA	NA	Japan	prjdb8639	NA	Illumina MiSeq	600	V3-V4	case	Nagoya	feces	SAMD00193909	NA
DRR197822	feces	PD	NDD	NA	NA	NA	Japan	prjdb8639	NA	Illumina MiSeq	600	V3-V4	case	Nagoya	feces	SAMD00193910	NA
DRR197823	feces	PD	NDD	NA	NA	NA	Japan	prjdb8639	NA	Illumina MiSeq	600	V3-V4	case	Nagoya	feces	SAMD00193911	NA
DRR197824	feces	PD	NDD	NA	NA	NA	Japan	prjdb8639	NA	Illumina MiSeq	600	V3-V4	case	Nagoya	feces	SAMD00193912	NA
DRR197825	feces	PD	NDD	NA	NA	NA	Japan	prjdb8639	NA	Illumina MiSeq	600	V3-V4	case	Nagoya	feces	SAMD00193913	NA
DRR197826	feces	PD	NDD	NA	NA	NA	Japan	prjdb8639	NA	Illumina MiSeq	600	V3-V4	case	Nagoya	feces	SAMD00193914	NA
DRR197827	feces	PD	NDD	NA	NA	NA	Japan	prjdb8639	NA	Illumina MiSeq	600	V3-V4	case	Nagoya	feces	SAMD00193915	NA
DRR197828	feces	PD	NDD	NA	NA	NA	Japan	prjdb8639	NA	Illumina MiSeq	600	V3-V4	case	Nagoya	feces	SAMD00193916	NA
DRR197829	feces	PD	NDD	NA	NA	NA	Japan	prjdb8639	NA	Illumina MiSeq	600	V3-V4	case	Nagoya	feces	SAMD00193917	NA
DRR197830	feces	PD	NDD	NA	NA	NA	Japan	prjdb8639	NA	Illumina MiSeq	600	V3-V4	case	Nagoya	feces	SAMD00193918	NA
DRR197831	feces	PD	NDD	NA	NA	NA	Japan	prjdb8639	NA	Illumina MiSeq	600	V3-V4	case	Nagoya	feces	SAMD00193919	NA
DRR197832	feces	PD	NDD	NA	NA	NA	Japan	prjdb8639	NA	Illumina MiSeq	600	V3-V4	case	Nagoya	feces	SAMD00193920	NA
DRR197833	feces	PD	NDD	NA	NA	NA	Japan	prjdb8639	NA	Illumina MiSeq	600	V3-V4	case	Nagoya	feces	SAMD00193921	NA
DRR197834	feces	PD	NDD	NA	NA	NA	Japan	prjdb8639	NA	Illumina MiSeq	600	V3-V4	case	Nagoya	feces	SAMD00193922	NA
DRR197835	feces	PD	NDD	NA	NA	NA	Japan	prjdb8639	NA	Illumina MiSeq	600	V3-V4	case	Nagoya	feces	SAMD00193923	NA
DRR197836	feces	PD	NDD	NA	NA	NA	Japan	prjdb8639	NA	Illumina MiSeq	600	V3-V4	case	Nagoya	feces	SAMD00193924	NA
DRR197837	feces	PD	NDD	NA	NA	NA	Japan	prjdb8639	NA	Illumina MiSeq	600	V3-V4	case	Nagoya	feces	SAMD00193925	NA
DRR197838	feces	PD	NDD	NA	NA	NA	Japan	prjdb8639	NA	Illumina MiSeq	600	V3-V4	case	Nagoya	feces	SAMD00193926	NA
DRR197839	feces	PD	NDD	NA	NA	NA	Japan	prjdb8639	NA	Illumina MiSeq	600	V3-V4	case	Nagoya	feces	SAMD00193927	NA
DRR197840	feces	PD	NDD	NA	NA	NA	Japan	prjdb8639	NA	Illumina MiSeq	600	V3-V4	case	Nagoya	feces	SAMD00193928	NA
DRR197841	feces	PD	NDD	NA	NA	NA	Japan	prjdb8639	NA	Illumina MiSeq	600	V3-V4	case	Nagoya	feces	SAMD00193929	NA
DRR197842	feces	PD	NDD	NA	NA	NA	Japan	prjdb8639	NA	Illumina MiSeq	600	V3-V4	case	Nagoya	feces	SAMD00193930	NA
DRR197843	feces	PD	NDD	NA	NA	NA	Japan	prjdb8639	NA	Illumina MiSeq	600	V3-V4	case	Nagoya	feces	SAMD00193931	NA
DRR197844	feces	PD	NDD	NA	NA	NA	Japan	prjdb8639	NA	Illumina MiSeq	600	V3-V4	case	Nagoya	feces	SAMD00193932	NA
DRR197845	feces	PD	NDD	NA	NA	NA	Japan	prjdb8639	NA	Illumina MiSeq	600	V3-V4	case	Nagoya	feces	SAMD00193933	NA
ERR1513668	feces	PD_Con	Control	male	27.37	68	USA	prjeb14674	NA	Illumina MiSeq	150	V4	control	San Francisco	feces	SAMEA4060800	NA
ERR1513669	feces	PD_Con	Control	female	28.34	63	USA	prjeb14674	NA	Illumina MiSeq	150	V4	control	San Francisco	feces	SAMEA4060801	NA
ERR1513670	feces	PD_Con	Control	female	33.12	64	USA	prjeb14674	NA	Illumina MiSeq	150	V4	control	San Francisco	feces	SAMEA4060802	NA
ERR1513671	feces	PD_Con	Control	female	32.28	66	USA	prjeb14674	NA	Illumina MiSeq	150	V4	control	San Francisco	feces	SAMEA4060803	NA
ERR1513672	feces	PD_Con	Control	female	24.44	63	USA	prjeb14674	NA	Illumina MiSeq	150	V4	control	San Francisco	feces	SAMEA4060804	NA
ERR1513673	feces	PD_Con	Control	male	25.06	73	USA	prjeb14674	NA	Illumina MiSeq	150	V4	control	San Francisco	feces	SAMEA4060805	NA
ERR1513674	feces	PD_Con	Control	male	24.47	70.5	USA	prjeb14674	NA	Illumina MiSeq	150	V4	control	San Francisco	feces	SAMEA4060806	NA
ERR1513675	feces	PD_Con	Control	male	24.82	71	USA	prjeb14674	NA	Illumina MiSeq	150	V4	control	San Francisco	feces	SAMEA4060807	NA
ERR1513676	feces	PD_Con	Control	female	31.17	61	USA	prjeb14674	NA	Illumina MiSeq	150	V4	control	San Francisco	feces	SAMEA4060808	NA
ERR1513677	feces	PD_Con	Control	male	33.96	69	USA	prjeb14674	NA	Illumina MiSeq	150	V4	control	San Francisco	feces	SAMEA4060809	NA
ERR1513678	feces	PD_Con	Control	female	25.44	66.5	USA	prjeb14674	NA	Illumina MiSeq	150	V4	control	San Francisco	feces	SAMEA4060810	NA
ERR1513679	feces	PD_Con	Control	male	26.04	72	USA	prjeb14674	NA	Illumina MiSeq	150	V4	control	San Francisco	feces	SAMEA4060811	NA
ERR1513680	feces	PD_Con	Control	male	26.04	72	USA	prjeb14674	NA	Illumina MiSeq	150	V4	control	San Francisco	feces	SAMEA4060812	NA
ERR1513681	feces	PD_Con	Control	male	25.4	69	USA	prjeb14674	NA	Illumina MiSeq	150	V4	control	San Francisco	feces	SAMEA4060813	NA
ERR1513682	feces	PD	NDD	female	21.92	67	USA	prjeb14674	NA	Illumina MiSeq	150	V4	case	San Francisco	feces	SAMEA4060814	NA
ERR1513683	feces	PD	NDD	male	32.07	71	USA	prjeb14674	NA	Illumina MiSeq	150	V4	case	San Francisco	feces	SAMEA4060815	NA
ERR1513684	feces	PD	NDD	male	25.33	74.5	USA	prjeb14674	NA	Illumina MiSeq	150	V4	case	San Francisco	feces	SAMEA4060816	NA
ERR1513685	feces	PD	NDD	male	34.66	66.5	USA	prjeb14674	NA	Illumina MiSeq	150	V4	case	San Francisco	feces	SAMEA4060817	NA
ERR1513686	feces	PD	NDD	male	27.44	66	USA	prjeb14674	NA	Illumina MiSeq	150	V4	case	San Francisco	feces	SAMEA4060818	NA
ERR1513687	feces	PD	NDD	male	NA	NA	USA	prjeb14674	NA	Illumina MiSeq	150	V4	case	San Francisco	feces	SAMEA4060819	NA
ERR1513688	feces	PD	NDD	female	19.53	63.5	USA	prjeb14674	NA	Illumina MiSeq	150	V4	case	San Francisco	feces	SAMEA4060820	NA
ERR1513689	feces	PD	NDD	male	22.87	71	USA	prjeb14674	NA	Illumina MiSeq	150	V4	case	San Francisco	feces	SAMEA4060821	NA
ERR1513690	feces	PD	NDD	male	20.03	66.5	USA	prjeb14674	NA	Illumina MiSeq	150	V4	case	San Francisco	feces	SAMEA4060822	NA
ERR1513691	feces	PD	NDD	female	36.84	61	USA	prjeb14674	NA	Illumina MiSeq	150	V4	case	San Francisco	feces	SAMEA4060823	NA
ERR1513692	feces	PD	NDD	male	20.28	74	USA	prjeb14674	NA	Illumina MiSeq	150	V4	case	San Francisco	feces	SAMEA4060824	NA
ERR1513693	feces	PD	NDD	female	25.05	62	USA	prjeb14674	NA	Illumina MiSeq	150	V4	case	San Francisco	feces	SAMEA4060825	NA
ERR1513694	feces	PD	NDD	male	32.48	69	USA	prjeb14674	NA	Illumina MiSeq	150	V4	case	San Francisco	feces	SAMEA4060826	NA
ERR1513695	feces	PD	NDD	male	29.02	73	USA	prjeb14674	NA	Illumina MiSeq	150	V4	case	San Francisco	feces	SAMEA4060827	NA
ERR1513696	feces	PD	NDD	female	NA	NA	USA	prjeb14674	NA	Illumina MiSeq	150	V4	case	San Francisco	feces	SAMEA4060828	NA
ERR1513697	feces	PD	NDD	male	25.5	75	USA	prjeb14674	NA	Illumina MiSeq	150	V4	case	San Francisco	feces	SAMEA4060829	NA
ERR1513698	feces	PD	NDD	female	20.5	60	USA	prjeb14674	NA	Illumina MiSeq	150	V4	case	San Francisco	feces	SAMEA4060830	NA
ERR1513699	feces	PD	NDD	male	31.47	66	USA	prjeb14674	NA	Illumina MiSeq	150	V4	case	San Francisco	feces	SAMEA4060831	NA
ERR1513700	feces	PD	NDD	male	25.54	70	USA	prjeb14674	NA	Illumina MiSeq	150	V4	case	San Francisco	feces	SAMEA4060832	NA
ERR1513701	feces	PD	NDD	male	18.99	72	USA	prjeb14674	NA	Illumina MiSeq	150	V4	case	San Francisco	feces	SAMEA4060833	NA
ERR1513702	feces	PD	NDD	male	23.97	68.5	USA	prjeb14674	NA	Illumina MiSeq	150	V4	case	San Francisco	feces	SAMEA4060834	NA
ERR1513703	feces	PD	NDD	female	27.92	66	USA	prjeb14674	NA	Illumina MiSeq	150	V4	case	San Francisco	feces	SAMEA4060835	NA
ERR1513704	feces	PD	NDD	male	31.79	73	USA	prjeb14674	NA	Illumina MiSeq	150	V4	case	San Francisco	feces	SAMEA4060836	NA
ERR1513705	feces	PD	NDD	female	32.61	64	USA	prjeb14674	NA	Illumina MiSeq	150	V4	case	San Francisco	feces	SAMEA4060837	NA
ERR1513706	feces	PD	NDD	female	21.95	62	USA	prjeb14674	NA	Illumina MiSeq	150	V4	case	San Francisco	feces	SAMEA4060838	NA
ERR1513707	feces	PD	NDD	male	26.61	68	USA	prjeb14674	NA	Illumina MiSeq	150	V4	case	San Francisco	feces	SAMEA4060839	NA
ERR1513708	feces	PD	NDD	male	26.61	68	USA	prjeb14674	NA	Illumina MiSeq	150	V4	case	San Francisco	feces	SAMEA4060840	NA
ERR1513709	feces	PD	NDD	male	33.9	72	USA	prjeb14674	NA	Illumina MiSeq	150	V4	case	San Francisco	feces	SAMEA4060841	NA
ERR1513710	feces	PD	NDD	male	29.41	70	USA	prjeb14674	NA	Illumina MiSeq	150	V4	case	San Francisco	feces	SAMEA4060842	NA
ERR1513711	feces	PD	NDD	male	18.47	73	USA	prjeb14674	NA	Illumina MiSeq	150	V4	case	San Francisco	feces	SAMEA4060843	NA
ERR1513712	feces	PD	NDD	male	25.1	69	USA	prjeb14674	NA	Illumina MiSeq	150	V4	case	San Francisco	feces	SAMEA4060844	NA
ERR1513713	feces	PD	NDD	male	27.98	70	USA	prjeb14674	NA	Illumina MiSeq	150	V4	case	San Francisco	feces	SAMEA4060845	NA
ERR1513714	feces	PD	NDD	male	26.38	73	USA	prjeb14674	NA	Illumina MiSeq	150	V4	case	San Francisco	feces	SAMEA4060846	NA
ERR1513715	feces	PD_Con	Control	male	24.68	71	USA	prjeb14674	NA	Illumina MiSeq	150	V4	control	San Francisco	feces	SAMEA4060847	NA
ERR1513716	feces	PD_Con	Control	male	26.44	72	USA	prjeb14674	NA	Illumina MiSeq	150	V4	control	San Francisco	feces	SAMEA4060848	NA
ERR1513717	feces	PD_Con	Control	female	24.96	65	USA	prjeb14674	NA	Illumina MiSeq	150	V4	control	San Francisco	feces	SAMEA4060849	NA
ERR1513718	feces	PD_Con	Control	female	37.59	67	USA	prjeb14674	NA	Illumina MiSeq	150	V4	control	San Francisco	feces	SAMEA4060850	NA
ERR1513719	feces	PD_Con	Control	male	24.21	66	USA	prjeb14674	NA	Illumina MiSeq	150	V4	control	San Francisco	feces	SAMEA4060851	NA
ERR1513720	feces	PD_Con	Control	female	26.89	60.5	USA	prjeb14674	NA	Illumina MiSeq	150	V4	control	San Francisco	feces	SAMEA4060852	NA
ERR1513721	feces	PD_Con	Control	female	23.43	61	USA	prjeb14674	NA	Illumina MiSeq	150	V4	control	San Francisco	feces	SAMEA4060853	NA
ERR1513722	feces	PD_Con	Control	female	25.86	63	USA	prjeb14674	NA	Illumina MiSeq	150	V4	control	San Francisco	feces	SAMEA4060854	NA
ERR1513723	feces	PD_Con	Control	male	26.44	72	USA	prjeb14674	NA	Illumina MiSeq	150	V4	control	San Francisco	feces	SAMEA4060855	NA
ERR1513724	feces	PD_Con	Control	male	26.5	71	USA	prjeb14674	NA	Illumina MiSeq	150	V4	control	San Francisco	feces	SAMEA4060856	NA
ERR1513725	feces	PD_Con	Control	male	41.81	68	USA	prjeb14674	NA	Illumina MiSeq	150	V4	control	San Francisco	feces	SAMEA4060857	NA
ERR1513726	feces	PD_Con	Control	female	32.87	61	USA	prjeb14674	NA	Illumina MiSeq	150	V4	control	San Francisco	feces	SAMEA4060858	NA
ERR1513727	feces	PD_Con	Control	male	28.69	70	USA	prjeb14674	NA	Illumina MiSeq	150	V4	control	San Francisco	feces	SAMEA4060859	NA
ERR1513728	feces	PD_Con	Control	male	28.59	71	USA	prjeb14674	NA	Illumina MiSeq	150	V4	control	San Francisco	feces	SAMEA4060860	NA
ERR1513729	feces	PD_Con	Control	female	25.82	66	USA	prjeb14674	NA	Illumina MiSeq	150	V4	control	San Francisco	feces	SAMEA4060861	NA
ERR1513730	feces	PD_Con	Control	female	30.23	61	USA	prjeb14674	NA	Illumina MiSeq	150	V4	control	San Francisco	feces	SAMEA4060862	NA
ERR1513731	feces	PD_Con	Control	male	43.04	70	USA	prjeb14674	NA	Illumina MiSeq	150	V4	control	San Francisco	feces	SAMEA4060863	NA
ERR1513732	feces	PD_Con	Control	female	22.14	63	USA	prjeb14674	NA	Illumina MiSeq	150	V4	control	San Francisco	feces	SAMEA4060864	NA
ERR1513733	feces	PD_Con	Control	female	23.13	65	USA	prjeb14674	NA	Illumina MiSeq	150	V4	control	San Francisco	feces	SAMEA4060865	NA
ERR1513734	feces	PD_Con	Control	male	27.5	75	USA	prjeb14674	NA	Illumina MiSeq	150	V4	control	San Francisco	feces	SAMEA4060866	NA
ERR1513735	feces	PD_Con	Control	female	23.79	65	USA	prjeb14674	NA	Illumina MiSeq	150	V4	control	San Francisco	feces	SAMEA4060867	NA
ERR1513736	feces	PD_Con	Control	male	37.65	71	USA	prjeb14674	NA	Illumina MiSeq	150	V4	control	San Francisco	feces	SAMEA4060868	NA
ERR1513737	feces	PD_Con	Control	female	18.02	64	USA	prjeb14674	NA	Illumina MiSeq	150	V4	control	San Francisco	feces	SAMEA4060869	NA
ERR1513738	feces	PD_Con	Control	female	18.95	63	USA	prjeb14674	NA	Illumina MiSeq	150	V4	control	San Francisco	feces	SAMEA4060870	NA
ERR1513739	feces	PD_Con	Control	male	22.63	65	USA	prjeb14674	NA	Illumina MiSeq	150	V4	control	San Francisco	feces	SAMEA4060871	NA
ERR1513740	feces	PD_Con	Control	female	40.93	65	USA	prjeb14674	NA	Illumina MiSeq	150	V4	control	San Francisco	feces	SAMEA4060872	NA
ERR1513741	feces	PD_Con	Control	female	23.76	62.5	USA	prjeb14674	NA	Illumina MiSeq	150	V4	control	San Francisco	feces	SAMEA4060873	NA
ERR1513742	feces	PD_Con	Control	female	42.91	64	USA	prjeb14674	NA	Illumina MiSeq	150	V4	control	San Francisco	feces	SAMEA4060874	NA
ERR1513743	feces	PD_Con	Control	female	26.57	63	USA	prjeb14674	NA	Illumina MiSeq	150	V4	control	San Francisco	feces	SAMEA4060875	NA
ERR1513744	feces	PD_Con	Control	female	30.24	67.5	USA	prjeb14674	NA	Illumina MiSeq	150	V4	control	San Francisco	feces	SAMEA4060876	NA
ERR1513745	feces	PD_Con	Control	male	34.17	71	USA	prjeb14674	NA	Illumina MiSeq	150	V4	control	San Francisco	feces	SAMEA4060877	NA
ERR1513746	feces	PD_Con	Control	male	25.82	70	USA	prjeb14674	NA	Illumina MiSeq	150	V4	control	San Francisco	feces	SAMEA4060878	NA
ERR1513747	feces	PD_Con	Control	female	NA	NA	USA	prjeb14674	NA	Illumina MiSeq	150	V4	control	San Francisco	feces	SAMEA4060879	NA
ERR1513748	feces	PD_Con	Control	male	25.66	71	USA	prjeb14674	NA	Illumina MiSeq	150	V4	control	San Francisco	feces	SAMEA4060880	NA
ERR1513749	feces	PD_Con	Control	male	35.87	70	USA	prjeb14674	NA	Illumina MiSeq	150	V4	control	San Francisco	feces	SAMEA4060881	NA
ERR1513750	feces	PD_Con	Control	female	24.27	67	USA	prjeb14674	NA	Illumina MiSeq	150	V4	control	San Francisco	feces	SAMEA4060882	NA
ERR1513751	feces	PD_Con	Control	female	23.77	62	USA	prjeb14674	NA	Illumina MiSeq	150	V4	control	San Francisco	feces	SAMEA4060883	NA
ERR1513752	feces	PD_Con	Control	male	35.94	72	USA	prjeb14674	NA	Illumina MiSeq	150	V4	control	San Francisco	feces	SAMEA4060884	NA
ERR1513753	feces	PD_Con	Control	female	NA	63	USA	prjeb14674	NA	Illumina MiSeq	150	V4	control	San Francisco	feces	SAMEA4060885	NA
ERR1513754	feces	PD_Con	Control	male	27.19	71	USA	prjeb14674	NA	Illumina MiSeq	150	V4	control	San Francisco	feces	SAMEA4060886	NA
ERR1513755	feces	PD_Con	Control	male	23.24	70	USA	prjeb14674	NA	Illumina MiSeq	150	V4	control	San Francisco	feces	SAMEA4060887	NA
ERR1513756	feces	PD_Con	Control	male	27.46	64	USA	prjeb14674	NA	Illumina MiSeq	150	V4	control	San Francisco	feces	SAMEA4060888	NA
ERR1513757	feces	PD_Con	Control	female	29.95	65	USA	prjeb14674	NA	Illumina MiSeq	150	V4	control	San Francisco	feces	SAMEA4060889	NA
ERR1513758	feces	PD_Con	Control	female	21.79	63	USA	prjeb14674	NA	Illumina MiSeq	150	V4	control	San Francisco	feces	SAMEA4060890	NA
ERR1513759	feces	PD_Con	Control	female	25.74	64	USA	prjeb14674	NA	Illumina MiSeq	150	V4	control	San Francisco	feces	SAMEA4060891	NA
ERR1513760	feces	PD_Con	Control	female	25.68	63	USA	prjeb14674	NA	Illumina MiSeq	150	V4	control	San Francisco	feces	SAMEA4060892	NA
ERR1513761	feces	PD_Con	Control	female	29.62	65	USA	prjeb14674	NA	Illumina MiSeq	150	V4	control	San Francisco	feces	SAMEA4060893	NA
ERR1513762	feces	PD_Con	Control	male	25.1	71	USA	prjeb14674	NA	Illumina MiSeq	150	V4	control	San Francisco	feces	SAMEA4060894	NA
ERR1513763	feces	PD_Con	Control	female	32	62	USA	prjeb14674	NA	Illumina MiSeq	150	V4	control	San Francisco	feces	SAMEA4060895	NA
ERR1513764	feces	PD_Con	Control	male	29.41	70	USA	prjeb14674	NA	Illumina MiSeq	150	V4	control	San Francisco	feces	SAMEA4060896	NA
ERR1513765	feces	PD_Con	Control	female	20.8	65	USA	prjeb14674	NA	Illumina MiSeq	150	V4	control	San Francisco	feces	SAMEA4060897	NA
ERR1513766	feces	PD_Con	Control	female	29.26	62	USA	prjeb14674	NA	Illumina MiSeq	150	V4	control	San Francisco	feces	SAMEA4060898	NA
ERR1513767	feces	PD_Con	Control	female	39.13	64	USA	prjeb14674	NA	Illumina MiSeq	150	V4	control	San Francisco	feces	SAMEA4060899	NA
ERR1513768	feces	PD_Con	Control	male	26.62	67	USA	prjeb14674	NA	Illumina MiSeq	150	V4	control	San Francisco	feces	SAMEA4060900	NA
ERR1513769	feces	PD_Con	Control	female	39.06	67.75	USA	prjeb14674	NA	Illumina MiSeq	150	V4	control	San Francisco	feces	SAMEA4060901	NA
ERR1513770	feces	PD_Con	Control	female	29.18	64	USA	prjeb14674	NA	Illumina MiSeq	150	V4	control	San Francisco	feces	SAMEA4060902	NA
ERR1513771	feces	PD_Con	Control	male	23.73	72	USA	prjeb14674	NA	Illumina MiSeq	150	V4	control	San Francisco	feces	SAMEA4060903	NA
ERR1513772	feces	PD_Con	Control	female	20.19	63	USA	prjeb14674	NA	Illumina MiSeq	150	V4	control	San Francisco	feces	SAMEA4060904	NA
ERR1513773	feces	PD_Con	Control	male	22.47	72.5	USA	prjeb14674	NA	Illumina MiSeq	150	V4	control	San Francisco	feces	SAMEA4060905	NA
ERR1513774	feces	PD_Con	Control	female	29.18	64	USA	prjeb14674	NA	Illumina MiSeq	150	V4	control	San Francisco	feces	SAMEA4060906	NA
ERR1513775	feces	PD_Con	Control	female	21.79	66	USA	prjeb14674	NA	Illumina MiSeq	150	V4	control	San Francisco	feces	SAMEA4060907	NA
ERR1513776	feces	PD_Con	Control	female	32.74	62	USA	prjeb14674	NA	Illumina MiSeq	150	V4	control	San Francisco	feces	SAMEA4060908	NA
ERR1513777	feces	PD_Con	Control	female	22.96	65	USA	prjeb14674	NA	Illumina MiSeq	150	V4	control	San Francisco	feces	SAMEA4060909	NA
ERR1513778	feces	PD	NDD	male	40.17	70	USA	prjeb14674	NA	Illumina MiSeq	150	V4	case	San Francisco	feces	SAMEA4060910	NA
ERR1513779	feces	PD	NDD	female	22.96	65	USA	prjeb14674	NA	Illumina MiSeq	150	V4	case	San Francisco	feces	SAMEA4060911	NA
ERR1513780	feces	PD	NDD	female	22.96	65	USA	prjeb14674	NA	Illumina MiSeq	150	V4	case	San Francisco	feces	SAMEA4060912	NA
ERR1513781	feces	PD	NDD	male	31.01	69	USA	prjeb14674	NA	Illumina MiSeq	150	V4	case	San Francisco	feces	SAMEA4060913	NA
ERR1513782	feces	PD	NDD	female	18.29	62	USA	prjeb14674	NA	Illumina MiSeq	150	V4	case	San Francisco	feces	SAMEA4060914	NA
ERR1513783	feces	PD	NDD	female	24.84	59	USA	prjeb14674	NA	Illumina MiSeq	150	V4	case	San Francisco	feces	SAMEA4060915	NA
ERR1513784	feces	PD	NDD	male	26.57	64	USA	prjeb14674	NA	Illumina MiSeq	150	V4	case	San Francisco	feces	SAMEA4060916	NA
ERR1513785	feces	PD	NDD	male	24.81	69	USA	prjeb14674	NA	Illumina MiSeq	150	V4	case	San Francisco	feces	SAMEA4060917	NA
ERR1513786	feces	PD	NDD	female	26.45	61	USA	prjeb14674	NA	Illumina MiSeq	150	V4	case	San Francisco	feces	SAMEA4060918	NA
ERR1513787	feces	PD	NDD	male	26.5	71	USA	prjeb14674	NA	Illumina MiSeq	150	V4	case	San Francisco	feces	SAMEA4060919	NA
ERR1513788	feces	PD	NDD	male	25.68	74	USA	prjeb14674	NA	Illumina MiSeq	150	V4	case	San Francisco	feces	SAMEA4060920	NA
ERR1513789	feces	PD	NDD	male	25.11	70	USA	prjeb14674	NA	Illumina MiSeq	150	V4	case	San Francisco	feces	SAMEA4060921	NA
ERR1513790	feces	PD	NDD	male	22.47	74	USA	prjeb14674	NA	Illumina MiSeq	150	V4	case	San Francisco	feces	SAMEA4060922	NA
ERR1513791	feces	PD	NDD	male	22.96	70	USA	prjeb14674	NA	Illumina MiSeq	150	V4	case	San Francisco	feces	SAMEA4060923	NA
ERR1513792	feces	PD	NDD	male	31.93	68	USA	prjeb14674	NA	Illumina MiSeq	150	V4	case	San Francisco	feces	SAMEA4060924	NA
ERR1513793	feces	PD	NDD	male	21.46	65	USA	prjeb14674	NA	Illumina MiSeq	150	V4	case	San Francisco	feces	SAMEA4060925	NA
ERR1513794	feces	PD	NDD	female	NA	NA	USA	prjeb14674	NA	Illumina MiSeq	150	V4	case	San Francisco	feces	SAMEA4060926	NA
ERR1513795	feces	PD	NDD	male	26.15	68	USA	prjeb14674	NA	Illumina MiSeq	150	V4	case	San Francisco	feces	SAMEA4060927	NA
ERR1513796	feces	PD	NDD	male	23.63	69	USA	prjeb14674	NA	Illumina MiSeq	150	V4	case	San Francisco	feces	SAMEA4060928	NA
ERR1513797	feces	PD	NDD	male	30.13	70	USA	prjeb14674	NA	Illumina MiSeq	150	V4	case	San Francisco	feces	SAMEA4060929	NA
ERR1513798	feces	PD	NDD	female	18.65	62	USA	prjeb14674	NA	Illumina MiSeq	150	V4	case	San Francisco	feces	SAMEA4060930	NA
ERR1513799	feces	PD	NDD	male	21.23	70	USA	prjeb14674	NA	Illumina MiSeq	150	V4	case	San Francisco	feces	SAMEA4060931	NA
ERR1513800	feces	PD	NDD	female	31.64	60	USA	prjeb14674	NA	Illumina MiSeq	150	V4	case	San Francisco	feces	SAMEA4060932	NA
ERR1513801	feces	PD	NDD	male	23.67	70	USA	prjeb14674	NA	Illumina MiSeq	150	V4	case	San Francisco	feces	SAMEA4060933	NA
ERR1513802	feces	PD	NDD	female	19.8	62.5	USA	prjeb14674	NA	Illumina MiSeq	150	V4	case	San Francisco	feces	SAMEA4060934	NA
ERR1513803	feces	PD	NDD	female	14.64	65	USA	prjeb14674	NA	Illumina MiSeq	150	V4	case	San Francisco	feces	SAMEA4060935	NA
ERR1513804	feces	PD	NDD	male	27.25	67	USA	prjeb14674	NA	Illumina MiSeq	150	V4	case	San Francisco	feces	SAMEA4060936	NA
ERR1513805	feces	PD	NDD	male	30.51	72	USA	prjeb14674	NA	Illumina MiSeq	150	V4	case	San Francisco	feces	SAMEA4060937	NA
ERR1513806	feces	PD	NDD	female	18.24	68	USA	prjeb14674	NA	Illumina MiSeq	150	V4	case	San Francisco	feces	SAMEA4060938	NA
ERR1513807	feces	PD	NDD	male	25.1	69	USA	prjeb14674	NA	Illumina MiSeq	150	V4	case	San Francisco	feces	SAMEA4060939	NA
ERR1513808	feces	PD	NDD	male	24.4	71	USA	prjeb14674	NA	Illumina MiSeq	150	V4	case	San Francisco	feces	SAMEA4060940	NA
ERR1513809	feces	PD	NDD	female	27.44	66	USA	prjeb14674	NA	Illumina MiSeq	150	V4	case	San Francisco	feces	SAMEA4060941	NA
ERR1513810	feces	PD	NDD	male	27.61	71	USA	prjeb14674	NA	Illumina MiSeq	150	V4	case	San Francisco	feces	SAMEA4060942	NA
ERR1513811	feces	PD	NDD	male	30.51	72	USA	prjeb14674	NA	Illumina MiSeq	150	V4	case	San Francisco	feces	SAMEA4060943	NA
ERR1513812	feces	PD	NDD	male	37.49	74	USA	prjeb14674	NA	Illumina MiSeq	150	V4	case	San Francisco	feces	SAMEA4060944	NA
ERR1513813	feces	PD	NDD	male	30.47	63	USA	prjeb14674	NA	Illumina MiSeq	150	V4	case	San Francisco	feces	SAMEA4060945	NA
ERR1513814	feces	PD	NDD	male	32.77	71	USA	prjeb14674	NA	Illumina MiSeq	150	V4	case	San Francisco	feces	SAMEA4060946	NA
ERR1513815	feces	PD	NDD	male	30.54	67	USA	prjeb14674	NA	Illumina MiSeq	150	V4	case	San Francisco	feces	SAMEA4060947	NA
ERR1513816	feces	PD	NDD	male	20.5	71	USA	prjeb14674	NA	Illumina MiSeq	150	V4	case	San Francisco	feces	SAMEA4060948	NA
ERR1513817	feces	PD	NDD	male	24.01	73	USA	prjeb14674	NA	Illumina MiSeq	150	V4	case	San Francisco	feces	SAMEA4060949	NA
ERR1513818	feces	PD	NDD	female	43.77	64	USA	prjeb14674	NA	Illumina MiSeq	150	V4	case	San Francisco	feces	SAMEA4060950	NA
ERR1513819	feces	PD	NDD	female	20.12	62	USA	prjeb14674	NA	Illumina MiSeq	150	V4	case	San Francisco	feces	SAMEA4060951	NA
ERR1513820	feces	PD	NDD	male	30.47	63	USA	prjeb14674	NA	Illumina MiSeq	150	V4	case	San Francisco	feces	SAMEA4060952	NA
ERR1513821	feces	PD	NDD	male	24.39	74	USA	prjeb14674	NA	Illumina MiSeq	150	V4	case	San Francisco	feces	SAMEA4060953	NA
ERR1513822	feces	PD	NDD	female	19.2	62	USA	prjeb14674	NA	Illumina MiSeq	150	V4	case	San Francisco	feces	SAMEA4060954	NA
ERR1513823	feces	PD	NDD	female	37.24	64	USA	prjeb14674	NA	Illumina MiSeq	150	V4	case	San Francisco	feces	SAMEA4060955	NA
ERR1513824	feces	PD	NDD	female	24.05	66	USA	prjeb14674	NA	Illumina MiSeq	150	V4	case	San Francisco	feces	SAMEA4060956	NA
ERR1513825	feces	PD	NDD	male	31.6	69	USA	prjeb14674	NA	Illumina MiSeq	150	V4	case	San Francisco	feces	SAMEA4060957	NA
ERR1513826	feces	PD	NDD	male	19.37	66	USA	prjeb14674	NA	Illumina MiSeq	150	V4	case	San Francisco	feces	SAMEA4060958	NA
ERR1513827	feces	PD	NDD	male	25.06	67	USA	prjeb14674	NA	Illumina MiSeq	150	V4	case	San Francisco	feces	SAMEA4060959	NA
ERR1513828	feces	PD	NDD	male	22.59	66	USA	prjeb14674	NA	Illumina MiSeq	150	V4	case	San Francisco	feces	SAMEA4060960	NA
ERR1513829	feces	PD	NDD	male	22.24	70	USA	prjeb14674	NA	Illumina MiSeq	150	V4	case	San Francisco	feces	SAMEA4060961	NA
ERR1513830	feces	PD	NDD	male	26.96	74	USA	prjeb14674	NA	Illumina MiSeq	150	V4	case	San Francisco	feces	SAMEA4060962	NA
ERR1513831	feces	PD	NDD	male	28.79	69	USA	prjeb14674	NA	Illumina MiSeq	150	V4	case	San Francisco	feces	SAMEA4060963	NA
ERR1513832	feces	PD	NDD	female	30.66	66	USA	prjeb14674	NA	Illumina MiSeq	150	V4	case	San Francisco	feces	SAMEA4060964	NA
ERR1513833	feces	PD	NDD	female	22.52	70	USA	prjeb14674	NA	Illumina MiSeq	150	V4	case	San Francisco	feces	SAMEA4060965	NA
ERR1513834	feces	PD	NDD	female	19.76	68	USA	prjeb14674	NA	Illumina MiSeq	150	V4	case	San Francisco	feces	SAMEA4060966	NA
ERR1513835	feces	PD	NDD	female	26.81	59.5	USA	prjeb14674	NA	Illumina MiSeq	150	V4	case	San Francisco	feces	SAMEA4060967	NA
ERR1513836	feces	PD	NDD	female	28.35	62	USA	prjeb14674	NA	Illumina MiSeq	150	V4	case	San Francisco	feces	SAMEA4060968	NA
ERR1513837	feces	PD	NDD	male	29.53	74	USA	prjeb14674	NA	Illumina MiSeq	150	V4	case	San Francisco	feces	SAMEA4060969	NA
ERR1513838	feces	PD	NDD	female	34.33	59	USA	prjeb14674	NA	Illumina MiSeq	150	V4	case	San Francisco	feces	SAMEA4060970	NA
ERR1513839	feces	PD	NDD	female	33.47	64	USA	prjeb14674	NA	Illumina MiSeq	150	V4	case	San Francisco	feces	SAMEA4060971	NA
ERR1513840	feces	PD	NDD	male	30.68	71	USA	prjeb14674	NA	Illumina MiSeq	150	V4	case	San Francisco	feces	SAMEA4060972	NA
ERR1513841	feces	PD	NDD	female	19.63	65	USA	prjeb14674	NA	Illumina MiSeq	150	V4	case	San Francisco	feces	SAMEA4060973	NA
ERR1513842	feces	PD	NDD	male	40.44	71	USA	prjeb14674	NA	Illumina MiSeq	150	V4	case	San Francisco	feces	SAMEA4060974	NA
ERR1513843	feces	PD	NDD	male	22.89	69	USA	prjeb14674	NA	Illumina MiSeq	150	V4	case	San Francisco	feces	SAMEA4060975	NA
ERR1513844	feces	PD	NDD	male	27.38	76	USA	prjeb14674	NA	Illumina MiSeq	150	V4	case	San Francisco	feces	SAMEA4060976	NA
ERR1513845	feces	PD	NDD	male	26.25	75	USA	prjeb14674	NA	Illumina MiSeq	150	V4	case	San Francisco	feces	SAMEA4060977	NA
ERR1513846	feces	PD	NDD	male	30.57	69	USA	prjeb14674	NA	Illumina MiSeq	150	V4	case	San Francisco	feces	SAMEA4060978	NA
ERR1513847	feces	PD	NDD	male	30.13	70	USA	prjeb14674	NA	Illumina MiSeq	150	V4	case	San Francisco	feces	SAMEA4060979	NA
ERR1513848	feces	PD	NDD	male	28.15	64	USA	prjeb14674	NA	Illumina MiSeq	150	V4	case	San Francisco	feces	SAMEA4060980	NA
ERR1513849	feces	PD	NDD	female	30.18	62	USA	prjeb14674	NA	Illumina MiSeq	150	V4	case	San Francisco	feces	SAMEA4060981	NA
ERR1513850	feces	PD	NDD	female	17.71	63	USA	prjeb14674	NA	Illumina MiSeq	150	V4	case	San Francisco	feces	SAMEA4060982	NA
ERR1513851	feces	PD	NDD	male	23.49	67	USA	prjeb14674	NA	Illumina MiSeq	150	V4	case	San Francisco	feces	SAMEA4060983	NA
ERR1513852	feces	PD	NDD	male	21.7	72	USA	prjeb14674	NA	Illumina MiSeq	150	V4	case	San Francisco	feces	SAMEA4060984	NA
ERR1513853	feces	PD	NDD	male	30.51	72	USA	prjeb14674	NA	Illumina MiSeq	150	V4	case	San Francisco	feces	SAMEA4060985	NA
ERR1513854	feces	PD	NDD	male	30.85	70	USA	prjeb14674	NA	Illumina MiSeq	150	V4	case	San Francisco	feces	SAMEA4060986	NA
ERR1513855	feces	PD	NDD	male	34.94	65	USA	prjeb14674	NA	Illumina MiSeq	150	V4	case	San Francisco	feces	SAMEA4060987	NA
ERR1513856	feces	PD	NDD	male	28.13	68	USA	prjeb14674	NA	Illumina MiSeq	150	V4	case	San Francisco	feces	SAMEA4060988	NA
ERR1513857	feces	PD	NDD	male	31.56	70	USA	prjeb14674	NA	Illumina MiSeq	150	V4	case	San Francisco	feces	SAMEA4060989	NA
ERR1513858	feces	PD	NDD	female	20.12	62	USA	prjeb14674	NA	Illumina MiSeq	150	V4	case	San Francisco	feces	SAMEA4060990	NA
ERR1513859	feces	PD	NDD	female	22.67	63	USA	prjeb14674	NA	Illumina MiSeq	150	V4	case	San Francisco	feces	SAMEA4060991	NA
ERR1513860	feces	PD	NDD	male	30.69	67	USA	prjeb14674	NA	Illumina MiSeq	150	V4	case	San Francisco	feces	SAMEA4060992	NA
ERR1513861	feces	PD	NDD	male	22.8	74.5	USA	prjeb14674	NA	Illumina MiSeq	150	V4	case	San Francisco	feces	SAMEA4060993	NA
ERR1513862	feces	PD	NDD	male	23.73	72	USA	prjeb14674	NA	Illumina MiSeq	150	V4	case	San Francisco	feces	SAMEA4060994	NA
ERR1513863	feces	PD	NDD	male	26.63	66	USA	prjeb14674	NA	Illumina MiSeq	150	V4	case	San Francisco	feces	SAMEA4060995	NA
ERR1513864	feces	PD	NDD	male	24.61	70.5	USA	prjeb14674	NA	Illumina MiSeq	150	V4	case	San Francisco	feces	SAMEA4060996	NA
ERR1513865	feces	PD	NDD	female	22.81	64.5	USA	prjeb14674	NA	Illumina MiSeq	150	V4	case	San Francisco	feces	SAMEA4060997	NA
ERR1513866	feces	PD	NDD	female	20.55	63	USA	prjeb14674	NA	Illumina MiSeq	150	V4	case	San Francisco	feces	SAMEA4060998	NA
ERR1513867	feces	PD	NDD	female	23.33	69	USA	prjeb14674	NA	Illumina MiSeq	150	V4	case	San Francisco	feces	SAMEA4060999	NA
ERR1513868	feces	PD	NDD	female	26.58	69	USA	prjeb14674	NA	Illumina MiSeq	150	V4	case	San Francisco	feces	SAMEA4061000	NA
ERR1513869	feces	PD	NDD	female	18.33	61	USA	prjeb14674	NA	Illumina MiSeq	150	V4	case	San Francisco	feces	SAMEA4061001	NA
ERR1513870	feces	PD	NDD	male	25.68	74	USA	prjeb14674	NA	Illumina MiSeq	150	V4	case	San Francisco	feces	SAMEA4061002	NA
ERR1513871	feces	PD	NDD	male	27.12	72	USA	prjeb14674	NA	Illumina MiSeq	150	V4	case	San Francisco	feces	SAMEA4061003	NA
ERR1513872	feces	PD	NDD	male	25.06	73	USA	prjeb14674	NA	Illumina MiSeq	150	V4	case	San Francisco	feces	SAMEA4061004	NA
ERR1513873	feces	PD	NDD	female	27.88	64.5	USA	prjeb14674	NA	Illumina MiSeq	150	V4	case	San Francisco	feces	SAMEA4061005	NA
ERR1513874	feces	PD	NDD	male	25.82	70	USA	prjeb14674	NA	Illumina MiSeq	150	V4	case	San Francisco	feces	SAMEA4061006	NA
ERR1513875	feces	PD	NDD	male	24.12	67	USA	prjeb14674	NA	Illumina MiSeq	150	V4	case	San Francisco	feces	SAMEA4061007	NA
ERR1513876	feces	PD	NDD	female	31.5	59	USA	prjeb14674	NA	Illumina MiSeq	150	V4	case	San Francisco	feces	SAMEA4061008	NA
ERR1513877	feces	PD	NDD	female	21.79	66	USA	prjeb14674	NA	Illumina MiSeq	150	V4	case	San Francisco	feces	SAMEA4061009	NA
ERR1513878	feces	PD	NDD	male	24.33	68	USA	prjeb14674	NA	Illumina MiSeq	150	V4	case	San Francisco	feces	SAMEA4061010	NA
ERR1513879	feces	PD	NDD	male	31.87	72	USA	prjeb14674	NA	Illumina MiSeq	150	V4	case	San Francisco	feces	SAMEA4061011	NA
ERR1513880	feces	PD	NDD	female	22.48	64	USA	prjeb14674	NA	Illumina MiSeq	150	V4	case	San Francisco	feces	SAMEA4061012	NA
ERR1513881	feces	PD	NDD	male	18.46	69	USA	prjeb14674	NA	Illumina MiSeq	150	V4	case	San Francisco	feces	SAMEA4061013	NA
ERR1513882	feces	PD	NDD	female	26.62	67	USA	prjeb14674	NA	Illumina MiSeq	150	V4	case	San Francisco	feces	SAMEA4061014	NA
ERR1513883	feces	PD	NDD	male	25.84	67	USA	prjeb14674	NA	Illumina MiSeq	150	V4	case	San Francisco	feces	SAMEA4061015	NA
ERR1513884	feces	PD	NDD	male	32.48	69	USA	prjeb14674	NA	Illumina MiSeq	150	V4	case	San Francisco	feces	SAMEA4061016	NA
ERR1513885	feces	PD	NDD	male	31.19	72	USA	prjeb14674	NA	Illumina MiSeq	150	V4	case	San Francisco	feces	SAMEA4061017	NA
ERR1513886	feces	PD	NDD	female	20.33	66	USA	prjeb14674	NA	Illumina MiSeq	150	V4	case	San Francisco	feces	SAMEA4061018	NA
ERR1513887	feces	PD	NDD	male	26.25	73	USA	prjeb14674	NA	Illumina MiSeq	150	V4	case	San Francisco	feces	SAMEA4061019	NA
ERR1513888	feces	PD	NDD	male	25.12	75	USA	prjeb14674	NA	Illumina MiSeq	150	V4	case	San Francisco	feces	SAMEA4061020	NA
ERR1513889	feces	PD	NDD	male	30.51	72	USA	prjeb14674	NA	Illumina MiSeq	150	V4	case	San Francisco	feces	SAMEA4061021	NA
ERR1513890	feces	PD	NDD	male	25.42	74	USA	prjeb14674	NA	Illumina MiSeq	150	V4	case	San Francisco	feces	SAMEA4061022	NA
ERR1513891	feces	PD	NDD	female	17.68	62.75	USA	prjeb14674	NA	Illumina MiSeq	150	V4	case	San Francisco	feces	SAMEA4061023	NA
ERR1513892	feces	PD	NDD	female	NA	64	USA	prjeb14674	NA	Illumina MiSeq	150	V4	case	San Francisco	feces	SAMEA4061024	NA
ERR1513893	feces	PD	NDD	male	25.09	72	USA	prjeb14674	NA	Illumina MiSeq	150	V4	case	San Francisco	feces	SAMEA4061025	NA
ERR1513894	feces	PD	NDD	male	20.37	70	USA	prjeb14674	NA	Illumina MiSeq	150	V4	case	San Francisco	feces	SAMEA4061026	NA
ERR1513895	feces	PD	NDD	female	32.4	67.5	USA	prjeb14674	NA	Illumina MiSeq	150	V4	case	San Francisco	feces	SAMEA4061027	NA
ERR1513896	feces	PD	NDD	female	34.33	64	USA	prjeb14674	NA	Illumina MiSeq	150	V4	case	San Francisco	feces	SAMEA4061028	NA
ERR1513897	feces	PD	NDD	female	22.92	66	USA	prjeb14674	NA	Illumina MiSeq	150	V4	case	San Francisco	feces	SAMEA4061029	NA
ERR1513898	feces	PD	NDD	female	22.24	70	USA	prjeb14674	NA	Illumina MiSeq	150	V4	case	San Francisco	feces	SAMEA4061030	NA
ERR1513899	feces	PD	NDD	female	30.18	62	USA	prjeb14674	NA	Illumina MiSeq	150	V4	case	San Francisco	feces	SAMEA4061031	NA
ERR1513900	feces	PD	NDD	male	22.51	72	USA	prjeb14674	NA	Illumina MiSeq	150	V4	case	San Francisco	feces	SAMEA4061032	NA
ERR1513901	feces	PD	NDD	male	26.58	69	USA	prjeb14674	NA	Illumina MiSeq	150	V4	case	San Francisco	feces	SAMEA4061033	NA
ERR1513902	feces	PD	NDD	female	18.02	64	USA	prjeb14674	NA	Illumina MiSeq	150	V4	case	San Francisco	feces	SAMEA4061034	NA
ERR1513903	feces	PD	NDD	female	22.96	65	USA	prjeb14674	NA	Illumina MiSeq	150	V4	case	San Francisco	feces	SAMEA4061035	NA
ERR1513904	feces	PD	NDD	female	21.3	65	USA	prjeb14674	NA	Illumina MiSeq	150	V4	case	San Francisco	feces	SAMEA4061036	NA
ERR1513905	feces	PD	NDD	male	31.56	70	USA	prjeb14674	NA	Illumina MiSeq	150	V4	case	San Francisco	feces	SAMEA4061037	NA
ERR1513906	feces	PD	NDD	male	25.09	68	USA	prjeb14674	NA	Illumina MiSeq	150	V4	case	San Francisco	feces	SAMEA4061038	NA
ERR1513907	feces	PD	NDD	male	NA	70	USA	prjeb14674	NA	Illumina MiSeq	150	V4	case	San Francisco	feces	SAMEA4061039	NA
ERR1513908	feces	PD	NDD	female	22.71	67	USA	prjeb14674	NA	Illumina MiSeq	150	V4	case	San Francisco	feces	SAMEA4061040	NA
ERR1513909	feces	PD	NDD	female	20.8	65	USA	prjeb14674	NA	Illumina MiSeq	150	V4	case	San Francisco	feces	SAMEA4061041	NA
ERR1513910	feces	PD	NDD	male	27.44	73	USA	prjeb14674	NA	Illumina MiSeq	150	V4	case	San Francisco	feces	SAMEA4061042	NA
ERR1513911	feces	PD	NDD	male	22.24	70	USA	prjeb14674	NA	Illumina MiSeq	150	V4	case	San Francisco	feces	SAMEA4061043	NA
ERR1513912	feces	PD	NDD	female	38.57	66	USA	prjeb14674	NA	Illumina MiSeq	150	V4	case	San Francisco	feces	SAMEA4061044	NA
ERR1513913	feces	PD	NDD	female	25.6	62	USA	prjeb14674	NA	Illumina MiSeq	150	V4	case	San Francisco	feces	SAMEA4061045	NA
ERR1513914	feces	PD	NDD	male	27.88	67	USA	prjeb14674	NA	Illumina MiSeq	150	V4	case	San Francisco	feces	SAMEA4061046	NA
ERR1513915	feces	PD	NDD	female	23.71	63.5	USA	prjeb14674	NA	Illumina MiSeq	150	V4	case	San Francisco	feces	SAMEA4061047	NA
ERR1513916	feces	PD	NDD	male	24.12	75	USA	prjeb14674	NA	Illumina MiSeq	150	V4	case	San Francisco	feces	SAMEA4061048	NA
ERR1513917	feces	PD	NDD	male	33.22	72	USA	prjeb14674	NA	Illumina MiSeq	150	V4	case	San Francisco	feces	SAMEA4061049	NA
ERR1513918	feces	PD	NDD	male	28.06	69	USA	prjeb14674	NA	Illumina MiSeq	150	V4	case	San Francisco	feces	SAMEA4061050	NA
ERR1513919	feces	PD	NDD	male	26.54	70	USA	prjeb14674	NA	Illumina MiSeq	150	V4	case	San Francisco	feces	SAMEA4061051	NA
ERR1513920	feces	PD	NDD	male	29.12	65	USA	prjeb14674	NA	Illumina MiSeq	150	V4	case	San Francisco	feces	SAMEA4061052	NA
ERR1513921	feces	PD	NDD	male	33.22	72	USA	prjeb14674	NA	Illumina MiSeq	150	V4	case	San Francisco	feces	SAMEA4061053	NA
ERR1513922	feces	PD	NDD	male	31.32	67	USA	prjeb14674	NA	Illumina MiSeq	150	V4	case	San Francisco	feces	SAMEA4061054	NA
ERR1513923	feces	PD	NDD	female	22.14	64	USA	prjeb14674	NA	Illumina MiSeq	150	V4	case	San Francisco	feces	SAMEA4061055	NA
ERR1513924	feces	PD	NDD	female	24.03	64	USA	prjeb14674	NA	Illumina MiSeq	150	V4	case	San Francisco	feces	SAMEA4061056	NA
ERR1513925	feces	PD	NDD	male	29.53	69	USA	prjeb14674	NA	Illumina MiSeq	150	V4	case	San Francisco	feces	SAMEA4061057	NA
ERR1513926	feces	PD	NDD	male	25.85	68	USA	prjeb14674	NA	Illumina MiSeq	150	V4	case	San Francisco	feces	SAMEA4061058	NA
ERR1513927	feces	PD	NDD	male	18.6	69	USA	prjeb14674	NA	Illumina MiSeq	150	V4	case	San Francisco	feces	SAMEA4061059	NA
ERR1513928	feces	PD	NDD	male	26.58	69	USA	prjeb14674	NA	Illumina MiSeq	150	V4	case	San Francisco	feces	SAMEA4061060	NA
ERR1513929	feces	PD	NDD	male	23.48	77	USA	prjeb14674	NA	Illumina MiSeq	150	V4	case	San Francisco	feces	SAMEA4061061	NA
ERR1513930	feces	PD	NDD	female	19.34	65.5	USA	prjeb14674	NA	Illumina MiSeq	150	V4	case	San Francisco	feces	SAMEA4061062	NA
ERR1513931	feces	PD	NDD	male	27.8	72	USA	prjeb14674	NA	Illumina MiSeq	150	V4	case	San Francisco	feces	SAMEA4061063	NA
ERR1513932	feces	PD	NDD	male	31.56	70	USA	prjeb14674	NA	Illumina MiSeq	150	V4	case	San Francisco	feces	SAMEA4061064	NA
ERR1513933	feces	PD	NDD	male	24.41	72	USA	prjeb14674	NA	Illumina MiSeq	150	V4	case	San Francisco	feces	SAMEA4061065	NA
ERR1513934	feces	PD	NDD	female	40.97	63.5	USA	prjeb14674	NA	Illumina MiSeq	150	V4	case	San Francisco	feces	SAMEA4061066	NA
ERR1513935	feces	PD	NDD	male	35.73	68	USA	prjeb14674	NA	Illumina MiSeq	150	V4	case	San Francisco	feces	SAMEA4061067	NA
ERR1513936	feces	PD	NDD	male	21.92	67	USA	prjeb14674	NA	Illumina MiSeq	150	V4	case	San Francisco	feces	SAMEA4061068	NA
ERR1513937	feces	PD	NDD	male	39.6	72	USA	prjeb14674	NA	Illumina MiSeq	150	V4	case	San Francisco	feces	SAMEA4061069	NA
ERR1513938	feces	PD	NDD	male	NA	74	USA	prjeb14674	NA	Illumina MiSeq	150	V4	case	San Francisco	feces	SAMEA4061070	NA
ERR1513939	feces	PD	NDD	female	45.64	59	USA	prjeb14674	NA	Illumina MiSeq	150	V4	case	San Francisco	feces	SAMEA4061071	NA
ERR1513940	feces	PD	NDD	male	23.43	74	USA	prjeb14674	NA	Illumina MiSeq	150	V4	case	San Francisco	feces	SAMEA4061072	NA
ERR1513941	feces	PD	NDD	male	30.71	69	USA	prjeb14674	NA	Illumina MiSeq	150	V4	case	San Francisco	feces	SAMEA4061073	NA
ERR1513942	feces	PD	NDD	male	19.52	71	USA	prjeb14674	NA	Illumina MiSeq	150	V4	case	San Francisco	feces	SAMEA4061074	NA
ERR1513943	feces	PD	NDD	male	26.62	67	USA	prjeb14674	NA	Illumina MiSeq	150	V4	case	San Francisco	feces	SAMEA4061075	NA
ERR1513944	feces	PD	NDD	male	24.03	64	USA	prjeb14674	NA	Illumina MiSeq	150	V4	case	San Francisco	feces	SAMEA4061076	NA
ERR1513945	feces	PD	NDD	male	24.39	74	USA	prjeb14674	NA	Illumina MiSeq	150	V4	case	San Francisco	feces	SAMEA4061077	NA
ERR1513946	feces	PD	NDD	male	24.74	69.5	USA	prjeb14674	NA	Illumina MiSeq	150	V4	case	San Francisco	feces	SAMEA4061078	NA
ERR1513947	feces	PD	NDD	male	25.82	70	USA	prjeb14674	NA	Illumina MiSeq	150	V4	case	San Francisco	feces	SAMEA4061079	NA
ERR1513948	feces	PD	NDD	male	25.06	67	USA	prjeb14674	NA	Illumina MiSeq	150	V4	case	San Francisco	feces	SAMEA4061080	NA
ERR1513949	feces	PD	NDD	male	27.21	68	USA	prjeb14674	NA	Illumina MiSeq	150	V4	case	San Francisco	feces	SAMEA4061081	NA
ERR1513950	feces	PD	NDD	male	43.18	68	USA	prjeb14674	NA	Illumina MiSeq	150	V4	case	San Francisco	feces	SAMEA4061082	NA
ERR1513951	feces	PD	NDD	male	NA	67	USA	prjeb14674	NA	Illumina MiSeq	150	V4	case	San Francisco	feces	SAMEA4061083	NA
ERR1513952	feces	PD	NDD	female	30.91	62	USA	prjeb14674	NA	Illumina MiSeq	150	V4	case	San Francisco	feces	SAMEA4061084	NA
ERR1513953	feces	PD	NDD	male	25.82	70	USA	prjeb14674	NA	Illumina MiSeq	150	V4	case	San Francisco	feces	SAMEA4061085	NA
ERR1513954	feces	PD	NDD	female	25.6	62	USA	prjeb14674	NA	Illumina MiSeq	150	V4	case	San Francisco	feces	SAMEA4061086	NA
ERR1513955	feces	PD	NDD	male	25.03	74	USA	prjeb14674	NA	Illumina MiSeq	150	V4	case	San Francisco	feces	SAMEA4061087	NA
ERR1513956	feces	PD	NDD	male	35.44	69	USA	prjeb14674	NA	Illumina MiSeq	150	V4	case	San Francisco	feces	SAMEA4061088	NA
ERR1513957	feces	PD	NDD	male	21.41	69	USA	prjeb14674	NA	Illumina MiSeq	150	V4	case	San Francisco	feces	SAMEA4061089	NA
ERR1513958	feces	PD_Con	Control	female	NA	71	USA	prjeb14674	NA	Illumina MiSeq	150	V4	control	San Francisco	feces	SAMEA4061090	NA
ERR1513959	feces	PD_Con	Control	female	28.34	61	USA	prjeb14674	NA	Illumina MiSeq	150	V4	control	San Francisco	feces	SAMEA4061091	NA
ERR1513960	feces	PD_Con	Control	female	24.33	68	USA	prjeb14674	NA	Illumina MiSeq	150	V4	control	San Francisco	feces	SAMEA4061092	NA
ERR1513961	feces	PD_Con	Control	female	24.48	62.5	USA	prjeb14674	NA	Illumina MiSeq	150	V4	control	San Francisco	feces	SAMEA4061093	NA
ERR1513962	feces	PD_Con	Control	male	23.01	71	USA	prjeb14674	NA	Illumina MiSeq	150	V4	control	San Francisco	feces	SAMEA4061094	NA
ERR1513963	feces	PD_Con	Control	female	36.9	64	USA	prjeb14674	NA	Illumina MiSeq	150	V4	control	San Francisco	feces	SAMEA4061095	NA
ERR1513964	feces	PD_Con	Control	female	33.47	64	USA	prjeb14674	NA	Illumina MiSeq	150	V4	control	San Francisco	feces	SAMEA4061096	NA
ERR1513965	feces	PD_Con	Control	female	24.03	64	USA	prjeb14674	NA	Illumina MiSeq	150	V4	control	San Francisco	feces	SAMEA4061097	NA
ERR1513966	feces	PD_Con	Control	female	22.31	64	USA	prjeb14674	NA	Illumina MiSeq	150	V4	control	San Francisco	feces	SAMEA4061098	NA
ERR1513967	feces	PD_Con	Control	male	23.75	74	USA	prjeb14674	NA	Illumina MiSeq	150	V4	control	San Francisco	feces	SAMEA4061099	NA
ERR1513968	feces	PD_Con	Control	female	27.43	62	USA	prjeb14674	NA	Illumina MiSeq	150	V4	control	San Francisco	feces	SAMEA4061100	NA
ERR1513969	feces	PD_Con	Control	female	24.22	63.75	USA	prjeb14674	NA	Illumina MiSeq	150	V4	control	San Francisco	feces	SAMEA4061101	NA
ERR1513970	feces	PD_Con	Control	male	30.34	73	USA	prjeb14674	NA	Illumina MiSeq	150	V4	control	San Francisco	feces	SAMEA4061102	NA
ERR1513971	feces	PD_Con	Control	female	21.61	67	USA	prjeb14674	NA	Illumina MiSeq	150	V4	control	San Francisco	feces	SAMEA4061103	NA
ERR1513972	feces	PD_Con	Control	female	24.13	69.75	USA	prjeb14674	NA	Illumina MiSeq	150	V4	control	San Francisco	feces	SAMEA4061104	NA
ERR1513973	feces	PD_Con	Control	male	24.36	69	USA	prjeb14674	NA	Illumina MiSeq	150	V4	control	San Francisco	feces	SAMEA4061105	NA
ERR1513974	feces	PD_Con	Control	male	33.72	70	USA	prjeb14674	NA	Illumina MiSeq	150	V4	control	San Francisco	feces	SAMEA4061106	NA
ERR1513975	feces	PD_Con	Control	female	28.34	63	USA	prjeb14674	NA	Illumina MiSeq	150	V4	control	San Francisco	feces	SAMEA4061107	NA
ERR1513976	feces	PD_Con	Control	male	22.8	68	USA	prjeb14674	NA	Illumina MiSeq	150	V4	control	San Francisco	feces	SAMEA4061108	NA
ERR1513977	feces	PD_Con	Control	male	23.11	68	USA	prjeb14674	NA	Illumina MiSeq	150	V4	control	San Francisco	feces	SAMEA4061109	NA
ERR1513978	feces	PD_Con	Control	female	34.21	68	USA	prjeb14674	NA	Illumina MiSeq	150	V4	control	San Francisco	feces	SAMEA4061110	NA
ERR1513979	feces	PD_Con	Control	female	34.57	60.5	USA	prjeb14674	NA	Illumina MiSeq	150	V4	control	San Francisco	feces	SAMEA4061111	NA
ERR1513980	feces	PD_Con	Control	female	32.92	66	USA	prjeb14674	NA	Illumina MiSeq	150	V4	control	San Francisco	feces	SAMEA4061112	NA
ERR1513981	feces	PD_Con	Control	female	21.63	64.5	USA	prjeb14674	NA	Illumina MiSeq	150	V4	control	San Francisco	feces	SAMEA4061113	NA
ERR1513982	feces	PD_Con	Control	female	33.67	67	USA	prjeb14674	NA	Illumina MiSeq	150	V4	control	San Francisco	feces	SAMEA4061114	NA
ERR1513983	feces	PD_Con	Control	female	25.84	67	USA	prjeb14674	NA	Illumina MiSeq	150	V4	control	San Francisco	feces	SAMEA4061115	NA
ERR1513984	feces	PD_Con	Control	female	17.47	65	USA	prjeb14674	NA	Illumina MiSeq	150	V4	control	San Francisco	feces	SAMEA4061116	NA
ERR1513985	feces	PD_Con	Control	female	34.33	64	USA	prjeb14674	NA	Illumina MiSeq	150	V4	control	San Francisco	feces	SAMEA4061117	NA
ERR1513986	feces	PD_Con	Control	female	23.03	63	USA	prjeb14674	NA	Illumina MiSeq	150	V4	control	San Francisco	feces	SAMEA4061118	NA
ERR1513987	feces	PD_Con	Control	male	24.59	67	USA	prjeb14674	NA	Illumina MiSeq	150	V4	control	San Francisco	feces	SAMEA4061119	NA
ERR1513988	feces	PD_Con	Control	female	22.31	64	USA	prjeb14674	NA	Illumina MiSeq	150	V4	control	San Francisco	feces	SAMEA4061120	NA
ERR1513989	feces	PD_Con	Control	male	25.99	69	USA	prjeb14674	NA	Illumina MiSeq	150	V4	control	San Francisco	feces	SAMEA4061121	NA
ERR1513990	feces	PD_Con	Control	female	32.44	64	USA	prjeb14674	NA	Illumina MiSeq	150	V4	control	San Francisco	feces	SAMEA4061122	NA
ERR1513991	feces	PD_Con	Control	male	28.03	71	USA	prjeb14674	NA	Illumina MiSeq	150	V4	control	San Francisco	feces	SAMEA4061123	NA
ERR1513992	feces	PD_Con	Control	male	30.22	67	USA	prjeb14674	NA	Illumina MiSeq	150	V4	control	San Francisco	feces	SAMEA4061124	NA
ERR1513993	feces	PD_Con	Control	male	24.96	70	USA	prjeb14674	NA	Illumina MiSeq	150	V4	control	San Francisco	feces	SAMEA4061125	NA
ERR1513994	feces	PD_Con	Control	male	27.37	68	USA	prjeb14674	NA	Illumina MiSeq	150	V4	control	San Francisco	feces	SAMEA4061126	NA
ERR1513995	feces	PD_Con	Control	female	23.62	61	USA	prjeb14674	NA	Illumina MiSeq	150	V4	control	San Francisco	feces	SAMEA4061127	NA
ERR1513996	feces	PD_Con	Control	male	29.99	70	USA	prjeb14674	NA	Illumina MiSeq	150	V4	control	San Francisco	feces	SAMEA4061128	NA
ERR1513997	feces	PD_Con	Control	male	29.19	68	USA	prjeb14674	NA	Illumina MiSeq	150	V4	control	San Francisco	feces	SAMEA4061129	NA
ERR1513998	feces	PD_Con	Control	male	25.06	67	USA	prjeb14674	NA	Illumina MiSeq	150	V4	control	San Francisco	feces	SAMEA4061130	NA
ERR1513999	feces	PD_Con	Control	male	NA	NA	USA	prjeb14674	NA	Illumina MiSeq	150	V4	control	San Francisco	feces	SAMEA4061131	NA
ERR1514000	feces	PD_Con	Control	male	39.54	66	USA	prjeb14674	NA	Illumina MiSeq	150	V4	control	San Francisco	feces	SAMEA4061132	NA
ERR1514001	feces	PD_Con	Control	female	33.28	65	USA	prjeb14674	NA	Illumina MiSeq	150	V4	control	San Francisco	feces	SAMEA4061133	NA
ERR1514002	feces	PD_Con	Control	female	32.77	63	USA	prjeb14674	NA	Illumina MiSeq	150	V4	control	San Francisco	feces	SAMEA4061134	NA
ERR1514003	feces	PD_Con	Control	male	31.29	69.5	USA	prjeb14674	NA	Illumina MiSeq	150	V4	control	San Francisco	feces	SAMEA4061135	NA
ERR1514004	feces	PD_Con	Control	female	25.6	62	USA	prjeb14674	NA	Illumina MiSeq	150	V4	control	San Francisco	feces	SAMEA4061136	NA
ERR1514005	feces	PD_Con	Control	female	33.64	64	USA	prjeb14674	NA	Illumina MiSeq	150	V4	control	San Francisco	feces	SAMEA4061137	NA
ERR1514006	feces	PD_Con	Control	female	25.06	64	USA	prjeb14674	NA	Illumina MiSeq	150	V4	control	San Francisco	feces	SAMEA4061138	NA
ERR1514007	feces	PD_Con	Control	male	24.07	69	USA	prjeb14674	NA	Illumina MiSeq	150	V4	control	San Francisco	feces	SAMEA4061139	NA
ERR1514008	feces	PD_Con	Control	female	44.99	62.5	USA	prjeb14674	NA	Illumina MiSeq	150	V4	control	San Francisco	feces	SAMEA4061140	NA
ERR1514009	feces	PD_Con	Control	female	36.49	68	USA	prjeb14674	NA	Illumina MiSeq	150	V4	control	San Francisco	feces	SAMEA4061141	NA
ERR1514010	feces	PD_Con	Control	female	24.44	63	USA	prjeb14674	NA	Illumina MiSeq	150	V4	control	San Francisco	feces	SAMEA4061142	NA
ERR1514011	feces	PD_Con	Control	male	30.81	74	USA	prjeb14674	NA	Illumina MiSeq	150	V4	control	San Francisco	feces	SAMEA4061143	NA
ERR1514012	feces	PD_Con	Control	female	41.96	66	USA	prjeb14674	NA	Illumina MiSeq	150	V4	control	San Francisco	feces	SAMEA4061144	NA
ERR1514013	feces	PD_Con	Control	female	34.44	65	USA	prjeb14674	NA	Illumina MiSeq	150	V4	control	San Francisco	feces	SAMEA4061145	NA
ERR1514014	feces	PD_Con	Control	female	27.48	57	USA	prjeb14674	NA	Illumina MiSeq	150	V4	control	San Francisco	feces	SAMEA4061146	NA
ERR1514015	feces	PD_Con	Control	female	29.18	64	USA	prjeb14674	NA	Illumina MiSeq	150	V4	control	San Francisco	feces	SAMEA4061147	NA
ERR2168236	feces	PD	NDD	NA	NA	NA	Denmark	prjeb22977	NA	Illumina MiSeq	600	V1-V3	case	Copenhagen	feces	SAMEA104346616	NA
ERR2168237	feces	PD	NDD	NA	NA	NA	Denmark	prjeb22977	NA	Illumina MiSeq	600	V1-V3	case	Copenhagen	feces	SAMEA104346617	NA
ERR2168238	feces	PD	NDD	NA	NA	NA	Denmark	prjeb22977	NA	Illumina MiSeq	600	V1-V3	case	Copenhagen	feces	SAMEA104346618	NA
ERR2168239	feces	PD	NDD	NA	NA	NA	Denmark	prjeb22977	NA	Illumina MiSeq	600	V1-V3	case	Copenhagen	feces	SAMEA104346619	NA
ERR2168241	feces	PD	NDD	NA	NA	NA	Denmark	prjeb22977	NA	Illumina MiSeq	600	V1-V3	case	Copenhagen	feces	SAMEA104346621	NA
ERR2168243	feces	PD	NDD	NA	NA	NA	Denmark	prjeb22977	NA	Illumina MiSeq	600	V1-V3	case	Copenhagen	feces	SAMEA104346623	NA
ERR2168244	feces	PD	NDD	NA	NA	NA	Denmark	prjeb22977	NA	Illumina MiSeq	600	V1-V3	case	Copenhagen	feces	SAMEA104346624	NA
ERR2168245	feces	PD	NDD	NA	NA	NA	Denmark	prjeb22977	NA	Illumina MiSeq	600	V1-V3	case	Copenhagen	feces	SAMEA104346625	NA
ERR2168256	feces	PD	NDD	NA	NA	NA	Denmark	prjeb22977	NA	Illumina MiSeq	600	V1-V3	case	Copenhagen	feces	SAMEA104346636	NA
ERR2168257	feces	PD	NDD	NA	NA	NA	Denmark	prjeb22977	NA	Illumina MiSeq	600	V1-V3	case	Copenhagen	feces	SAMEA104346637	NA
ERR2168262	feces	PD	NDD	NA	NA	NA	Denmark	prjeb22977	NA	Illumina MiSeq	600	V1-V3	case	Copenhagen	feces	SAMEA104346642	NA
ERR2168263	feces	PD	NDD	NA	NA	NA	Denmark	prjeb22977	NA	Illumina MiSeq	600	V1-V3	case	Copenhagen	feces	SAMEA104346643	NA
ERR2168264	feces	PD	NDD	NA	NA	NA	Denmark	prjeb22977	NA	Illumina MiSeq	600	V1-V3	case	Copenhagen	feces	SAMEA104346644	NA
ERR2168268	feces	PD	NDD	NA	NA	NA	Denmark	prjeb22977	NA	Illumina MiSeq	600	V1-V3	case	Copenhagen	feces	SAMEA104346648	NA
ERR2168269	feces	PD	NDD	NA	NA	NA	Denmark	prjeb22977	NA	Illumina MiSeq	600	V1-V3	case	Copenhagen	feces	SAMEA104346649	NA
ERR2168270	feces	PD	NDD	NA	NA	NA	Denmark	prjeb22977	NA	Illumina MiSeq	600	V1-V3	case	Copenhagen	feces	SAMEA104346650	NA
ERR2168271	feces	PD	NDD	NA	NA	NA	Denmark	prjeb22977	NA	Illumina MiSeq	600	V1-V3	case	Copenhagen	feces	SAMEA104346651	NA
ERR2168272	feces	PD	NDD	NA	NA	NA	Denmark	prjeb22977	NA	Illumina MiSeq	600	V1-V3	case	Copenhagen	feces	SAMEA104346652	NA
ERR2168274	feces	PD	NDD	NA	NA	NA	Denmark	prjeb22977	NA	Illumina MiSeq	600	V1-V3	case	Copenhagen	feces	SAMEA104346654	NA
ERR2168275	feces	PD	NDD	NA	NA	NA	Denmark	prjeb22977	NA	Illumina MiSeq	600	V1-V3	case	Copenhagen	feces	SAMEA104346655	NA
ERR2168278	feces	PD	NDD	NA	NA	NA	Denmark	prjeb22977	NA	Illumina MiSeq	600	V1-V3	case	Copenhagen	feces	SAMEA104346658	NA
ERR2168279	feces	PD	NDD	NA	NA	NA	Denmark	prjeb22977	NA	Illumina MiSeq	600	V1-V3	case	Copenhagen	feces	SAMEA104346659	NA
ERR2168281	feces	PD	NDD	NA	NA	NA	Denmark	prjeb22977	NA	Illumina MiSeq	600	V1-V3	case	Copenhagen	feces	SAMEA104346661	NA
ERR2168285	feces	PD	NDD	NA	NA	NA	Denmark	prjeb22977	NA	Illumina MiSeq	600	V1-V3	case	Copenhagen	feces	SAMEA104346665	NA
ERR2168288	feces	PD	NDD	NA	NA	NA	Denmark	prjeb22977	NA	Illumina MiSeq	600	V1-V3	case	Copenhagen	feces	SAMEA104346668	NA
ERR2168289	feces	PD	NDD	NA	NA	NA	Denmark	prjeb22977	NA	Illumina MiSeq	600	V1-V3	case	Copenhagen	feces	SAMEA104346669	NA
ERR2168291	feces	PD	NDD	NA	NA	NA	Denmark	prjeb22977	NA	Illumina MiSeq	600	V1-V3	case	Copenhagen	feces	SAMEA104346671	NA
ERR2168292	feces	PD	NDD	NA	NA	NA	Denmark	prjeb22977	NA	Illumina MiSeq	600	V1-V3	case	Copenhagen	feces	SAMEA104346672	NA
ERR2168295	feces	PD	NDD	NA	NA	NA	Denmark	prjeb22977	NA	Illumina MiSeq	600	V1-V3	case	Copenhagen	feces	SAMEA104346675	NA
ERR2168298	feces	PD	NDD	NA	NA	NA	Denmark	prjeb22977	NA	Illumina MiSeq	600	V1-V3	case	Copenhagen	feces	SAMEA104346678	NA
ERR2168299	feces	PD	NDD	NA	NA	NA	Denmark	prjeb22977	NA	Illumina MiSeq	600	V1-V3	case	Copenhagen	feces	SAMEA104346679	NA
ERR2168303	feces	PD	NDD	NA	NA	NA	Denmark	prjeb22977	NA	Illumina MiSeq	600	V1-V3	case	Copenhagen	feces	SAMEA104346683	NA
ERR2168304	feces	PD	NDD	NA	NA	NA	Denmark	prjeb22977	NA	Illumina MiSeq	600	V1-V3	case	Copenhagen	feces	SAMEA104346684	NA
ERR2168305	feces	PD	NDD	NA	NA	NA	Denmark	prjeb22977	NA	Illumina MiSeq	600	V1-V3	case	Copenhagen	feces	SAMEA104346685	NA
ERR2168306	feces	PD	NDD	NA	NA	NA	Denmark	prjeb22977	NA	Illumina MiSeq	600	V1-V3	case	Copenhagen	feces	SAMEA104346686	NA
ERR2168307	feces	PD	NDD	NA	NA	NA	Denmark	prjeb22977	NA	Illumina MiSeq	600	V1-V3	case	Copenhagen	feces	SAMEA104346687	NA
ERR2168309	feces	PD	NDD	NA	NA	NA	Denmark	prjeb22977	NA	Illumina MiSeq	600	V1-V3	case	Copenhagen	feces	SAMEA104346689	NA
ERR2168312	feces	PD	NDD	NA	NA	NA	Denmark	prjeb22977	NA	Illumina MiSeq	600	V1-V3	case	Copenhagen	feces	SAMEA104346692	NA
ERR2168313	feces	PD	NDD	NA	NA	NA	Denmark	prjeb22977	NA	Illumina MiSeq	600	V1-V3	case	Copenhagen	feces	SAMEA104346693	NA
ERR2168314	feces	PD	NDD	NA	NA	NA	Denmark	prjeb22977	NA	Illumina MiSeq	600	V1-V3	case	Copenhagen	feces	SAMEA104346694	NA
ERR2168319	feces	PD	NDD	NA	NA	NA	Denmark	prjeb22977	NA	Illumina MiSeq	600	V1-V3	case	Copenhagen	feces	SAMEA104346699	NA
ERR2168320	feces	PD	NDD	NA	NA	NA	Denmark	prjeb22977	NA	Illumina MiSeq	600	V1-V3	case	Copenhagen	feces	SAMEA104346700	NA
ERR2168321	feces	PD	NDD	NA	NA	NA	Denmark	prjeb22977	NA	Illumina MiSeq	600	V1-V3	case	Copenhagen	feces	SAMEA104346701	NA
ERR2168325	feces	PD	NDD	NA	NA	NA	Denmark	prjeb22977	NA	Illumina MiSeq	600	V1-V3	case	Copenhagen	feces	SAMEA104346705	NA
ERR2168326	feces	PD	NDD	NA	NA	NA	Denmark	prjeb22977	NA	Illumina MiSeq	600	V1-V3	case	Copenhagen	feces	SAMEA104346706	NA
ERR2168330	feces	PD	NDD	NA	NA	NA	Denmark	prjeb22977	NA	Illumina MiSeq	600	V1-V3	case	Copenhagen	feces	SAMEA104346710	NA
ERR2168331	feces	PD	NDD	NA	NA	NA	Denmark	prjeb22977	NA	Illumina MiSeq	600	V1-V3	case	Copenhagen	feces	SAMEA104346711	NA
ERR2168333	feces	PD_Con	Control	NA	NA	NA	Denmark	prjeb22977	NA	Illumina MiSeq	600	V1-V3	control	Copenhagen	feces	SAMEA104346713	NA
ERR2168334	feces	PD	NDD	NA	NA	NA	Denmark	prjeb22977	NA	Illumina MiSeq	600	V1-V3	case	Copenhagen	feces	SAMEA104346714	NA
ERR2168336	feces	PD	NDD	NA	NA	NA	Denmark	prjeb22977	NA	Illumina MiSeq	600	V1-V3	case	Copenhagen	feces	SAMEA104346716	NA
ERR2168337	feces	PD_Con	Control	NA	NA	NA	Denmark	prjeb22977	NA	Illumina MiSeq	600	V1-V3	control	Copenhagen	feces	SAMEA104346717	NA
ERR2168338	feces	PD	NDD	NA	NA	NA	Denmark	prjeb22977	NA	Illumina MiSeq	600	V1-V3	case	Copenhagen	feces	SAMEA104346718	NA
ERR2168339	feces	PD	NDD	NA	NA	NA	Denmark	prjeb22977	NA	Illumina MiSeq	600	V1-V3	case	Copenhagen	feces	SAMEA104346719	NA
ERR2168340	feces	PD_Con	Control	NA	NA	NA	Denmark	prjeb22977	NA	Illumina MiSeq	600	V1-V3	control	Copenhagen	feces	SAMEA104346720	NA
ERR2168341	feces	PD_Con	Control	NA	NA	NA	Denmark	prjeb22977	NA	Illumina MiSeq	600	V1-V3	control	Copenhagen	feces	SAMEA104346721	NA
ERR2168342	feces	PD_Con	Control	NA	NA	NA	Denmark	prjeb22977	NA	Illumina MiSeq	600	V1-V3	control	Copenhagen	feces	SAMEA104346722	NA
ERR2168343	feces	PD_Con	Control	NA	NA	NA	Denmark	prjeb22977	NA	Illumina MiSeq	600	V1-V3	control	Copenhagen	feces	SAMEA104346723	NA
ERR2168344	feces	PD_Con	Control	NA	NA	NA	Denmark	prjeb22977	NA	Illumina MiSeq	600	V1-V3	control	Copenhagen	feces	SAMEA104346724	NA
ERR2168345	feces	PD_Con	Control	NA	NA	NA	Denmark	prjeb22977	NA	Illumina MiSeq	600	V1-V3	control	Copenhagen	feces	SAMEA104346725	NA
ERR2168346	feces	PD_Con	Control	NA	NA	NA	Denmark	prjeb22977	NA	Illumina MiSeq	600	V1-V3	control	Copenhagen	feces	SAMEA104346726	NA
ERR2168347	feces	PD_Con	Control	NA	NA	NA	Denmark	prjeb22977	NA	Illumina MiSeq	600	V1-V3	control	Copenhagen	feces	SAMEA104346727	NA
ERR2168348	feces	PD_Con	Control	NA	NA	NA	Denmark	prjeb22977	NA	Illumina MiSeq	600	V1-V3	control	Copenhagen	feces	SAMEA104346728	NA
ERR2168349	feces	PD_Con	Control	NA	NA	NA	Denmark	prjeb22977	NA	Illumina MiSeq	600	V1-V3	control	Copenhagen	feces	SAMEA104346729	NA
ERR2168350	feces	PD_Con	Control	NA	NA	NA	Denmark	prjeb22977	NA	Illumina MiSeq	600	V1-V3	control	Copenhagen	feces	SAMEA104346730	NA
ERR2168351	feces	PD_Con	Control	NA	NA	NA	Denmark	prjeb22977	NA	Illumina MiSeq	600	V1-V3	control	Copenhagen	feces	SAMEA104346731	NA
ERR2168352	feces	PD_Con	Control	NA	NA	NA	Denmark	prjeb22977	NA	Illumina MiSeq	600	V1-V3	control	Copenhagen	feces	SAMEA104346732	NA
ERR2168353	feces	PD_Con	Control	NA	NA	NA	Denmark	prjeb22977	NA	Illumina MiSeq	600	V1-V3	control	Copenhagen	feces	SAMEA104346733	NA
ERR2168354	feces	PD_Con	Control	NA	NA	NA	Denmark	prjeb22977	NA	Illumina MiSeq	600	V1-V3	control	Copenhagen	feces	SAMEA104346734	NA
ERR2168355	feces	PD_Con	Control	NA	NA	NA	Denmark	prjeb22977	NA	Illumina MiSeq	600	V1-V3	control	Copenhagen	feces	SAMEA104346735	NA
ERR2168358	feces	PD_Con	Control	NA	NA	NA	Denmark	prjeb22977	NA	Illumina MiSeq	600	V1-V3	control	Copenhagen	feces	SAMEA104346738	NA
ERR2168359	feces	PD_Con	Control	NA	NA	NA	Denmark	prjeb22977	NA	Illumina MiSeq	600	V1-V3	control	Copenhagen	feces	SAMEA104346739	NA
ERR2168360	feces	PD_Con	Control	NA	NA	NA	Denmark	prjeb22977	NA	Illumina MiSeq	600	V1-V3	control	Copenhagen	feces	SAMEA104346740	NA
ERR2168361	feces	PD_Con	Control	NA	NA	NA	Denmark	prjeb22977	NA	Illumina MiSeq	600	V1-V3	control	Copenhagen	feces	SAMEA104346741	NA
ERR2168362	feces	PD_Con	Control	NA	NA	NA	Denmark	prjeb22977	NA	Illumina MiSeq	600	V1-V3	control	Copenhagen	feces	SAMEA104346742	NA
ERR2168363	feces	PD_Con	Control	NA	NA	NA	Denmark	prjeb22977	NA	Illumina MiSeq	600	V1-V3	control	Copenhagen	feces	SAMEA104346743	NA
ERR2168364	feces	PD	NDD	NA	NA	NA	Denmark	prjeb22977	NA	Illumina MiSeq	600	V1-V3	case	Copenhagen	feces	SAMEA104346744	NA
ERR2168365	feces	PD_Con	Control	NA	NA	NA	Denmark	prjeb22977	NA	Illumina MiSeq	600	V1-V3	control	Copenhagen	feces	SAMEA104346745	NA
ERR2168366	feces	PD_Con	Control	NA	NA	NA	Denmark	prjeb22977	NA	Illumina MiSeq	600	V1-V3	control	Copenhagen	feces	SAMEA104346746	NA
ERR2168368	feces	PD_Con	Control	NA	NA	NA	Denmark	prjeb22977	NA	Illumina MiSeq	600	V1-V3	control	Copenhagen	feces	SAMEA104346748	NA
ERR2168369	feces	PD_Con	Control	NA	NA	NA	Denmark	prjeb22977	NA	Illumina MiSeq	600	V1-V3	control	Copenhagen	feces	SAMEA104346749	NA
ERR2168370	feces	PD_Con	Control	NA	NA	NA	Denmark	prjeb22977	NA	Illumina MiSeq	600	V1-V3	control	Copenhagen	feces	SAMEA104346750	NA
ERR2168371	feces	PD_Con	Control	NA	NA	NA	Denmark	prjeb22977	NA	Illumina MiSeq	600	V1-V3	control	Copenhagen	feces	SAMEA104346751	NA
ERR2168372	feces	PD_Con	Control	NA	NA	NA	Denmark	prjeb22977	NA	Illumina MiSeq	600	V1-V3	control	Copenhagen	feces	SAMEA104346752	NA
ERR2168373	feces	PD_Con	Control	NA	NA	NA	Denmark	prjeb22977	NA	Illumina MiSeq	600	V1-V3	control	Copenhagen	feces	SAMEA104346753	NA
ERR2730148	feces	PD_Con	Control	NA	NA	NA	Finland	prjeb27564	NA	Illumina MiSeq	600	V3-V4	control	Helsinki	feces	SAMEA4821212	NA
ERR2730149	feces	PD_Con	Control	NA	NA	NA	Finland	prjeb27564	NA	Illumina MiSeq	600	V3-V4	control	Helsinki	feces	SAMEA4821213	NA
ERR2730150	feces	PD_Con	Control	NA	NA	NA	Finland	prjeb27564	NA	Illumina MiSeq	600	V3-V4	control	Helsinki	feces	SAMEA4821214	NA
ERR2730151	feces	PD_Con	Control	NA	NA	NA	Finland	prjeb27564	NA	Illumina MiSeq	600	V3-V4	control	Helsinki	feces	SAMEA4821215	NA
ERR2730152	feces	PD_Con	Control	NA	NA	NA	Finland	prjeb27564	NA	Illumina MiSeq	600	V3-V4	control	Helsinki	feces	SAMEA4821216	NA
ERR2730153	feces	PD_Con	Control	NA	NA	NA	Finland	prjeb27564	NA	Illumina MiSeq	600	V3-V4	control	Helsinki	feces	SAMEA4821217	NA
ERR2730154	feces	PD_Con	Control	NA	NA	NA	Finland	prjeb27564	NA	Illumina MiSeq	600	V3-V4	control	Helsinki	feces	SAMEA4821218	NA
ERR2730155	feces	PD_Con	Control	NA	NA	NA	Finland	prjeb27564	NA	Illumina MiSeq	600	V3-V4	control	Helsinki	feces	SAMEA4821219	NA
ERR2730156	feces	PD_Con	Control	NA	NA	NA	Finland	prjeb27564	NA	Illumina MiSeq	600	V3-V4	control	Helsinki	feces	SAMEA4821220	NA
ERR2730157	feces	PD_Con	Control	NA	NA	NA	Finland	prjeb27564	NA	Illumina MiSeq	600	V3-V4	control	Helsinki	feces	SAMEA4821221	NA
ERR2730158	feces	PD_Con	Control	NA	NA	NA	Finland	prjeb27564	NA	Illumina MiSeq	600	V3-V4	control	Helsinki	feces	SAMEA4821222	NA
ERR2730159	feces	PD_Con	Control	NA	NA	NA	Finland	prjeb27564	NA	Illumina MiSeq	600	V3-V4	control	Helsinki	feces	SAMEA4821223	NA
ERR2730160	feces	PD_Con	Control	NA	NA	NA	Finland	prjeb27564	NA	Illumina MiSeq	600	V3-V4	control	Helsinki	feces	SAMEA4821224	NA
ERR2730161	feces	PD_Con	Control	NA	NA	NA	Finland	prjeb27564	NA	Illumina MiSeq	600	V3-V4	control	Helsinki	feces	SAMEA4821225	NA
ERR2730162	feces	PD_Con	Control	NA	NA	NA	Finland	prjeb27564	NA	Illumina MiSeq	600	V3-V4	control	Helsinki	feces	SAMEA4821226	NA
ERR2730163	feces	PD_Con	Control	NA	NA	NA	Finland	prjeb27564	NA	Illumina MiSeq	600	V3-V4	control	Helsinki	feces	SAMEA4821227	NA
ERR2730164	feces	PD_Con	Control	NA	NA	NA	Finland	prjeb27564	NA	Illumina MiSeq	600	V3-V4	control	Helsinki	feces	SAMEA4821228	NA
ERR2730165	feces	PD_Con	Control	NA	NA	NA	Finland	prjeb27564	NA	Illumina MiSeq	600	V3-V4	control	Helsinki	feces	SAMEA4821229	NA
ERR2730166	feces	PD_Con	Control	NA	NA	NA	Finland	prjeb27564	NA	Illumina MiSeq	600	V3-V4	control	Helsinki	feces	SAMEA4821230	NA
ERR2730167	feces	PD_Con	Control	NA	NA	NA	Finland	prjeb27564	NA	Illumina MiSeq	600	V3-V4	control	Helsinki	feces	SAMEA4821231	NA
ERR2730168	feces	PD_Con	Control	NA	NA	NA	Finland	prjeb27564	NA	Illumina MiSeq	600	V3-V4	control	Helsinki	feces	SAMEA4821232	NA
ERR2730169	feces	PD_Con	Control	NA	NA	NA	Finland	prjeb27564	NA	Illumina MiSeq	600	V3-V4	control	Helsinki	feces	SAMEA4821233	NA
ERR2730170	feces	PD_Con	Control	NA	NA	NA	Finland	prjeb27564	NA	Illumina MiSeq	600	V3-V4	control	Helsinki	feces	SAMEA4821234	NA
ERR2730171	feces	PD_Con	Control	NA	NA	NA	Finland	prjeb27564	NA	Illumina MiSeq	600	V3-V4	control	Helsinki	feces	SAMEA4821235	NA
ERR2730172	feces	PD_Con	Control	NA	NA	NA	Finland	prjeb27564	NA	Illumina MiSeq	600	V3-V4	control	Helsinki	feces	SAMEA4821236	NA
ERR2730173	feces	PD_Con	Control	NA	NA	NA	Finland	prjeb27564	NA	Illumina MiSeq	600	V3-V4	control	Helsinki	feces	SAMEA4821237	NA
ERR2730174	feces	PD_Con	Control	NA	NA	NA	Finland	prjeb27564	NA	Illumina MiSeq	600	V3-V4	control	Helsinki	feces	SAMEA4821238	NA
ERR2730175	feces	PD_Con	Control	NA	NA	NA	Finland	prjeb27564	NA	Illumina MiSeq	600	V3-V4	control	Helsinki	feces	SAMEA4821239	NA
ERR2730176	feces	PD_Con	Control	NA	NA	NA	Finland	prjeb27564	NA	Illumina MiSeq	600	V3-V4	control	Helsinki	feces	SAMEA4821240	NA
ERR2730177	feces	PD_Con	Control	NA	NA	NA	Finland	prjeb27564	NA	Illumina MiSeq	600	V3-V4	control	Helsinki	feces	SAMEA4821241	NA
ERR2730178	feces	PD_Con	Control	NA	NA	NA	Finland	prjeb27564	NA	Illumina MiSeq	600	V3-V4	control	Helsinki	feces	SAMEA4821242	NA
ERR2730179	feces	PD_Con	Control	NA	NA	NA	Finland	prjeb27564	NA	Illumina MiSeq	600	V3-V4	control	Helsinki	feces	SAMEA4821243	NA
ERR2730180	feces	PD_Con	Control	NA	NA	NA	Finland	prjeb27564	NA	Illumina MiSeq	600	V3-V4	control	Helsinki	feces	SAMEA4821244	NA
ERR2730181	feces	PD_Con	Control	NA	NA	NA	Finland	prjeb27564	NA	Illumina MiSeq	600	V3-V4	control	Helsinki	feces	SAMEA4821245	NA
ERR2730182	feces	PD_Con	Control	NA	NA	NA	Finland	prjeb27564	NA	Illumina MiSeq	600	V3-V4	control	Helsinki	feces	SAMEA4821246	NA
ERR2730183	feces	PD_Con	Control	NA	NA	NA	Finland	prjeb27564	NA	Illumina MiSeq	600	V3-V4	control	Helsinki	feces	SAMEA4821247	NA
ERR2730184	feces	PD_Con	Control	NA	NA	NA	Finland	prjeb27564	NA	Illumina MiSeq	600	V3-V4	control	Helsinki	feces	SAMEA4821248	NA
ERR2730185	feces	PD_Con	Control	NA	NA	NA	Finland	prjeb27564	NA	Illumina MiSeq	600	V3-V4	control	Helsinki	feces	SAMEA4821249	NA
ERR2730186	feces	PD_Con	Control	NA	NA	NA	Finland	prjeb27564	NA	Illumina MiSeq	600	V3-V4	control	Helsinki	feces	SAMEA4821250	NA
ERR2730187	feces	PD_Con	Control	NA	NA	NA	Finland	prjeb27564	NA	Illumina MiSeq	600	V3-V4	control	Helsinki	feces	SAMEA4821251	NA
ERR2730188	feces	PD_Con	Control	NA	NA	NA	Finland	prjeb27564	NA	Illumina MiSeq	600	V3-V4	control	Helsinki	feces	SAMEA4821252	NA
ERR2730189	feces	PD_Con	Control	NA	NA	NA	Finland	prjeb27564	NA	Illumina MiSeq	600	V3-V4	control	Helsinki	feces	SAMEA4821253	NA
ERR2730190	feces	PD_Con	Control	NA	NA	NA	Finland	prjeb27564	NA	Illumina MiSeq	600	V3-V4	control	Helsinki	feces	SAMEA4821254	NA
ERR2730191	feces	PD_Con	Control	NA	NA	NA	Finland	prjeb27564	NA	Illumina MiSeq	600	V3-V4	control	Helsinki	feces	SAMEA4821255	NA
ERR2730192	feces	PD_Con	Control	NA	NA	NA	Finland	prjeb27564	NA	Illumina MiSeq	600	V3-V4	control	Helsinki	feces	SAMEA4821256	NA
ERR2730193	feces	PD_Con	Control	NA	NA	NA	Finland	prjeb27564	NA	Illumina MiSeq	600	V3-V4	control	Helsinki	feces	SAMEA4821257	NA
ERR2730194	feces	PD_Con	Control	NA	NA	NA	Finland	prjeb27564	NA	Illumina MiSeq	600	V3-V4	control	Helsinki	feces	SAMEA4821258	NA
ERR2730195	feces	PD_Con	Control	NA	NA	NA	Finland	prjeb27564	NA	Illumina MiSeq	600	V3-V4	control	Helsinki	feces	SAMEA4821259	NA
ERR2730196	feces	PD_Con	Control	NA	NA	NA	Finland	prjeb27564	NA	Illumina MiSeq	600	V3-V4	control	Helsinki	feces	SAMEA4821260	NA
ERR2730197	feces	PD_Con	Control	NA	NA	NA	Finland	prjeb27564	NA	Illumina MiSeq	600	V3-V4	control	Helsinki	feces	SAMEA4821261	NA
ERR2730198	feces	PD_Con	Control	NA	NA	NA	Finland	prjeb27564	NA	Illumina MiSeq	600	V3-V4	control	Helsinki	feces	SAMEA4821262	NA
ERR2730199	feces	PD_Con	Control	NA	NA	NA	Finland	prjeb27564	NA	Illumina MiSeq	600	V3-V4	control	Helsinki	feces	SAMEA4821263	NA
ERR2730200	feces	PD_Con	Control	NA	NA	NA	Finland	prjeb27564	NA	Illumina MiSeq	600	V3-V4	control	Helsinki	feces	SAMEA4821264	NA
ERR2730201	feces	PD_Con	Control	NA	NA	NA	Finland	prjeb27564	NA	Illumina MiSeq	600	V3-V4	control	Helsinki	feces	SAMEA4821265	NA
ERR2730202	feces	PD_Con	Control	NA	NA	NA	Finland	prjeb27564	NA	Illumina MiSeq	600	V3-V4	control	Helsinki	feces	SAMEA4821266	NA
ERR2730203	feces	PD_Con	Control	NA	NA	NA	Finland	prjeb27564	NA	Illumina MiSeq	600	V3-V4	control	Helsinki	feces	SAMEA4821267	NA
ERR2730204	feces	PD_Con	Control	NA	NA	NA	Finland	prjeb27564	NA	Illumina MiSeq	600	V3-V4	control	Helsinki	feces	SAMEA4821268	NA
ERR2730205	feces	PD_Con	Control	NA	NA	NA	Finland	prjeb27564	NA	Illumina MiSeq	600	V3-V4	control	Helsinki	feces	SAMEA4821269	NA
ERR2730206	feces	PD_Con	Control	NA	NA	NA	Finland	prjeb27564	NA	Illumina MiSeq	600	V3-V4	control	Helsinki	feces	SAMEA4821270	NA
ERR2730207	feces	PD_Con	Control	NA	NA	NA	Finland	prjeb27564	NA	Illumina MiSeq	600	V3-V4	control	Helsinki	feces	SAMEA4821271	NA
ERR2730208	feces	PD_Con	Control	NA	NA	NA	Finland	prjeb27564	NA	Illumina MiSeq	600	V3-V4	control	Helsinki	feces	SAMEA4821272	NA
ERR2730209	feces	PD_Con	Control	NA	NA	NA	Finland	prjeb27564	NA	Illumina MiSeq	600	V3-V4	control	Helsinki	feces	SAMEA4821273	NA
ERR2730210	feces	PD_Con	Control	NA	NA	NA	Finland	prjeb27564	NA	Illumina MiSeq	600	V3-V4	control	Helsinki	feces	SAMEA4821274	NA
ERR2730211	feces	PD_Con	Control	NA	NA	NA	Finland	prjeb27564	NA	Illumina MiSeq	600	V3-V4	control	Helsinki	feces	SAMEA4821275	NA
ERR2730212	feces	PD	NDD	NA	NA	NA	Finland	prjeb27564	NA	Illumina MiSeq	600	V3-V4	case	Helsinki	feces	SAMEA4821276	NA
ERR2730213	feces	PD	NDD	NA	NA	NA	Finland	prjeb27564	NA	Illumina MiSeq	600	V3-V4	case	Helsinki	feces	SAMEA4821277	NA
ERR2730214	feces	PD	NDD	NA	NA	NA	Finland	prjeb27564	NA	Illumina MiSeq	600	V3-V4	case	Helsinki	feces	SAMEA4821278	NA
ERR2730215	feces	PD	NDD	NA	NA	NA	Finland	prjeb27564	NA	Illumina MiSeq	600	V3-V4	case	Helsinki	feces	SAMEA4821279	NA
ERR2730216	feces	PD	NDD	NA	NA	NA	Finland	prjeb27564	NA	Illumina MiSeq	600	V3-V4	case	Helsinki	feces	SAMEA4821280	NA
ERR2730217	feces	PD	NDD	NA	NA	NA	Finland	prjeb27564	NA	Illumina MiSeq	600	V3-V4	case	Helsinki	feces	SAMEA4821281	NA
ERR2730218	feces	PD	NDD	NA	NA	NA	Finland	prjeb27564	NA	Illumina MiSeq	600	V3-V4	case	Helsinki	feces	SAMEA4821282	NA
ERR2730219	feces	PD	NDD	NA	NA	NA	Finland	prjeb27564	NA	Illumina MiSeq	600	V3-V4	case	Helsinki	feces	SAMEA4821283	NA
ERR2730220	feces	PD	NDD	NA	NA	NA	Finland	prjeb27564	NA	Illumina MiSeq	600	V3-V4	case	Helsinki	feces	SAMEA4821284	NA
ERR2730221	feces	PD	NDD	NA	NA	NA	Finland	prjeb27564	NA	Illumina MiSeq	600	V3-V4	case	Helsinki	feces	SAMEA4821285	NA
ERR2730222	feces	PD	NDD	NA	NA	NA	Finland	prjeb27564	NA	Illumina MiSeq	600	V3-V4	case	Helsinki	feces	SAMEA4821286	NA
ERR2730223	feces	PD	NDD	NA	NA	NA	Finland	prjeb27564	NA	Illumina MiSeq	600	V3-V4	case	Helsinki	feces	SAMEA4821287	NA
ERR2730224	feces	PD	NDD	NA	NA	NA	Finland	prjeb27564	NA	Illumina MiSeq	600	V3-V4	case	Helsinki	feces	SAMEA4821288	NA
ERR2730225	feces	PD	NDD	NA	NA	NA	Finland	prjeb27564	NA	Illumina MiSeq	600	V3-V4	case	Helsinki	feces	SAMEA4821289	NA
ERR2730226	feces	PD	NDD	NA	NA	NA	Finland	prjeb27564	NA	Illumina MiSeq	600	V3-V4	case	Helsinki	feces	SAMEA4821290	NA
ERR2730227	feces	PD	NDD	NA	NA	NA	Finland	prjeb27564	NA	Illumina MiSeq	600	V3-V4	case	Helsinki	feces	SAMEA4821291	NA
ERR2730228	feces	PD	NDD	NA	NA	NA	Finland	prjeb27564	NA	Illumina MiSeq	600	V3-V4	case	Helsinki	feces	SAMEA4821292	NA
ERR2730229	feces	PD	NDD	NA	NA	NA	Finland	prjeb27564	NA	Illumina MiSeq	600	V3-V4	case	Helsinki	feces	SAMEA4821293	NA
ERR2730230	feces	PD	NDD	NA	NA	NA	Finland	prjeb27564	NA	Illumina MiSeq	600	V3-V4	case	Helsinki	feces	SAMEA4821294	NA
ERR2730231	feces	PD	NDD	NA	NA	NA	Finland	prjeb27564	NA	Illumina MiSeq	600	V3-V4	case	Helsinki	feces	SAMEA4821295	NA
ERR2730232	feces	PD	NDD	NA	NA	NA	Finland	prjeb27564	NA	Illumina MiSeq	600	V3-V4	case	Helsinki	feces	SAMEA4821296	NA
ERR2730233	feces	PD	NDD	NA	NA	NA	Finland	prjeb27564	NA	Illumina MiSeq	600	V3-V4	case	Helsinki	feces	SAMEA4821297	NA
ERR2730234	feces	PD	NDD	NA	NA	NA	Finland	prjeb27564	NA	Illumina MiSeq	600	V3-V4	case	Helsinki	feces	SAMEA4821298	NA
ERR2730235	feces	PD	NDD	NA	NA	NA	Finland	prjeb27564	NA	Illumina MiSeq	600	V3-V4	case	Helsinki	feces	SAMEA4821299	NA
ERR2730236	feces	PD	NDD	NA	NA	NA	Finland	prjeb27564	NA	Illumina MiSeq	600	V3-V4	case	Helsinki	feces	SAMEA4821300	NA
ERR2730237	feces	PD	NDD	NA	NA	NA	Finland	prjeb27564	NA	Illumina MiSeq	600	V3-V4	case	Helsinki	feces	SAMEA4821301	NA
ERR2730238	feces	PD	NDD	NA	NA	NA	Finland	prjeb27564	NA	Illumina MiSeq	600	V3-V4	case	Helsinki	feces	SAMEA4821302	NA
ERR2730239	feces	PD	NDD	NA	NA	NA	Finland	prjeb27564	NA	Illumina MiSeq	600	V3-V4	case	Helsinki	feces	SAMEA4821303	NA
ERR2730240	feces	PD	NDD	NA	NA	NA	Finland	prjeb27564	NA	Illumina MiSeq	600	V3-V4	case	Helsinki	feces	SAMEA4821304	NA
ERR2730241	feces	PD	NDD	NA	NA	NA	Finland	prjeb27564	NA	Illumina MiSeq	600	V3-V4	case	Helsinki	feces	SAMEA4821305	NA
ERR2730242	feces	PD	NDD	NA	NA	NA	Finland	prjeb27564	NA	Illumina MiSeq	600	V3-V4	case	Helsinki	feces	SAMEA4821306	NA
ERR2730243	feces	PD	NDD	NA	NA	NA	Finland	prjeb27564	NA	Illumina MiSeq	600	V3-V4	case	Helsinki	feces	SAMEA4821307	NA
ERR2730244	feces	PD	NDD	NA	NA	NA	Finland	prjeb27564	NA	Illumina MiSeq	600	V3-V4	case	Helsinki	feces	SAMEA4821308	NA
ERR2730245	feces	PD	NDD	NA	NA	NA	Finland	prjeb27564	NA	Illumina MiSeq	600	V3-V4	case	Helsinki	feces	SAMEA4821309	NA
ERR2730246	feces	PD	NDD	NA	NA	NA	Finland	prjeb27564	NA	Illumina MiSeq	600	V3-V4	case	Helsinki	feces	SAMEA4821310	NA
ERR2730247	feces	PD	NDD	NA	NA	NA	Finland	prjeb27564	NA	Illumina MiSeq	600	V3-V4	case	Helsinki	feces	SAMEA4821311	NA
ERR2730248	feces	PD	NDD	NA	NA	NA	Finland	prjeb27564	NA	Illumina MiSeq	600	V3-V4	case	Helsinki	feces	SAMEA4821312	NA
ERR2730249	feces	PD	NDD	NA	NA	NA	Finland	prjeb27564	NA	Illumina MiSeq	600	V3-V4	case	Helsinki	feces	SAMEA4821313	NA
ERR2730250	feces	PD	NDD	NA	NA	NA	Finland	prjeb27564	NA	Illumina MiSeq	600	V3-V4	case	Helsinki	feces	SAMEA4821314	NA
ERR2730251	feces	PD	NDD	NA	NA	NA	Finland	prjeb27564	NA	Illumina MiSeq	600	V3-V4	case	Helsinki	feces	SAMEA4821315	NA
ERR2730252	feces	PD	NDD	NA	NA	NA	Finland	prjeb27564	NA	Illumina MiSeq	600	V3-V4	case	Helsinki	feces	SAMEA4821316	NA
ERR2730253	feces	PD	NDD	NA	NA	NA	Finland	prjeb27564	NA	Illumina MiSeq	600	V3-V4	case	Helsinki	feces	SAMEA4821317	NA
ERR2730254	feces	PD	NDD	NA	NA	NA	Finland	prjeb27564	NA	Illumina MiSeq	600	V3-V4	case	Helsinki	feces	SAMEA4821318	NA
ERR2730255	feces	PD	NDD	NA	NA	NA	Finland	prjeb27564	NA	Illumina MiSeq	600	V3-V4	case	Helsinki	feces	SAMEA4821319	NA
ERR2730256	feces	PD	NDD	NA	NA	NA	Finland	prjeb27564	NA	Illumina MiSeq	600	V3-V4	case	Helsinki	feces	SAMEA4821320	NA
ERR2730257	feces	PD	NDD	NA	NA	NA	Finland	prjeb27564	NA	Illumina MiSeq	600	V3-V4	case	Helsinki	feces	SAMEA4821321	NA
ERR2730258	feces	PD	NDD	NA	NA	NA	Finland	prjeb27564	NA	Illumina MiSeq	600	V3-V4	case	Helsinki	feces	SAMEA4821322	NA
ERR2730259	feces	PD	NDD	NA	NA	NA	Finland	prjeb27564	NA	Illumina MiSeq	600	V3-V4	case	Helsinki	feces	SAMEA4821323	NA
ERR2730260	feces	PD	NDD	NA	NA	NA	Finland	prjeb27564	NA	Illumina MiSeq	600	V3-V4	case	Helsinki	feces	SAMEA4821324	NA
ERR2730261	feces	PD	NDD	NA	NA	NA	Finland	prjeb27564	NA	Illumina MiSeq	600	V3-V4	case	Helsinki	feces	SAMEA4821325	NA
ERR2730262	feces	PD	NDD	NA	NA	NA	Finland	prjeb27564	NA	Illumina MiSeq	600	V3-V4	case	Helsinki	feces	SAMEA4821326	NA
ERR2730263	feces	PD	NDD	NA	NA	NA	Finland	prjeb27564	NA	Illumina MiSeq	600	V3-V4	case	Helsinki	feces	SAMEA4821327	NA
ERR2730264	feces	PD	NDD	NA	NA	NA	Finland	prjeb27564	NA	Illumina MiSeq	600	V3-V4	case	Helsinki	feces	SAMEA4821328	NA
ERR2730265	feces	PD	NDD	NA	NA	NA	Finland	prjeb27564	NA	Illumina MiSeq	600	V3-V4	case	Helsinki	feces	SAMEA4821329	NA
ERR2730266	feces	PD	NDD	NA	NA	NA	Finland	prjeb27564	NA	Illumina MiSeq	600	V3-V4	case	Helsinki	feces	SAMEA4821330	NA
ERR2730267	feces	PD	NDD	NA	NA	NA	Finland	prjeb27564	NA	Illumina MiSeq	600	V3-V4	case	Helsinki	feces	SAMEA4821331	NA
ERR2730268	feces	PD	NDD	NA	NA	NA	Finland	prjeb27564	NA	Illumina MiSeq	600	V3-V4	case	Helsinki	feces	SAMEA4821332	NA
ERR2730269	feces	PD	NDD	NA	NA	NA	Finland	prjeb27564	NA	Illumina MiSeq	600	V3-V4	case	Helsinki	feces	SAMEA4821333	NA
ERR2730270	feces	PD	NDD	NA	NA	NA	Finland	prjeb27564	NA	Illumina MiSeq	600	V3-V4	case	Helsinki	feces	SAMEA4821334	NA
ERR2730271	feces	PD	NDD	NA	NA	NA	Finland	prjeb27564	NA	Illumina MiSeq	600	V3-V4	case	Helsinki	feces	SAMEA4821335	NA
ERR2730272	feces	PD	NDD	NA	NA	NA	Finland	prjeb27564	NA	Illumina MiSeq	600	V3-V4	case	Helsinki	feces	SAMEA4821336	NA
ERR2730273	feces	PD	NDD	NA	NA	NA	Finland	prjeb27564	NA	Illumina MiSeq	600	V3-V4	case	Helsinki	feces	SAMEA4821337	NA
ERR2730274	feces	PD	NDD	NA	NA	NA	Finland	prjeb27564	NA	Illumina MiSeq	600	V3-V4	case	Helsinki	feces	SAMEA4821338	NA
ERR2730275	feces	PD	NDD	NA	NA	NA	Finland	prjeb27564	NA	Illumina MiSeq	600	V3-V4	case	Helsinki	feces	SAMEA4821339	NA
ERR3040010	feces	PD_Con	Control	NA	NA	NA	Finland	prjeb27564	NA	Illumina MiSeq	600	V3-V4	control	Helsinki	feces	SAMEA5206391	NA
ERR3040012	feces	PD	NDD	NA	NA	NA	Finland	prjeb27564	NA	Illumina MiSeq	600	V3-V4	case	Helsinki	feces	SAMEA5206393	NA
ERR3040014	feces	PD	NDD	NA	NA	NA	Finland	prjeb27564	NA	Illumina MiSeq	600	V3-V4	case	Helsinki	feces	SAMEA5206395	NA
ERR3040016	feces	PD	NDD	NA	NA	NA	Finland	prjeb27564	NA	Illumina MiSeq	600	V3-V4	case	Helsinki	feces	SAMEA5206397	NA
ERR3040018	feces	PD	NDD	NA	NA	NA	Finland	prjeb27564	NA	Illumina MiSeq	600	V3-V4	case	Helsinki	feces	SAMEA5206399	NA
ERR3046385	feces	PD	NDD	female	NA	50	Germany	prjeb30615	NA	Illumina MiSeq	600	V4-V5	case	Villingen-Schwenningen	feces	SAMEA5206854	NA
ERR3046386	feces	PD	NDD	male	NA	78	Germany	prjeb30615	NA	Illumina MiSeq	600	V4-V5	case	Villingen-Schwenningen	feces	SAMEA5206855	NA
ERR3046387	feces	PD	NDD	male	NA	65	Germany	prjeb30615	NA	Illumina MiSeq	600	V4-V5	case	Villingen-Schwenningen	feces	SAMEA5206856	NA
ERR3046388	feces	PD	NDD		NA	0	Germany	prjeb30615	NA	Illumina MiSeq	600	V4-V5	case	Villingen-Schwenningen	feces	SAMEA5206857	NA
ERR3046389	feces	PD	NDD		NA	0	Germany	prjeb30615	NA	Illumina MiSeq	600	V4-V5	case	Villingen-Schwenningen	feces	SAMEA5206858	NA
ERR3046390	feces	PD	NDD	male	NA	47	Germany	prjeb30615	NA	Illumina MiSeq	600	V4-V5	case	Villingen-Schwenningen	feces	SAMEA5206859	NA
ERR3046391	feces	PD	NDD	female	NA	74	Germany	prjeb30615	NA	Illumina MiSeq	600	V4-V5	case	Villingen-Schwenningen	feces	SAMEA5206860	NA
ERR3046392	feces	PD	NDD	male	NA	60	Germany	prjeb30615	NA	Illumina MiSeq	600	V4-V5	case	Villingen-Schwenningen	feces	SAMEA5206861	NA
ERR3046393	feces	PD	NDD	male	NA	68	Germany	prjeb30615	NA	Illumina MiSeq	600	V4-V5	case	Villingen-Schwenningen	feces	SAMEA5206862	NA
ERR3046394	feces	PD	NDD	female	NA	74	Germany	prjeb30615	NA	Illumina MiSeq	600	V4-V5	case	Villingen-Schwenningen	feces	SAMEA5206863	NA
ERR3046395	feces	PD	NDD	female	NA	67	Germany	prjeb30615	NA	Illumina MiSeq	600	V4-V5	case	Villingen-Schwenningen	feces	SAMEA5206864	NA
ERR3046396	feces	PD	NDD	female	NA	78	Germany	prjeb30615	NA	Illumina MiSeq	600	V4-V5	case	Villingen-Schwenningen	feces	SAMEA5206865	NA
ERR3046397	feces	PD	NDD	male	NA	66	Germany	prjeb30615	NA	Illumina MiSeq	600	V4-V5	case	Villingen-Schwenningen	feces	SAMEA5206866	NA
ERR3046398	feces	PD	NDD	male	NA	69	Germany	prjeb30615	NA	Illumina MiSeq	600	V4-V5	case	Villingen-Schwenningen	feces	SAMEA5206867	NA
ERR3046399	feces	PD	NDD	male	NA	75	Germany	prjeb30615	NA	Illumina MiSeq	600	V4-V5	case	Villingen-Schwenningen	feces	SAMEA5206868	NA
ERR3046400	feces	PD	NDD	female	NA	70	Germany	prjeb30615	NA	Illumina MiSeq	600	V4-V5	case	Villingen-Schwenningen	feces	SAMEA5206869	NA
ERR3046401	feces	PD	NDD	male	NA	72	Germany	prjeb30615	NA	Illumina MiSeq	600	V4-V5	case	Villingen-Schwenningen	feces	SAMEA5206870	NA
ERR3046402	feces	PD	NDD	male	NA	53	Germany	prjeb30615	NA	Illumina MiSeq	600	V4-V5	case	Villingen-Schwenningen	feces	SAMEA5206871	NA
ERR3046403	feces	PD	NDD	male	NA	60	Germany	prjeb30615	NA	Illumina MiSeq	600	V4-V5	case	Villingen-Schwenningen	feces	SAMEA5206872	NA
ERR3046404	feces	PD	NDD	male	NA	69	Germany	prjeb30615	NA	Illumina MiSeq	600	V4-V5	case	Villingen-Schwenningen	feces	SAMEA5206873	NA
ERR3046405	feces	PD	NDD	male	NA	78	Germany	prjeb30615	NA	Illumina MiSeq	600	V4-V5	case	Villingen-Schwenningen	feces	SAMEA5206874	NA
ERR3046406	feces	PD	NDD	female	NA	67	Germany	prjeb30615	NA	Illumina MiSeq	600	V4-V5	case	Villingen-Schwenningen	feces	SAMEA5206875	NA
ERR3046407	feces	PD	NDD	male	NA	81	Germany	prjeb30615	NA	Illumina MiSeq	600	V4-V5	case	Villingen-Schwenningen	feces	SAMEA5206876	NA
ERR3046408	feces	PD	NDD	female	NA	74	Germany	prjeb30615	NA	Illumina MiSeq	600	V4-V5	case	Villingen-Schwenningen	feces	SAMEA5206877	NA
ERR3046409	feces	PD	NDD	male	NA	75	Germany	prjeb30615	NA	Illumina MiSeq	600	V4-V5	case	Villingen-Schwenningen	feces	SAMEA5206878	NA
ERR3046410	feces	PD	NDD	male	NA	69	Germany	prjeb30615	NA	Illumina MiSeq	600	V4-V5	case	Villingen-Schwenningen	feces	SAMEA5206879	NA
ERR3046411	feces	PD	NDD	male	NA	53	Germany	prjeb30615	NA	Illumina MiSeq	600	V4-V5	case	Villingen-Schwenningen	feces	SAMEA5206880	NA
ERR3046412	feces	PD	NDD		NA	0	Germany	prjeb30615	NA	Illumina MiSeq	600	V4-V5	case	Villingen-Schwenningen	feces	SAMEA5206881	NA
ERR3046413	feces	PD	NDD	female	NA	62	Germany	prjeb30615	NA	Illumina MiSeq	600	V4-V5	case	Villingen-Schwenningen	feces	SAMEA5206882	NA
ERR3046414	feces	PD	NDD	male	NA	61	Germany	prjeb30615	NA	Illumina MiSeq	600	V4-V5	case	Villingen-Schwenningen	feces	SAMEA5206883	NA
ERR3046415	feces	PD	NDD	male	NA	74	Germany	prjeb30615	NA	Illumina MiSeq	600	V4-V5	case	Villingen-Schwenningen	feces	SAMEA5206884	NA
ERR3046416	feces	PD	NDD	male	NA	59	Germany	prjeb30615	NA	Illumina MiSeq	600	V4-V5	case	Villingen-Schwenningen	feces	SAMEA5206885	NA
ERR3046417	feces	PD	NDD	male	NA	62	Germany	prjeb30615	NA	Illumina MiSeq	600	V4-V5	case	Villingen-Schwenningen	feces	SAMEA5206886	NA
ERR3046418	feces	PD	NDD	male	NA	67	Germany	prjeb30615	NA	Illumina MiSeq	600	V4-V5	case	Villingen-Schwenningen	feces	SAMEA5206887	NA
ERR3046419	feces	PD	NDD	male	NA	77	Germany	prjeb30615	NA	Illumina MiSeq	600	V4-V5	case	Villingen-Schwenningen	feces	SAMEA5206888	NA
ERR3046420	feces	PD	NDD	female	NA	77	Germany	prjeb30615	NA	Illumina MiSeq	600	V4-V5	case	Villingen-Schwenningen	feces	SAMEA5206889	NA
ERR3046421	feces	PD	NDD	female	NA	77	Germany	prjeb30615	NA	Illumina MiSeq	600	V4-V5	case	Villingen-Schwenningen	feces	SAMEA5206890	NA
ERR3046422	feces	PD	NDD	female	NA	77	Germany	prjeb30615	NA	Illumina MiSeq	600	V4-V5	case	Villingen-Schwenningen	feces	SAMEA5206891	NA
ERR3046423	feces	PD	NDD		NA	0	Germany	prjeb30615	NA	Illumina MiSeq	600	V4-V5	case	Villingen-Schwenningen	feces	SAMEA5206892	NA
ERR3046424	feces	PD_Con	Control	female	NA	58	Germany	prjeb30615	NA	Illumina MiSeq	600	V4-V5	control	Villingen-Schwenningen	feces	SAMEA5206893	NA
ERR3046425	feces	PD_Con	Control	female	NA	61	Germany	prjeb30615	NA	Illumina MiSeq	600	V4-V5	control	Villingen-Schwenningen	feces	SAMEA5206894	NA
ERR3046426	feces	PD_Con	Control	female	NA	55	Germany	prjeb30615	NA	Illumina MiSeq	600	V4-V5	control	Villingen-Schwenningen	feces	SAMEA5206895	NA
ERR3046427	feces	PD_Con	Control	male	NA	61	Germany	prjeb30615	NA	Illumina MiSeq	600	V4-V5	control	Villingen-Schwenningen	feces	SAMEA5206896	NA
ERR3046428	feces	PD_Con	Control	female	NA	63	Germany	prjeb30615	NA	Illumina MiSeq	600	V4-V5	control	Villingen-Schwenningen	feces	SAMEA5206897	NA
ERR3046429	feces	PD_Con	Control	male	NA	66	Germany	prjeb30615	NA	Illumina MiSeq	600	V4-V5	control	Villingen-Schwenningen	feces	SAMEA5206898	NA
ERR3046430	feces	PD_Con	Control	female	NA	65	Germany	prjeb30615	NA	Illumina MiSeq	600	V4-V5	control	Villingen-Schwenningen	feces	SAMEA5206899	NA
ERR3046431	feces	PD_Con	Control	male	NA	64	Germany	prjeb30615	NA	Illumina MiSeq	600	V4-V5	control	Villingen-Schwenningen	feces	SAMEA5206900	NA
ERR3046432	feces	PD_Con	Control	male	NA	67	Germany	prjeb30615	NA	Illumina MiSeq	600	V4-V5	control	Villingen-Schwenningen	feces	SAMEA5206901	NA
ERR3046433	feces	PD_Con	Control	female	NA	63	Germany	prjeb30615	NA	Illumina MiSeq	600	V4-V5	control	Villingen-Schwenningen	feces	SAMEA5206902	NA
ERR3046434	feces	PD_Con	Control	male	NA	72	Germany	prjeb30615	NA	Illumina MiSeq	600	V4-V5	control	Villingen-Schwenningen	feces	SAMEA5206903	NA
ERR3046435	feces	PD_Con	Control	female	NA	70	Germany	prjeb30615	NA	Illumina MiSeq	600	V4-V5	control	Villingen-Schwenningen	feces	SAMEA5206904	NA
ERR3046436	feces	PD_Con	Control	female	NA	63	Germany	prjeb30615	NA	Illumina MiSeq	600	V4-V5	control	Villingen-Schwenningen	feces	SAMEA5206905	NA
ERR3046437	feces	PD_Con	Control	male	NA	59	Germany	prjeb30615	NA	Illumina MiSeq	600	V4-V5	control	Villingen-Schwenningen	feces	SAMEA5206906	NA
ERR3046438	feces	PD_Con	Control	female	NA	57	Germany	prjeb30615	NA	Illumina MiSeq	600	V4-V5	control	Villingen-Schwenningen	feces	SAMEA5206907	NA
ERR3046439	feces	PD_Con	Control	male	NA	56	Germany	prjeb30615	NA	Illumina MiSeq	600	V4-V5	control	Villingen-Schwenningen	feces	SAMEA5206908	NA
ERR3046440	feces	PD_Con	Control	female	NA	56	Germany	prjeb30615	NA	Illumina MiSeq	600	V4-V5	control	Villingen-Schwenningen	feces	SAMEA5206909	NA
ERR3046441	feces	PD_Con	Control	male	NA	55	Germany	prjeb30615	NA	Illumina MiSeq	600	V4-V5	control	Villingen-Schwenningen	feces	SAMEA5206910	NA
ERR3046442	feces	PD_Con	Control	male	NA	76	Germany	prjeb30615	NA	Illumina MiSeq	600	V4-V5	control	Villingen-Schwenningen	feces	SAMEA5206911	NA
ERR3046443	feces	PD_Con	Control	male	NA	71	Germany	prjeb30615	NA	Illumina MiSeq	600	V4-V5	control	Villingen-Schwenningen	feces	SAMEA5206912	NA
ERR3046444	feces	PD_Con	Control	female	NA	74	Germany	prjeb30615	NA	Illumina MiSeq	600	V4-V5	control	Villingen-Schwenningen	feces	SAMEA5206913	NA
ERR3046445	feces	PD_Con	Control	female	NA	66	Germany	prjeb30615	NA	Illumina MiSeq	600	V4-V5	control	Villingen-Schwenningen	feces	SAMEA5206914	NA
ERR3046446	feces	PD_Con	Control	male	NA	70	Germany	prjeb30615	NA	Illumina MiSeq	600	V4-V5	control	Villingen-Schwenningen	feces	SAMEA5206915	NA
ERR3046447	feces	PD_Con	Control	female	NA	64	Germany	prjeb30615	NA	Illumina MiSeq	600	V4-V5	control	Villingen-Schwenningen	feces	SAMEA5206916	NA
ERR3046448	feces	PD_Con	Control	female	NA	64	Germany	prjeb30615	NA	Illumina MiSeq	600	V4-V5	control	Villingen-Schwenningen	feces	SAMEA5206917	NA
ERR365835	feces	PD_Con	Control	male	NA	73	Finland	prjeb4927	NA	454GS	550	V1-V3	control	Helsinki	feces	SAMEA2242207	NA
ERR365836	feces	PD_Con	Control	male	NA	78	Finland	prjeb4927	NA	454GS	550	V1-V3	control	Helsinki	feces	SAMEA2242208	NA
ERR365837	feces	PD_Con	Control	female	NA	66	Finland	prjeb4927	NA	454GS	550	V1-V3	control	Helsinki	feces	SAMEA2242209	NA
ERR365838	feces	PD_Con	Control	male	NA	69	Finland	prjeb4927	NA	454GS	550	V1-V3	control	Helsinki	feces	SAMEA2242210	NA
ERR365839	feces	PD_Con	Control	female	NA	73	Finland	prjeb4927	NA	454GS	550	V1-V3	control	Helsinki	feces	SAMEA2242211	NA
ERR365840	feces	PD_Con	Control	male	NA	56	Finland	prjeb4927	NA	454GS	550	V1-V3	control	Helsinki	feces	SAMEA2242212	NA
ERR365841	feces	PD_Con	Control	male	NA	59	Finland	prjeb4927	NA	454GS	550	V1-V3	control	Helsinki	feces	SAMEA2242213	NA
ERR365842	feces	PD_Con	Control	male	NA	51	Finland	prjeb4927	NA	454GS	550	V1-V3	control	Helsinki	feces	SAMEA2242214	NA
ERR365843	feces	PD_Con	Control	male	NA	65	Finland	prjeb4927	NA	454GS	550	V1-V3	control	Helsinki	feces	SAMEA2242215	NA
ERR365844	feces	PD_Con	Control	female	NA	63	Finland	prjeb4927	NA	454GS	550	V1-V3	control	Helsinki	feces	SAMEA2242216	NA
ERR365845	feces	PD_Con	Control	female	NA	75	Finland	prjeb4927	NA	454GS	550	V1-V3	control	Helsinki	feces	SAMEA2242217	NA
ERR365846	feces	PD_Con	Control	female	NA	70	Finland	prjeb4927	NA	454GS	550	V1-V3	control	Helsinki	feces	SAMEA2242271	NA
ERR365847	feces	PD_Con	Control	female	NA	62	Finland	prjeb4927	NA	454GS	550	V1-V3	control	Helsinki	feces	SAMEA2242272	NA
ERR365848	feces	PD_Con	Control	male	NA	51	Finland	prjeb4927	NA	454GS	550	V1-V3	control	Helsinki	feces	SAMEA2242273	NA
ERR365849	feces	PD_Con	Control	male	NA	78	Finland	prjeb4927	NA	454GS	550	V1-V3	control	Helsinki	feces	SAMEA2242274	NA
ERR365850	feces	PD_Con	Control	female	NA	66	Finland	prjeb4927	NA	454GS	550	V1-V3	control	Helsinki	feces	SAMEA2242275	NA
ERR365851	feces	PD_Con	Control	female	NA	58	Finland	prjeb4927	NA	454GS	550	V1-V3	control	Helsinki	feces	SAMEA2242276	NA
ERR365852	feces	PD_Con	Control	male	NA	77	Finland	prjeb4927	NA	454GS	550	V1-V3	control	Helsinki	feces	SAMEA2242277	NA
ERR365853	feces	PD_Con	Control	male	NA	64	Finland	prjeb4927	NA	454GS	550	V1-V3	control	Helsinki	feces	SAMEA2242278	NA
ERR365854	feces	PD_Con	Control	female	NA	60	Finland	prjeb4927	NA	454GS	550	V1-V3	control	Helsinki	feces	SAMEA2242279	NA
ERR365855	feces	PD_Con	Control	male	NA	74	Finland	prjeb4927	NA	454GS	550	V1-V3	control	Helsinki	feces	SAMEA2242280	NA
ERR365856	feces	PD_Con	Control	male	NA	62	Finland	prjeb4927	NA	454GS	550	V1-V3	control	Helsinki	feces	SAMEA2242281	NA
ERR365857	feces	PD_Con	Control	male	NA	67	Finland	prjeb4927	NA	454GS	550	V1-V3	control	Helsinki	feces	SAMEA2242292	NA
ERR365858	feces	PD_Con	Control	female	NA	58	Finland	prjeb4927	NA	454GS	550	V1-V3	control	Helsinki	feces	SAMEA2242293	NA
ERR365859	feces	PD_Con	Control	male	NA	56	Finland	prjeb4927	NA	454GS	550	V1-V3	control	Helsinki	feces	SAMEA2242294	NA
ERR365860	feces	PD_Con	Control	female	NA	73	Finland	prjeb4927	NA	454GS	550	V1-V3	control	Helsinki	feces	SAMEA2242295	NA
ERR365861	feces	PD_Con	Control	male	NA	55	Finland	prjeb4927	NA	454GS	550	V1-V3	control	Helsinki	feces	SAMEA2242296	NA
ERR365862	feces	PD_Con	Control	male	NA	74	Finland	prjeb4927	NA	454GS	550	V1-V3	control	Helsinki	feces	SAMEA2242297	NA
ERR365863	feces	PD_Con	Control	female	NA	70	Finland	prjeb4927	NA	454GS	550	V1-V3	control	Helsinki	feces	SAMEA2242298	NA
ERR365864	feces	PD_Con	Control	female	NA	65	Finland	prjeb4927	NA	454GS	550	V1-V3	control	Helsinki	feces	SAMEA2242299	NA
ERR365865	feces	PD_Con	Control	female	NA	64	Finland	prjeb4927	NA	454GS	550	V1-V3	control	Helsinki	feces	SAMEA2242300	NA
ERR365866	feces	PD_Con	Control	male	NA	57	Finland	prjeb4927	NA	454GS	550	V1-V3	control	Helsinki	feces	SAMEA2242301	NA
ERR365867	feces	PD_Con	Control	female	NA	52	Finland	prjeb4927	NA	454GS	550	V1-V3	control	Helsinki	feces	SAMEA2242302	NA
ERR365868	feces	PD_Con	Control	male	NA	66	Finland	prjeb4927	NA	454GS	550	V1-V3	control	Helsinki	feces	SAMEA2242316	NA
ERR365869	feces	PD_Con	Control	male	NA	75	Finland	prjeb4927	NA	454GS	550	V1-V3	control	Helsinki	feces	SAMEA2242317	NA
ERR365870	feces	PD_Con	Control	female	NA	61	Finland	prjeb4927	NA	454GS	550	V1-V3	control	Helsinki	feces	SAMEA2242318	NA
ERR365871	feces	PD_Con	Control	male	NA	56	Finland	prjeb4927	NA	454GS	550	V1-V3	control	Helsinki	feces	SAMEA2242319	NA
ERR365872	feces	PD_Con	Control	female	NA	68	Finland	prjeb4927	NA	454GS	550	V1-V3	control	Helsinki	feces	SAMEA2242320	NA
ERR365873	feces	PD_Con	Control	male	NA	57	Finland	prjeb4927	NA	454GS	550	V1-V3	control	Helsinki	feces	SAMEA2242321	NA
ERR365874	feces	PD_Con	Control	male	NA	63	Finland	prjeb4927	NA	454GS	550	V1-V3	control	Helsinki	feces	SAMEA2242322	NA
ERR365875	feces	PD_Con	Control	female	NA	61	Finland	prjeb4927	NA	454GS	550	V1-V3	control	Helsinki	feces	SAMEA2242323	NA
ERR365876	feces	PD_Con	Control	female	NA	67	Finland	prjeb4927	NA	454GS	550	V1-V3	control	Helsinki	feces	SAMEA2242324	NA
ERR365877	feces	PD_Con	Control	female	NA	64	Finland	prjeb4927	NA	454GS	550	V1-V3	control	Helsinki	feces	SAMEA2242325	NA
ERR365878	feces	PD_Con	Control	female	NA	75	Finland	prjeb4927	NA	454GS	550	V1-V3	control	Helsinki	feces	SAMEA2242326	NA
ERR365879	feces	PD_Con	Control	male	NA	68	Finland	prjeb4927	NA	454GS	550	V1-V3	control	Helsinki	feces	SAMEA2242353	NA
ERR365880	feces	PD_Con	Control	male	NA	62	Finland	prjeb4927	NA	454GS	550	V1-V3	control	Helsinki	feces	SAMEA2242354	NA
ERR365881	feces	PD_Con	Control	female	NA	54	Finland	prjeb4927	NA	454GS	550	V1-V3	control	Helsinki	feces	SAMEA2242355	NA
ERR365882	feces	PD_Con	Control	female	NA	55	Finland	prjeb4927	NA	454GS	550	V1-V3	control	Helsinki	feces	SAMEA2242356	NA
ERR365883	feces	PD_Con	Control	male	NA	71	Finland	prjeb4927	NA	454GS	550	V1-V3	control	Helsinki	feces	SAMEA2242357	NA
ERR365884	feces	PD_Con	Control	male	NA	67	Finland	prjeb4927	NA	454GS	550	V1-V3	control	Helsinki	feces	SAMEA2242358	NA
ERR365885	feces	PD_Con	Control	female	NA	58	Finland	prjeb4927	NA	454GS	550	V1-V3	control	Helsinki	feces	SAMEA2242359	NA
ERR365886	feces	PD_Con	Control	female	NA	67	Finland	prjeb4927	NA	454GS	550	V1-V3	control	Helsinki	feces	SAMEA2242360	NA
ERR365887	feces	PD_Con	Control	male	NA	69	Finland	prjeb4927	NA	454GS	550	V1-V3	control	Helsinki	feces	SAMEA2242361	NA
ERR365888	feces	PD_Con	Control	female	NA	66	Finland	prjeb4927	NA	454GS	550	V1-V3	control	Helsinki	feces	SAMEA2242362	NA
ERR365889	feces	PD_Con	Control	male	NA	71	Finland	prjeb4927	NA	454GS	550	V1-V3	control	Helsinki	feces	SAMEA2242363	NA
ERR365890	feces	PD_Con	Control	male	NA	58	Finland	prjeb4927	NA	454GS	550	V1-V3	control	Helsinki	feces	SAMEA2242369	NA
ERR365891	feces	PD_Con	Control	male	NA	64	Finland	prjeb4927	NA	454GS	550	V1-V3	control	Helsinki	feces	SAMEA2242370	NA
ERR365892	feces	PD_Con	Control	male	NA	63	Finland	prjeb4927	NA	454GS	550	V1-V3	control	Helsinki	feces	SAMEA2242371	NA
ERR365893	feces	PD_Con	Control	female	NA	56	Finland	prjeb4927	NA	454GS	550	V1-V3	control	Helsinki	feces	SAMEA2242372	NA
ERR365894	feces	PD_Con	Control	female	NA	69	Finland	prjeb4927	NA	454GS	550	V1-V3	control	Helsinki	feces	SAMEA2242373	NA
ERR365895	feces	PD_Con	Control	female	NA	67	Finland	prjeb4927	NA	454GS	550	V1-V3	control	Helsinki	feces	SAMEA2242374	NA
ERR365896	feces	PD_Con	Control	female	NA	66	Finland	prjeb4927	NA	454GS	550	V1-V3	control	Helsinki	feces	SAMEA2242375	NA
ERR365897	feces	PD_Con	Control	male	NA	71	Finland	prjeb4927	NA	454GS	550	V1-V3	control	Helsinki	feces	SAMEA2242376	NA
ERR365898	feces	PD_Con	Control	male	NA	70	Finland	prjeb4927	NA	454GS	550	V1-V3	control	Helsinki	feces	SAMEA2242377	NA
ERR365899	feces	PD_Con	Control	female	NA	64	Finland	prjeb4927	NA	454GS	550	V1-V3	control	Helsinki	feces	SAMEA2242378	NA
ERR365900	feces	PD_Con	Control	female	NA	62	Finland	prjeb4927	NA	454GS	550	V1-V3	control	Helsinki	feces	SAMEA2242379	NA
ERR365901	feces	PD_Con	Control	female	NA	63	Finland	prjeb4927	NA	454GS	550	V1-V3	control	Helsinki	feces	SAMEA2242401	NA
ERR365902	feces	PD_Con	Control	female	NA	68	Finland	prjeb4927	NA	454GS	550	V1-V3	control	Helsinki	feces	SAMEA2242402	NA
ERR365903	feces	PD_Con	Control	female	NA	59	Finland	prjeb4927	NA	454GS	550	V1-V3	control	Helsinki	feces	SAMEA2242403	NA
ERR365904	feces	PD_Con	Control	female	NA	57	Finland	prjeb4927	NA	454GS	550	V1-V3	control	Helsinki	feces	SAMEA2242404	NA
ERR365905	feces	PD_Con	Control	male	NA	66	Finland	prjeb4927	NA	454GS	550	V1-V3	control	Helsinki	feces	SAMEA2242405	NA
ERR365906	feces	PD_Con	Control	male	NA	71	Finland	prjeb4927	NA	454GS	550	V1-V3	control	Helsinki	feces	SAMEA2242406	NA
ERR365907	feces	PD_Con	Control	female	NA	58	Finland	prjeb4927	NA	454GS	550	V1-V3	control	Helsinki	feces	SAMEA2242407	NA
ERR365908	feces	PD_Con	Control	male	NA	53	Finland	prjeb4927	NA	454GS	550	V1-V3	control	Helsinki	feces	SAMEA2242408	NA
ERR365909	feces	PD	NDD	male	NA	61	Finland	prjeb4927	NA	454GS	550	V1-V3	case	Helsinki	feces	SAMEA2242409	NA
ERR365910	feces	PD	NDD	male	NA	53	Finland	prjeb4927	NA	454GS	550	V1-V3	case	Helsinki	feces	SAMEA2242410	NA
ERR365911	feces	PD	NDD	female	NA	73	Finland	prjeb4927	NA	454GS	550	V1-V3	case	Helsinki	feces	SAMEA2242411	NA
ERR365912	feces	PD	NDD	male	NA	66	Finland	prjeb4927	NA	454GS	550	V1-V3	case	Helsinki	feces	SAMEA2242434	NA
ERR365913	feces	PD	NDD	female	NA	64	Finland	prjeb4927	NA	454GS	550	V1-V3	case	Helsinki	feces	SAMEA2242435	NA
ERR365914	feces	PD	NDD	male	NA	63	Finland	prjeb4927	NA	454GS	550	V1-V3	case	Helsinki	feces	SAMEA2242436	NA
ERR365915	feces	PD	NDD	male	NA	72	Finland	prjeb4927	NA	454GS	550	V1-V3	case	Helsinki	feces	SAMEA2242437	NA
ERR365916	feces	PD	NDD	male	NA	57	Finland	prjeb4927	NA	454GS	550	V1-V3	case	Helsinki	feces	SAMEA2242438	NA
ERR365917	feces	PD	NDD	male	NA	69	Finland	prjeb4927	NA	454GS	550	V1-V3	case	Helsinki	feces	SAMEA2242439	NA
ERR365918	feces	PD	NDD	female	NA	73	Finland	prjeb4927	NA	454GS	550	V1-V3	case	Helsinki	feces	SAMEA2242440	NA
ERR365919	feces	PD	NDD	female	NA	64	Finland	prjeb4927	NA	454GS	550	V1-V3	case	Helsinki	feces	SAMEA2242441	NA
ERR365920	feces	PD	NDD	male	NA	73	Finland	prjeb4927	NA	454GS	550	V1-V3	case	Helsinki	feces	SAMEA2242442	NA
ERR365921	feces	PD	NDD	female	NA	66	Finland	prjeb4927	NA	454GS	550	V1-V3	case	Helsinki	feces	SAMEA2242443	NA
ERR365922	feces	PD	NDD	female	NA	67	Finland	prjeb4927	NA	454GS	550	V1-V3	case	Helsinki	feces	SAMEA2242444	NA
ERR365923	feces	PD	NDD	female	NA	64	Finland	prjeb4927	NA	454GS	550	V1-V3	case	Helsinki	feces	SAMEA2242478	NA
ERR365924	feces	PD	NDD	female	NA	66	Finland	prjeb4927	NA	454GS	550	V1-V3	case	Helsinki	feces	SAMEA2242479	NA
ERR365925	feces	PD	NDD	female	NA	69	Finland	prjeb4927	NA	454GS	550	V1-V3	case	Helsinki	feces	SAMEA2242480	NA
ERR365926	feces	PD	NDD	male	NA	67	Finland	prjeb4927	NA	454GS	550	V1-V3	case	Helsinki	feces	SAMEA2242481	NA
ERR365927	feces	PD	NDD	male	NA	62	Finland	prjeb4927	NA	454GS	550	V1-V3	case	Helsinki	feces	SAMEA2242482	NA
ERR365928	feces	PD	NDD	male	NA	53	Finland	prjeb4927	NA	454GS	550	V1-V3	case	Helsinki	feces	SAMEA2242483	NA
ERR365929	feces	PD	NDD	female	NA	56	Finland	prjeb4927	NA	454GS	550	V1-V3	case	Helsinki	feces	SAMEA2242484	NA
ERR365930	feces	PD	NDD	male	NA	60	Finland	prjeb4927	NA	454GS	550	V1-V3	case	Helsinki	feces	SAMEA2242485	NA
ERR365931	feces	PD	NDD	female	NA	65	Finland	prjeb4927	NA	454GS	550	V1-V3	case	Helsinki	feces	SAMEA2242486	NA
ERR365932	feces	PD	NDD	female	NA	65	Finland	prjeb4927	NA	454GS	550	V1-V3	case	Helsinki	feces	SAMEA2242487	NA
ERR365933	feces	PD	NDD	female	NA	60	Finland	prjeb4927	NA	454GS	550	V1-V3	case	Helsinki	feces	SAMEA2242488	NA
ERR365934	feces	PD	NDD	male	NA	58	Finland	prjeb4927	NA	454GS	550	V1-V3	case	Helsinki	feces	SAMEA2241935	NA
ERR365935	feces	PD	NDD	male	NA	71	Finland	prjeb4927	NA	454GS	550	V1-V3	case	Helsinki	feces	SAMEA2241936	NA
ERR365936	feces	PD	NDD	male	NA	58	Finland	prjeb4927	NA	454GS	550	V1-V3	case	Helsinki	feces	SAMEA2241937	NA
ERR365937	feces	PD	NDD	male	NA	60	Finland	prjeb4927	NA	454GS	550	V1-V3	case	Helsinki	feces	SAMEA2241938	NA
ERR365938	feces	PD	NDD	male	NA	75	Finland	prjeb4927	NA	454GS	550	V1-V3	case	Helsinki	feces	SAMEA2241939	NA
ERR365939	feces	PD	NDD	male	NA	65	Finland	prjeb4927	NA	454GS	550	V1-V3	case	Helsinki	feces	SAMEA2241940	NA
ERR365940	feces	PD	NDD	male	NA	63	Finland	prjeb4927	NA	454GS	550	V1-V3	case	Helsinki	feces	SAMEA2241941	NA
ERR365941	feces	PD	NDD	male	NA	61	Finland	prjeb4927	NA	454GS	550	V1-V3	case	Helsinki	feces	SAMEA2241942	NA
ERR365942	feces	PD	NDD	male	NA	60	Finland	prjeb4927	NA	454GS	550	V1-V3	case	Helsinki	feces	SAMEA2241943	NA
ERR365943	feces	PD	NDD	female	NA	65	Finland	prjeb4927	NA	454GS	550	V1-V3	case	Helsinki	feces	SAMEA2241944	NA
ERR365944	feces	PD	NDD	male	NA	58	Finland	prjeb4927	NA	454GS	550	V1-V3	case	Helsinki	feces	SAMEA2241945	NA
ERR365945	feces	PD	NDD	female	NA	66	Finland	prjeb4927	NA	454GS	550	V1-V3	case	Helsinki	feces	SAMEA2241957	NA
ERR365946	feces	PD	NDD	female	NA	73	Finland	prjeb4927	NA	454GS	550	V1-V3	case	Helsinki	feces	SAMEA2241951	NA
ERR365947	feces	PD	NDD	female	NA	75	Finland	prjeb4927	NA	454GS	550	V1-V3	case	Helsinki	feces	SAMEA2241952	NA
ERR365948	feces	PD	NDD	female	NA	61	Finland	prjeb4927	NA	454GS	550	V1-V3	case	Helsinki	feces	SAMEA2241953	NA
ERR365949	feces	PD	NDD	male	NA	63	Finland	prjeb4927	NA	454GS	550	V1-V3	case	Helsinki	feces	SAMEA2241954	NA
ERR365950	feces	PD	NDD	male	NA	69	Finland	prjeb4927	NA	454GS	550	V1-V3	case	Helsinki	feces	SAMEA2241955	NA
ERR365951	feces	PD	NDD	female	NA	67	Finland	prjeb4927	NA	454GS	550	V1-V3	case	Helsinki	feces	SAMEA2241956	NA
ERR365952	feces	PD	NDD	female	NA	72	Finland	prjeb4927	NA	454GS	550	V1-V3	case	Helsinki	feces	SAMEA2241958	NA
ERR365953	feces	PD	NDD	female	NA	64	Finland	prjeb4927	NA	454GS	550	V1-V3	case	Helsinki	feces	SAMEA2241959	NA
ERR365954	feces	PD	NDD	female	NA	65	Finland	prjeb4927	NA	454GS	550	V1-V3	case	Helsinki	feces	SAMEA2241960	NA
ERR365955	feces	PD	NDD	male	NA	71	Finland	prjeb4927	NA	454GS	550	V1-V3	case	Helsinki	feces	SAMEA2241961	NA
ERR365956	feces	PD	NDD	female	NA	64	Finland	prjeb4927	NA	454GS	550	V1-V3	case	Helsinki	feces	SAMEA2241962	NA
ERR365957	feces	PD	NDD	female	NA	61	Finland	prjeb4927	NA	454GS	550	V1-V3	case	Helsinki	feces	SAMEA2241963	NA
ERR365958	feces	PD	NDD	female	NA	66	Finland	prjeb4927	NA	454GS	550	V1-V3	case	Helsinki	feces	SAMEA2241964	NA
ERR365959	feces	PD	NDD	female	NA	68	Finland	prjeb4927	NA	454GS	550	V1-V3	case	Helsinki	feces	SAMEA2241965	NA
ERR365960	feces	PD	NDD	female	NA	66	Finland	prjeb4927	NA	454GS	550	V1-V3	case	Helsinki	feces	SAMEA2241966	NA
ERR365961	feces	PD	NDD	male	NA	70	Finland	prjeb4927	NA	454GS	550	V1-V3	case	Helsinki	feces	SAMEA2241967	NA
ERR365962	feces	PD	NDD	female	NA	66	Finland	prjeb4927	NA	454GS	550	V1-V3	case	Helsinki	feces	SAMEA2241999	NA
ERR365963	feces	PD	NDD	female	NA	55	Finland	prjeb4927	NA	454GS	550	V1-V3	case	Helsinki	feces	SAMEA2242032	NA
ERR365964	feces	PD	NDD	male	NA	74	Finland	prjeb4927	NA	454GS	550	V1-V3	case	Helsinki	feces	SAMEA2242033	NA
ERR365965	feces	PD	NDD	female	NA	69	Finland	prjeb4927	NA	454GS	550	V1-V3	case	Helsinki	feces	SAMEA2242034	NA
ERR365966	feces	PD	NDD	female	NA	68	Finland	prjeb4927	NA	454GS	550	V1-V3	case	Helsinki	feces	SAMEA2242035	NA
ERR365967	feces	PD	NDD	female	NA	62	Finland	prjeb4927	NA	454GS	550	V1-V3	case	Helsinki	feces	SAMEA2242036	NA
ERR365968	feces	PD	NDD	male	NA	67	Finland	prjeb4927	NA	454GS	550	V1-V3	case	Helsinki	feces	SAMEA2242037	NA
ERR365969	feces	PD	NDD	female	NA	54	Finland	prjeb4927	NA	454GS	550	V1-V3	case	Helsinki	feces	SAMEA2242038	NA
ERR365970	feces	PD	NDD	female	NA	64	Finland	prjeb4927	NA	454GS	550	V1-V3	case	Helsinki	feces	SAMEA2242039	NA
ERR365971	feces	PD	NDD	male	NA	68	Finland	prjeb4927	NA	454GS	550	V1-V3	case	Helsinki	feces	SAMEA2242040	NA
ERR365972	feces	PD	NDD	male	NA	70	Finland	prjeb4927	NA	454GS	550	V1-V3	case	Helsinki	feces	SAMEA2242041	NA
ERR365973	feces	PD	NDD	male	NA	68	Finland	prjeb4927	NA	454GS	550	V1-V3	case	Helsinki	feces	SAMEA2242000	NA
ERR365974	feces	PD	NDD	female	NA	54	Finland	prjeb4927	NA	454GS	550	V1-V3	case	Helsinki	feces	SAMEA2242001	NA
ERR365975	feces	PD	NDD	male	NA	68	Finland	prjeb4927	NA	454GS	550	V1-V3	case	Helsinki	feces	SAMEA2242002	NA
ERR365976	feces	PD	NDD	male	NA	78	Finland	prjeb4927	NA	454GS	550	V1-V3	case	Helsinki	feces	SAMEA2242003	NA
ERR365977	feces	PD	NDD	male	NA	65	Finland	prjeb4927	NA	454GS	550	V1-V3	case	Helsinki	feces	SAMEA2242004	NA
ERR365978	feces	PD	NDD	male	NA	64	Finland	prjeb4927	NA	454GS	550	V1-V3	case	Helsinki	feces	SAMEA2242005	NA
ERR365979	feces	PD	NDD	female	NA	62	Finland	prjeb4927	NA	454GS	550	V1-V3	case	Helsinki	feces	SAMEA2242006	NA
ERR365980	feces	PD	NDD	male	NA	71	Finland	prjeb4927	NA	454GS	550	V1-V3	case	Helsinki	feces	SAMEA2242007	NA
ERR365981	feces	PD	NDD	male	NA	62	Finland	prjeb4927	NA	454GS	550	V1-V3	case	Helsinki	feces	SAMEA2242008	NA
ERR365982	feces	PD	NDD	female	NA	69	Finland	prjeb4927	NA	454GS	550	V1-V3	case	Helsinki	feces	SAMEA2242706	NA
SRR5431271	feces	PD	NDD	NA	NA	NA	Germany	prjna381395	NA	Illumina MiSeq	600	V4	case	Kassel	feces	SAMN06675894	NA
SRR5431272	feces	PD	NDD	NA	NA	NA	Germany	prjna381395	NA	Illumina MiSeq	600	V4	case	Kassel	feces	SAMN06675893	NA
SRR5431273	feces	PD	NDD	NA	NA	NA	Germany	prjna381395	NA	Illumina MiSeq	600	V4	case	Kassel	feces	SAMN06675891	NA
SRR5431274	feces	PD	NDD	NA	NA	NA	Germany	prjna381395	NA	Illumina MiSeq	600	V4	case	Kassel	feces	SAMN06675890	NA
SRR5431275	feces	PD	NDD	NA	NA	NA	Germany	prjna381395	NA	Illumina MiSeq	600	V4	case	Kassel	feces	SAMN06675889	NA
SRR5431276	feces	PD	NDD	NA	NA	NA	Germany	prjna381395	NA	Illumina MiSeq	600	V4	case	Kassel	feces	SAMN06675888	NA
SRR5431277	feces	PD	NDD	NA	NA	NA	Germany	prjna381395	NA	Illumina MiSeq	600	V4	case	Kassel	feces	SAMN06675886	NA
SRR5431278	feces	PD	NDD	NA	NA	NA	Germany	prjna381395	NA	Illumina MiSeq	600	V4	case	Kassel	feces	SAMN06675885	NA
SRR5431279	feces	PD	NDD	NA	NA	NA	Germany	prjna381395	NA	Illumina MiSeq	600	V4	case	Kassel	feces	SAMN06675882	NA
SRR5431280	feces	PD	NDD	NA	NA	NA	Germany	prjna381395	NA	Illumina MiSeq	600	V4	case	Kassel	feces	SAMN06675881	NA
SRR5431281	feces	PD	NDD	NA	NA	NA	Germany	prjna381395	NA	Illumina MiSeq	600	V4	case	Kassel	feces	SAMN06675880	NA
SRR5431282	feces	PD	NDD	NA	NA	NA	Germany	prjna381395	NA	Illumina MiSeq	600	V4	case	Kassel	feces	SAMN06675877	NA
SRR5431283	feces	PD	NDD	NA	NA	NA	Germany	prjna381395	NA	Illumina MiSeq	600	V4	case	Kassel	feces	SAMN06675872	NA
SRR5431284	feces	PD	NDD	NA	NA	NA	Germany	prjna381395	NA	Illumina MiSeq	600	V4	case	Kassel	feces	SAMN06675871	NA
SRR5431285	feces	PD_Con	Control	NA	NA	NA	Germany	prjna381395	NA	Illumina MiSeq	600	V4	control	Kassel	feces	SAMN06675869	NA
SRR5431286	feces	PD_Con	Control	NA	NA	NA	Germany	prjna381395	NA	Illumina MiSeq	600	V4	control	Kassel	feces	SAMN06675868	NA
SRR5431287	feces	PD_Con	Control	NA	NA	NA	Germany	prjna381395	NA	Illumina MiSeq	600	V4	control	Kassel	feces	SAMN06675867	NA
SRR5431288	feces	PD_Con	Control	NA	NA	NA	Germany	prjna381395	NA	Illumina MiSeq	600	V4	control	Kassel	feces	SAMN06675866	NA
SRR5431289	feces	PD_Con	Control	NA	NA	NA	Germany	prjna381395	NA	Illumina MiSeq	600	V4	control	Kassel	feces	SAMN06675865	NA
SRR5431290	feces	PD_Con	Control	NA	NA	NA	Germany	prjna381395	NA	Illumina MiSeq	600	V4	control	Kassel	feces	SAMN06675864	NA
SRR5431291	feces	PD_Con	Control	NA	NA	NA	Germany	prjna381395	NA	Illumina MiSeq	600	V4	control	Kassel	feces	SAMN06675863	NA
SRR5431292	feces	PD_Con	Control	NA	NA	NA	Germany	prjna381395	NA	Illumina MiSeq	600	V4	control	Kassel	feces	SAMN06675862	NA
SRR5431293	feces	PD_Con	Control	NA	NA	NA	Germany	prjna381395	NA	Illumina MiSeq	600	V4	control	Kassel	feces	SAMN06675859	NA
SRR5431294	feces	PD_Con	Control	NA	NA	NA	Germany	prjna381395	NA	Illumina MiSeq	600	V4	control	Kassel	feces	SAMN06675857	NA
SRR5431295	feces	PD_Con	Control	NA	NA	NA	Germany	prjna381395	NA	Illumina MiSeq	600	V4	control	Kassel	feces	SAMN06675856	NA
SRR5431296	feces	PD_Con	Control	NA	NA	NA	Germany	prjna381395	NA	Illumina MiSeq	600	V4	control	Kassel	feces	SAMN06675855	NA
SRR5431297	feces	PD_Con	Control	NA	NA	NA	Germany	prjna381395	NA	Illumina MiSeq	600	V4	control	Kassel	feces	SAMN06675853	NA
SRR5431298	feces	PD_Con	Control	NA	NA	NA	Germany	prjna381395	NA	Illumina MiSeq	600	V4	control	Kassel	feces	SAMN06675852	NA
SRR5431299	feces	PD_Con	Control	NA	NA	NA	Germany	prjna381395	NA	Illumina MiSeq	600	V4	control	Kassel	feces	SAMN06675851	NA
SRR5431300	feces	PD_Con	Control	NA	NA	NA	Germany	prjna381395	NA	Illumina MiSeq	600	V4	control	Kassel	feces	SAMN06675850	NA
SRR5431301	feces	PD_Con	Control	NA	NA	NA	Germany	prjna381395	NA	Illumina MiSeq	600	V4	control	Kassel	feces	SAMN06675849	NA
SRR5431302	feces	PD_Con	Control	NA	NA	NA	Germany	prjna381395	NA	Illumina MiSeq	600	V4	control	Kassel	feces	SAMN06675848	NA
SRR5431303	feces	PD_Con	Control	NA	NA	NA	Germany	prjna381395	NA	Illumina MiSeq	600	V4	control	Kassel	feces	SAMN06675847	NA
SRR5431304	feces	PD_Con	Control	NA	NA	NA	Germany	prjna381395	NA	Illumina MiSeq	600	V4	control	Kassel	feces	SAMN06675846	NA
SRR5431305	feces	PD_Con	Control	NA	NA	NA	Germany	prjna381395	NA	Illumina MiSeq	600	V4	control	Kassel	feces	SAMN06675845	NA
SRR5431306	feces	PD_Con	Control	NA	NA	NA	Germany	prjna381395	NA	Illumina MiSeq	600	V4	control	Kassel	feces	SAMN06675844	NA
SRR5431307	feces	PD_Con	Control	NA	NA	NA	Germany	prjna381395	NA	Illumina MiSeq	600	V4	control	Kassel	feces	SAMN06675843	NA
SRR5431308	feces	PD_Con	Control	NA	NA	NA	Germany	prjna381395	NA	Illumina MiSeq	600	V4	control	Kassel	feces	SAMN06675842	NA
SRR5431309	feces	PD_Con	Control	NA	NA	NA	Germany	prjna381395	NA	Illumina MiSeq	600	V4	control	Kassel	feces	SAMN06675841	NA
SRR5431310	feces	PD_Con	Control	NA	NA	NA	Germany	prjna381395	NA	Illumina MiSeq	600	V4	control	Kassel	feces	SAMN06675840	NA
SRR5431311	feces	PD_Con	Control	NA	NA	NA	Germany	prjna381395	NA	Illumina MiSeq	600	V4	control	Kassel	feces	SAMN06675839	NA
SRR5431312	feces	PD_Con	Control	NA	NA	NA	Germany	prjna381395	NA	Illumina MiSeq	600	V4	control	Kassel	feces	SAMN06675837	NA
SRR5431313	feces	PD_Con	Control	NA	NA	NA	Germany	prjna381395	NA	Illumina MiSeq	600	V4	control	Kassel	feces	SAMN06675836	NA
SRR5431314	feces	PD_Con	Control	NA	NA	NA	Germany	prjna381395	NA	Illumina MiSeq	600	V4	control	Kassel	feces	SAMN06675835	NA
SRR5431315	feces	PD_Con	Control	NA	NA	NA	Germany	prjna381395	NA	Illumina MiSeq	600	V4	control	Kassel	feces	SAMN06675834	NA
SRR5431316	feces	PD_Con	Control	NA	NA	NA	Germany	prjna381395	NA	Illumina MiSeq	600	V4	control	Kassel	feces	SAMN06675832	NA
SRR5431337	feces	PD	NDD	NA	NA	NA	Germany	prjna381395	NA	Illumina MiSeq	600	V4	case	Kassel	feces	SAMN06675895	NA
SRR5431338	feces	PD	NDD	NA	NA	NA	Germany	prjna381395	NA	Illumina MiSeq	600	V4	case	Kassel	feces	SAMN06675894	NA
SRR5431339	feces	PD	NDD	NA	NA	NA	Germany	prjna381395	NA	Illumina MiSeq	600	V4	case	Kassel	feces	SAMN06675893	NA
SRR5431340	feces	PD	NDD	NA	NA	NA	Germany	prjna381395	NA	Illumina MiSeq	600	V4	case	Kassel	feces	SAMN06675892	NA
SRR5431341	feces	PD	NDD	NA	NA	NA	Germany	prjna381395	NA	Illumina MiSeq	600	V4	case	Kassel	feces	SAMN06675891	NA
SRR5431342	feces	PD	NDD	NA	NA	NA	Germany	prjna381395	NA	Illumina MiSeq	600	V4	case	Kassel	feces	SAMN06675890	NA
SRR5431343	feces	PD	NDD	NA	NA	NA	Germany	prjna381395	NA	Illumina MiSeq	600	V4	case	Kassel	feces	SAMN06675889	NA
SRR5431344	feces	PD	NDD	NA	NA	NA	Germany	prjna381395	NA	Illumina MiSeq	600	V4	case	Kassel	feces	SAMN06675888	NA
SRR5431345	feces	PD	NDD	NA	NA	NA	Germany	prjna381395	NA	Illumina MiSeq	600	V4	case	Kassel	feces	SAMN06675887	NA
SRR5431346	feces	PD	NDD	NA	NA	NA	Germany	prjna381395	NA	Illumina MiSeq	600	V4	case	Kassel	feces	SAMN06675886	NA
SRR5431347	feces	PD	NDD	NA	NA	NA	Germany	prjna381395	NA	Illumina MiSeq	600	V4	case	Kassel	feces	SAMN06675885	NA
SRR5431348	feces	PD	NDD	NA	NA	NA	Germany	prjna381395	NA	Illumina MiSeq	600	V4	case	Kassel	feces	SAMN06675884	NA
SRR5431349	feces	PD	NDD	NA	NA	NA	Germany	prjna381395	NA	Illumina MiSeq	600	V4	case	Kassel	feces	SAMN06675883	NA
SRR5431350	feces	PD	NDD	NA	NA	NA	Germany	prjna381395	NA	Illumina MiSeq	600	V4	case	Kassel	feces	SAMN06675882	NA
SRR5431351	feces	PD	NDD	NA	NA	NA	Germany	prjna381395	NA	Illumina MiSeq	600	V4	case	Kassel	feces	SAMN06675881	NA
SRR5431352	feces	PD	NDD	NA	NA	NA	Germany	prjna381395	NA	Illumina MiSeq	600	V4	case	Kassel	feces	SAMN06675880	NA
SRR5431353	feces	PD	NDD	NA	NA	NA	Germany	prjna381395	NA	Illumina MiSeq	600	V4	case	Kassel	feces	SAMN06675879	NA
SRR5431354	feces	PD	NDD	NA	NA	NA	Germany	prjna381395	NA	Illumina MiSeq	600	V4	case	Kassel	feces	SAMN06675878	NA
SRR5431355	feces	PD	NDD	NA	NA	NA	Germany	prjna381395	NA	Illumina MiSeq	600	V4	case	Kassel	feces	SAMN06675877	NA
SRR5431356	feces	PD	NDD	NA	NA	NA	Germany	prjna381395	NA	Illumina MiSeq	600	V4	case	Kassel	feces	SAMN06675876	NA
SRR5431357	feces	PD	NDD	NA	NA	NA	Germany	prjna381395	NA	Illumina MiSeq	600	V4	case	Kassel	feces	SAMN06675875	NA
SRR5431358	feces	PD	NDD	NA	NA	NA	Germany	prjna381395	NA	Illumina MiSeq	600	V4	case	Kassel	feces	SAMN06675874	NA
SRR5431359	feces	PD	NDD	NA	NA	NA	Germany	prjna381395	NA	Illumina MiSeq	600	V4	case	Kassel	feces	SAMN06675873	NA
SRR5431360	feces	PD	NDD	NA	NA	NA	Germany	prjna381395	NA	Illumina MiSeq	600	V4	case	Kassel	feces	SAMN06675872	NA
SRR5431361	feces	PD	NDD	NA	NA	NA	Germany	prjna381395	NA	Illumina MiSeq	600	V4	case	Kassel	feces	SAMN06675871	NA
SRR5431362	feces	PD	NDD	NA	NA	NA	Germany	prjna381395	NA	Illumina MiSeq	600	V4	case	Kassel	feces	SAMN06675870	NA
SRR5431363	feces	PD_Con	Control	NA	NA	NA	Germany	prjna381395	NA	Illumina MiSeq	600	V4	control	Kassel	feces	SAMN06675869	NA
SRR5431364	feces	PD_Con	Control	NA	NA	NA	Germany	prjna381395	NA	Illumina MiSeq	600	V4	control	Kassel	feces	SAMN06675868	NA
SRR5431365	feces	PD_Con	Control	NA	NA	NA	Germany	prjna381395	NA	Illumina MiSeq	600	V4	control	Kassel	feces	SAMN06675867	NA
SRR5431366	feces	PD_Con	Control	NA	NA	NA	Germany	prjna381395	NA	Illumina MiSeq	600	V4	control	Kassel	feces	SAMN06675866	NA
SRR5431367	feces	PD_Con	Control	NA	NA	NA	Germany	prjna381395	NA	Illumina MiSeq	600	V4	control	Kassel	feces	SAMN06675865	NA
SRR5431368	feces	PD_Con	Control	NA	NA	NA	Germany	prjna381395	NA	Illumina MiSeq	600	V4	control	Kassel	feces	SAMN06675864	NA
SRR5431369	feces	PD_Con	Control	NA	NA	NA	Germany	prjna381395	NA	Illumina MiSeq	600	V4	control	Kassel	feces	SAMN06675863	NA
SRR5431370	feces	PD_Con	Control	NA	NA	NA	Germany	prjna381395	NA	Illumina MiSeq	600	V4	control	Kassel	feces	SAMN06675862	NA
SRR5431371	feces	PD_Con	Control	NA	NA	NA	Germany	prjna381395	NA	Illumina MiSeq	600	V4	control	Kassel	feces	SAMN06675861	NA
SRR5431372	feces	PD_Con	Control	NA	NA	NA	Germany	prjna381395	NA	Illumina MiSeq	600	V4	control	Kassel	feces	SAMN06675860	NA
SRR5431373	feces	PD_Con	Control	NA	NA	NA	Germany	prjna381395	NA	Illumina MiSeq	600	V4	control	Kassel	feces	SAMN06675859	NA
SRR5431374	feces	PD_Con	Control	NA	NA	NA	Germany	prjna381395	NA	Illumina MiSeq	600	V4	control	Kassel	feces	SAMN06675858	NA
SRR5431375	feces	PD_Con	Control	NA	NA	NA	Germany	prjna381395	NA	Illumina MiSeq	600	V4	control	Kassel	feces	SAMN06675857	NA
SRR5431376	feces	PD_Con	Control	NA	NA	NA	Germany	prjna381395	NA	Illumina MiSeq	600	V4	control	Kassel	feces	SAMN06675856	NA
SRR5431377	feces	PD_Con	Control	NA	NA	NA	Germany	prjna381395	NA	Illumina MiSeq	600	V4	control	Kassel	feces	SAMN06675855	NA
SRR5431378	feces	PD_Con	Control	NA	NA	NA	Germany	prjna381395	NA	Illumina MiSeq	600	V4	control	Kassel	feces	SAMN06675854	NA
SRR5431379	feces	PD_Con	Control	NA	NA	NA	Germany	prjna381395	NA	Illumina MiSeq	600	V4	control	Kassel	feces	SAMN06675853	NA
SRR5431380	feces	PD_Con	Control	NA	NA	NA	Germany	prjna381395	NA	Illumina MiSeq	600	V4	control	Kassel	feces	SAMN06675852	NA
SRR5431381	feces	PD_Con	Control	NA	NA	NA	Germany	prjna381395	NA	Illumina MiSeq	600	V4	control	Kassel	feces	SAMN06675851	NA
SRR5431382	feces	PD_Con	Control	NA	NA	NA	Germany	prjna381395	NA	Illumina MiSeq	600	V4	control	Kassel	feces	SAMN06675850	NA
SRR5431383	feces	PD_Con	Control	NA	NA	NA	Germany	prjna381395	NA	Illumina MiSeq	600	V4	control	Kassel	feces	SAMN06675849	NA
SRR5431384	feces	PD_Con	Control	NA	NA	NA	Germany	prjna381395	NA	Illumina MiSeq	600	V4	control	Kassel	feces	SAMN06675848	NA
SRR5431385	feces	PD_Con	Control	NA	NA	NA	Germany	prjna381395	NA	Illumina MiSeq	600	V4	control	Kassel	feces	SAMN06675847	NA
SRR5431386	feces	PD_Con	Control	NA	NA	NA	Germany	prjna381395	NA	Illumina MiSeq	600	V4	control	Kassel	feces	SAMN06675846	NA
SRR5431387	feces	PD_Con	Control	NA	NA	NA	Germany	prjna381395	NA	Illumina MiSeq	600	V4	control	Kassel	feces	SAMN06675845	NA
SRR5431388	feces	PD_Con	Control	NA	NA	NA	Germany	prjna381395	NA	Illumina MiSeq	600	V4	control	Kassel	feces	SAMN06675844	NA
SRR5431389	feces	PD_Con	Control	NA	NA	NA	Germany	prjna381395	NA	Illumina MiSeq	600	V4	control	Kassel	feces	SAMN06675843	NA
SRR5431390	feces	PD_Con	Control	NA	NA	NA	Germany	prjna381395	NA	Illumina MiSeq	600	V4	control	Kassel	feces	SAMN06675842	NA
SRR5431391	feces	PD_Con	Control	NA	NA	NA	Germany	prjna381395	NA	Illumina MiSeq	600	V4	control	Kassel	feces	SAMN06675841	NA
SRR5431392	feces	PD_Con	Control	NA	NA	NA	Germany	prjna381395	NA	Illumina MiSeq	600	V4	control	Kassel	feces	SAMN06675840	NA
SRR5431393	feces	PD_Con	Control	NA	NA	NA	Germany	prjna381395	NA	Illumina MiSeq	600	V4	control	Kassel	feces	SAMN06675839	NA
SRR5431394	feces	PD_Con	Control	NA	NA	NA	Germany	prjna381395	NA	Illumina MiSeq	600	V4	control	Kassel	feces	SAMN06675838	NA
SRR5431395	feces	PD_Con	Control	NA	NA	NA	Germany	prjna381395	NA	Illumina MiSeq	600	V4	control	Kassel	feces	SAMN06675837	NA
SRR5431396	feces	PD_Con	Control	NA	NA	NA	Germany	prjna381395	NA	Illumina MiSeq	600	V4	control	Kassel	feces	SAMN06675836	NA
SRR5431397	feces	PD_Con	Control	NA	NA	NA	Germany	prjna381395	NA	Illumina MiSeq	600	V4	control	Kassel	feces	SAMN06675835	NA
SRR5431398	feces	PD_Con	Control	NA	NA	NA	Germany	prjna381395	NA	Illumina MiSeq	600	V4	control	Kassel	feces	SAMN06675834	NA
SRR5431399	feces	PD_Con	Control	NA	NA	NA	Germany	prjna381395	NA	Illumina MiSeq	600	V4	control	Kassel	feces	SAMN06675833	NA
SRR5431400	feces	PD_Con	Control	NA	NA	NA	Germany	prjna381395	NA	Illumina MiSeq	600	V4	control	Kassel	feces	SAMN06675832	NA
SRR5748394	feces	PD_Con	Control	NA	NA	NA	China	prjna391524	NA	Illumina MiSeq	600	V3-V4	control	Shanghai	feces	SAMN07270106	NA
SRR5748395	feces	PD_Con	Control	NA	NA	NA	China	prjna391524	NA	Illumina MiSeq	600	V3-V4	control	Shanghai	feces	SAMN07270107	NA
SRR5748396	feces	PD_Con	Control	NA	NA	NA	China	prjna391524	NA	Illumina MiSeq	600	V3-V4	control	Shanghai	feces	SAMN07270104	NA
SRR5748397	feces	PD_Con	Control	NA	NA	NA	China	prjna391524	NA	Illumina MiSeq	600	V3-V4	control	Shanghai	feces	SAMN07270105	NA
SRR5748398	feces	PD_Con	Control	NA	NA	NA	China	prjna391524	NA	Illumina MiSeq	600	V3-V4	control	Shanghai	feces	SAMN07270102	NA
SRR5748399	feces	PD_Con	Control	NA	NA	NA	China	prjna391524	NA	Illumina MiSeq	600	V3-V4	control	Shanghai	feces	SAMN07270103	NA
SRR5748400	feces	PD_Con	Control	NA	NA	NA	China	prjna391524	NA	Illumina MiSeq	600	V3-V4	control	Shanghai	feces	SAMN07270100	NA
SRR5748401	feces	PD_Con	Control	NA	NA	NA	China	prjna391524	NA	Illumina MiSeq	600	V3-V4	control	Shanghai	feces	SAMN07270101	NA
SRR5748402	feces	PD_Con	Control	NA	NA	NA	China	prjna391524	NA	Illumina MiSeq	600	V3-V4	control	Shanghai	feces	SAMN07270108	NA
SRR5748403	feces	PD_Con	Control	NA	NA	NA	China	prjna391524	NA	Illumina MiSeq	600	V3-V4	control	Shanghai	feces	SAMN07270109	NA
SRR5748404	feces	PD_Con	Control	NA	NA	NA	China	prjna391524	NA	Illumina MiSeq	600	V3-V4	control	Shanghai	feces	SAMN07270113	NA
SRR5748405	feces	PD_Con	Control	NA	NA	NA	China	prjna391524	NA	Illumina MiSeq	600	V3-V4	control	Shanghai	feces	SAMN07270112	NA
SRR5748406	feces	PD_Con	Control	NA	NA	NA	China	prjna391524	NA	Illumina MiSeq	600	V3-V4	control	Shanghai	feces	SAMN07270111	NA
SRR5748407	feces	PD_Con	Control	NA	NA	NA	China	prjna391524	NA	Illumina MiSeq	600	V3-V4	control	Shanghai	feces	SAMN07270110	NA
SRR5748408	feces	PD	NDD	NA	NA	NA	China	prjna391524	NA	Illumina MiSeq	600	V3-V4	case	Shanghai	feces	SAMN07270117	NA
SRR5748409	feces	PD	NDD	NA	NA	NA	China	prjna391524	NA	Illumina MiSeq	600	V3-V4	case	Shanghai	feces	SAMN07270116	NA
SRR5748410	feces	PD	NDD	NA	NA	NA	China	prjna391524	NA	Illumina MiSeq	600	V3-V4	case	Shanghai	feces	SAMN07270115	NA
SRR5748411	feces	PD_Con	Control	NA	NA	NA	China	prjna391524	NA	Illumina MiSeq	600	V3-V4	control	Shanghai	feces	SAMN07270114	NA
SRR5748412	feces	PD	NDD	NA	NA	NA	China	prjna391524	NA	Illumina MiSeq	600	V3-V4	case	Shanghai	feces	SAMN07270119	NA
SRR5748413	feces	PD	NDD	NA	NA	NA	China	prjna391524	NA	Illumina MiSeq	600	V3-V4	case	Shanghai	feces	SAMN07270118	NA
SRR5748414	feces	PD_Con	Control	NA	NA	NA	China	prjna391524	NA	Illumina MiSeq	600	V3-V4	control	Shanghai	feces	SAMN07270078	NA
SRR5748415	feces	PD_Con	Control	NA	NA	NA	China	prjna391524	NA	Illumina MiSeq	600	V3-V4	control	Shanghai	feces	SAMN07270079	NA
SRR5748416	feces	PD_Con	Control	NA	NA	NA	China	prjna391524	NA	Illumina MiSeq	600	V3-V4	control	Shanghai	feces	SAMN07270074	NA
SRR5748417	feces	PD_Con	Control	NA	NA	NA	China	prjna391524	NA	Illumina MiSeq	600	V3-V4	control	Shanghai	feces	SAMN07270075	NA
SRR5748418	feces	PD_Con	Control	NA	NA	NA	China	prjna391524	NA	Illumina MiSeq	600	V3-V4	control	Shanghai	feces	SAMN07270076	NA
SRR5748419	feces	PD_Con	Control	NA	NA	NA	China	prjna391524	NA	Illumina MiSeq	600	V3-V4	control	Shanghai	feces	SAMN07270077	NA
SRR5748420	feces	PD_Con	Control	NA	NA	NA	China	prjna391524	NA	Illumina MiSeq	600	V3-V4	control	Shanghai	feces	SAMN07270070	NA
SRR5748421	feces	PD_Con	Control	NA	NA	NA	China	prjna391524	NA	Illumina MiSeq	600	V3-V4	control	Shanghai	feces	SAMN07270071	NA
SRR5748422	feces	PD_Con	Control	NA	NA	NA	China	prjna391524	NA	Illumina MiSeq	600	V3-V4	control	Shanghai	feces	SAMN07270072	NA
SRR5748423	feces	PD_Con	Control	NA	NA	NA	China	prjna391524	NA	Illumina MiSeq	600	V3-V4	control	Shanghai	feces	SAMN07270073	NA
SRR5748424	feces	PD	NDD	NA	NA	NA	China	prjna391524	NA	Illumina MiSeq	600	V3-V4	case	Shanghai	feces	SAMN07270128	NA
SRR5748425	feces	PD	NDD	NA	NA	NA	China	prjna391524	NA	Illumina MiSeq	600	V3-V4	case	Shanghai	feces	SAMN07270129	NA
SRR5748426	feces	PD	NDD	NA	NA	NA	China	prjna391524	NA	Illumina MiSeq	600	V3-V4	case	Shanghai	feces	SAMN07270124	NA
SRR5748427	feces	PD	NDD	NA	NA	NA	China	prjna391524	NA	Illumina MiSeq	600	V3-V4	case	Shanghai	feces	SAMN07270125	NA
SRR5748428	feces	PD	NDD	NA	NA	NA	China	prjna391524	NA	Illumina MiSeq	600	V3-V4	case	Shanghai	feces	SAMN07270126	NA
SRR5748429	feces	PD	NDD	NA	NA	NA	China	prjna391524	NA	Illumina MiSeq	600	V3-V4	case	Shanghai	feces	SAMN07270127	NA
SRR5748430	feces	PD	NDD	NA	NA	NA	China	prjna391524	NA	Illumina MiSeq	600	V3-V4	case	Shanghai	feces	SAMN07270120	NA
SRR5748431	feces	PD	NDD	NA	NA	NA	China	prjna391524	NA	Illumina MiSeq	600	V3-V4	case	Shanghai	feces	SAMN07270121	NA
SRR5748432	feces	PD	NDD	NA	NA	NA	China	prjna391524	NA	Illumina MiSeq	600	V3-V4	case	Shanghai	feces	SAMN07270122	NA
SRR5748433	feces	PD	NDD	NA	NA	NA	China	prjna391524	NA	Illumina MiSeq	600	V3-V4	case	Shanghai	feces	SAMN07270123	NA
SRR5748434	feces	PD	NDD	NA	NA	NA	China	prjna391524	NA	Illumina MiSeq	600	V3-V4	case	Shanghai	feces	SAMN07270139	NA
SRR5748435	feces	PD	NDD	NA	NA	NA	China	prjna391524	NA	Illumina MiSeq	600	V3-V4	case	Shanghai	feces	SAMN07270138	NA
SRR5748436	feces	PD	NDD	NA	NA	NA	China	prjna391524	NA	Illumina MiSeq	600	V3-V4	case	Shanghai	feces	SAMN07270131	NA
SRR5748437	feces	PD	NDD	NA	NA	NA	China	prjna391524	NA	Illumina MiSeq	600	V3-V4	case	Shanghai	feces	SAMN07270130	NA
SRR5748438	feces	PD	NDD	NA	NA	NA	China	prjna391524	NA	Illumina MiSeq	600	V3-V4	case	Shanghai	feces	SAMN07270133	NA
SRR5748439	feces	PD	NDD	NA	NA	NA	China	prjna391524	NA	Illumina MiSeq	600	V3-V4	case	Shanghai	feces	SAMN07270132	NA
SRR5748440	feces	PD	NDD	NA	NA	NA	China	prjna391524	NA	Illumina MiSeq	600	V3-V4	case	Shanghai	feces	SAMN07270135	NA
SRR5748441	feces	PD	NDD	NA	NA	NA	China	prjna391524	NA	Illumina MiSeq	600	V3-V4	case	Shanghai	feces	SAMN07270134	NA
SRR5748442	feces	PD	NDD	NA	NA	NA	China	prjna391524	NA	Illumina MiSeq	600	V3-V4	case	Shanghai	feces	SAMN07270137	NA
SRR5748443	feces	PD	NDD	NA	NA	NA	China	prjna391524	NA	Illumina MiSeq	600	V3-V4	case	Shanghai	feces	SAMN07270136	NA
SRR5748444	feces	PD	NDD	NA	NA	NA	China	prjna391524	NA	Illumina MiSeq	600	V3-V4	case	Shanghai	feces	SAMN07270148	NA
SRR5748445	feces	PD	NDD	NA	NA	NA	China	prjna391524	NA	Illumina MiSeq	600	V3-V4	case	Shanghai	feces	SAMN07270149	NA
SRR5748446	feces	PD	NDD	NA	NA	NA	China	prjna391524	NA	Illumina MiSeq	600	V3-V4	case	Shanghai	feces	SAMN07270142	NA
SRR5748447	feces	PD	NDD	NA	NA	NA	China	prjna391524	NA	Illumina MiSeq	600	V3-V4	case	Shanghai	feces	SAMN07270143	NA
SRR5748448	feces	PD	NDD	NA	NA	NA	China	prjna391524	NA	Illumina MiSeq	600	V3-V4	case	Shanghai	feces	SAMN07270140	NA
SRR5748449	feces	PD	NDD	NA	NA	NA	China	prjna391524	NA	Illumina MiSeq	600	V3-V4	case	Shanghai	feces	SAMN07270141	NA
SRR5748450	feces	PD	NDD	NA	NA	NA	China	prjna391524	NA	Illumina MiSeq	600	V3-V4	case	Shanghai	feces	SAMN07270146	NA
SRR5748451	feces	PD	NDD	NA	NA	NA	China	prjna391524	NA	Illumina MiSeq	600	V3-V4	case	Shanghai	feces	SAMN07270147	NA
SRR5748452	feces	PD	NDD	NA	NA	NA	China	prjna391524	NA	Illumina MiSeq	600	V3-V4	case	Shanghai	feces	SAMN07270144	NA
SRR5748453	feces	PD	NDD	NA	NA	NA	China	prjna391524	NA	Illumina MiSeq	600	V3-V4	case	Shanghai	feces	SAMN07270145	NA
SRR5748454	feces	PD	NDD	NA	NA	NA	China	prjna391524	NA	Illumina MiSeq	600	V3-V4	case	Shanghai	feces	SAMN07270157	NA
SRR5748455	feces	PD	NDD	NA	NA	NA	China	prjna391524	NA	Illumina MiSeq	600	V3-V4	case	Shanghai	feces	SAMN07270156	NA
SRR5748456	feces	PD	NDD	NA	NA	NA	China	prjna391524	NA	Illumina MiSeq	600	V3-V4	case	Shanghai	feces	SAMN07270155	NA
SRR5748457	feces	PD	NDD	NA	NA	NA	China	prjna391524	NA	Illumina MiSeq	600	V3-V4	case	Shanghai	feces	SAMN07270154	NA
SRR5748458	feces	PD	NDD	NA	NA	NA	China	prjna391524	NA	Illumina MiSeq	600	V3-V4	case	Shanghai	feces	SAMN07270153	NA
SRR5748459	feces	PD	NDD	NA	NA	NA	China	prjna391524	NA	Illumina MiSeq	600	V3-V4	case	Shanghai	feces	SAMN07270152	NA
SRR5748460	feces	PD	NDD	NA	NA	NA	China	prjna391524	NA	Illumina MiSeq	600	V3-V4	case	Shanghai	feces	SAMN07270151	NA
SRR5748461	feces	PD	NDD	NA	NA	NA	China	prjna391524	NA	Illumina MiSeq	600	V3-V4	case	Shanghai	feces	SAMN07270150	NA
SRR5748462	feces	PD	NDD	NA	NA	NA	China	prjna391524	NA	Illumina MiSeq	600	V3-V4	case	Shanghai	feces	SAMN07270159	NA
SRR5748463	feces	PD	NDD	NA	NA	NA	China	prjna391524	NA	Illumina MiSeq	600	V3-V4	case	Shanghai	feces	SAMN07270158	NA
SRR5748464	feces	PD_Con	Control	NA	NA	NA	China	prjna391524	NA	Illumina MiSeq	600	V3-V4	control	Shanghai	feces	SAMN07270088	NA
SRR5748465	feces	PD_Con	Control	NA	NA	NA	China	prjna391524	NA	Illumina MiSeq	600	V3-V4	control	Shanghai	feces	SAMN07270089	NA
SRR5748466	feces	PD_Con	Control	NA	NA	NA	China	prjna391524	NA	Illumina MiSeq	600	V3-V4	control	Shanghai	feces	SAMN07270080	NA
SRR5748467	feces	PD_Con	Control	NA	NA	NA	China	prjna391524	NA	Illumina MiSeq	600	V3-V4	control	Shanghai	feces	SAMN07270081	NA
SRR5748468	feces	PD_Con	Control	NA	NA	NA	China	prjna391524	NA	Illumina MiSeq	600	V3-V4	control	Shanghai	feces	SAMN07270082	NA
SRR5748469	feces	PD_Con	Control	NA	NA	NA	China	prjna391524	NA	Illumina MiSeq	600	V3-V4	control	Shanghai	feces	SAMN07270083	NA
SRR5748470	feces	PD_Con	Control	NA	NA	NA	China	prjna391524	NA	Illumina MiSeq	600	V3-V4	control	Shanghai	feces	SAMN07270084	NA
SRR5748471	feces	PD_Con	Control	NA	NA	NA	China	prjna391524	NA	Illumina MiSeq	600	V3-V4	control	Shanghai	feces	SAMN07270085	NA
SRR5748472	feces	PD_Con	Control	NA	NA	NA	China	prjna391524	NA	Illumina MiSeq	600	V3-V4	control	Shanghai	feces	SAMN07270086	NA
SRR5748473	feces	PD_Con	Control	NA	NA	NA	China	prjna391524	NA	Illumina MiSeq	600	V3-V4	control	Shanghai	feces	SAMN07270087	NA
SRR5748474	feces	PD_Con	Control	NA	NA	NA	China	prjna391524	NA	Illumina MiSeq	600	V3-V4	control	Shanghai	feces	SAMN07270095	NA
SRR5748475	feces	PD_Con	Control	NA	NA	NA	China	prjna391524	NA	Illumina MiSeq	600	V3-V4	control	Shanghai	feces	SAMN07270094	NA
SRR5748476	feces	PD_Con	Control	NA	NA	NA	China	prjna391524	NA	Illumina MiSeq	600	V3-V4	control	Shanghai	feces	SAMN07270097	NA
SRR5748477	feces	PD_Con	Control	NA	NA	NA	China	prjna391524	NA	Illumina MiSeq	600	V3-V4	control	Shanghai	feces	SAMN07270096	NA
SRR5748478	feces	PD_Con	Control	NA	NA	NA	China	prjna391524	NA	Illumina MiSeq	600	V3-V4	control	Shanghai	feces	SAMN07270091	NA
SRR5748479	feces	PD_Con	Control	NA	NA	NA	China	prjna391524	NA	Illumina MiSeq	600	V3-V4	control	Shanghai	feces	SAMN07270090	NA
SRR5748480	feces	PD_Con	Control	NA	NA	NA	China	prjna391524	NA	Illumina MiSeq	600	V3-V4	control	Shanghai	feces	SAMN07270093	NA
SRR5748481	feces	PD_Con	Control	NA	NA	NA	China	prjna391524	NA	Illumina MiSeq	600	V3-V4	control	Shanghai	feces	SAMN07270092	NA
SRR5748482	feces	PD_Con	Control	NA	NA	NA	China	prjna391524	NA	Illumina MiSeq	600	V3-V4	control	Shanghai	feces	SAMN07270099	NA
SRR5748483	feces	PD_Con	Control	NA	NA	NA	China	prjna391524	NA	Illumina MiSeq	600	V3-V4	control	Shanghai	feces	SAMN07270098	NA
SRR11321049	feces	PD	NDD	NA	NA	NA	Italy	prjna510730	NA	Illumina MiSeq	600	V3-V4	case	Rome	feces	SAMN14518472	NA
SRR11321050	feces	PD	NDD	NA	NA	NA	Italy	prjna510730	NA	Illumina MiSeq	600	V3-V4	case	Rome	feces	SAMN14518471	NA
SRR11321051	feces	PD	NDD	NA	NA	NA	Italy	prjna510730	NA	Illumina MiSeq	600	V3-V4	case	Rome	feces	SAMN14518470	NA
SRR11321052	feces	PD	NDD	NA	NA	NA	Italy	prjna510730	NA	Illumina MiSeq	600	V3-V4	case	Rome	feces	SAMN14518469	NA
SRR11321053	feces	PD	NDD	NA	NA	NA	Italy	prjna510730	NA	Illumina MiSeq	600	V3-V4	case	Rome	feces	SAMN14518468	NA
SRR11321054	feces	PD_Con	Control	NA	NA	NA	Italy	prjna510730	NA	Illumina MiSeq	600	V3-V4	control	Rome	feces	SAMN14518512	NA
SRR11321055	feces	PD	NDD	NA	NA	NA	Italy	prjna510730	NA	Illumina MiSeq	600	V3-V4	case	Rome	feces	SAMN14518511	NA
SRR11321056	feces	PD_Con	Control	NA	NA	NA	Italy	prjna510730	NA	Illumina MiSeq	600	V3-V4	control	Rome	feces	SAMN14518510	NA
SRR11321057	feces	PD	NDD	NA	NA	NA	Italy	prjna510730	NA	Illumina MiSeq	600	V3-V4	case	Rome	feces	SAMN14518509	NA
SRR11321058	feces	PD	NDD	NA	NA	NA	Italy	prjna510730	NA	Illumina MiSeq	600	V3-V4	case	Rome	feces	SAMN14518508	NA
SRR11321059	feces	PD_Con	Control	NA	NA	NA	Italy	prjna510730	NA	Illumina MiSeq	600	V3-V4	control	Rome	feces	SAMN14518507	NA
SRR11321060	feces	PD	NDD	NA	NA	NA	Italy	prjna510730	NA	Illumina MiSeq	600	V3-V4	case	Rome	feces	SAMN14518506	NA
SRR11321061	feces	PD	NDD	NA	NA	NA	Italy	prjna510730	NA	Illumina MiSeq	600	V3-V4	case	Rome	feces	SAMN14518505	NA
SRR11321062	feces	PD	NDD	NA	NA	NA	Italy	prjna510730	NA	Illumina MiSeq	600	V3-V4	case	Rome	feces	SAMN14518504	NA
SRR11321063	feces	PD	NDD	NA	NA	NA	Italy	prjna510730	NA	Illumina MiSeq	600	V3-V4	case	Rome	feces	SAMN14518503	NA
SRR11321064	feces	PD_Con	Control	NA	NA	NA	Italy	prjna510730	NA	Illumina MiSeq	600	V3-V4	control	Rome	feces	SAMN14518467	NA
SRR11321065	feces	PD	NDD	NA	NA	NA	Italy	prjna510730	NA	Illumina MiSeq	600	V3-V4	case	Rome	feces	SAMN14518502	NA
SRR11321066	feces	PD	NDD	NA	NA	NA	Italy	prjna510730	NA	Illumina MiSeq	600	V3-V4	case	Rome	feces	SAMN14518501	NA
SRR11321067	feces	PD	NDD	NA	NA	NA	Italy	prjna510730	NA	Illumina MiSeq	600	V3-V4	case	Rome	feces	SAMN14518500	NA
SRR11321068	feces	PD_Con	Control	NA	NA	NA	Italy	prjna510730	NA	Illumina MiSeq	600	V3-V4	control	Rome	feces	SAMN14518499	NA
SRR11321069	feces	PD	NDD	NA	NA	NA	Italy	prjna510730	NA	Illumina MiSeq	600	V3-V4	case	Rome	feces	SAMN14518498	NA
SRR11321070	feces	PD	NDD	NA	NA	NA	Italy	prjna510730	NA	Illumina MiSeq	600	V3-V4	case	Rome	feces	SAMN14518497	NA
SRR11321071	feces	PD_Con	Control	NA	NA	NA	Italy	prjna510730	NA	Illumina MiSeq	600	V3-V4	control	Rome	feces	SAMN14518496	NA
SRR11321072	feces	PD_Con	Control	NA	NA	NA	Italy	prjna510730	NA	Illumina MiSeq	600	V3-V4	control	Rome	feces	SAMN14518495	NA
SRR11321073	feces	PD	NDD	NA	NA	NA	Italy	prjna510730	NA	Illumina MiSeq	600	V3-V4	case	Rome	feces	SAMN14518494	NA
SRR11321074	feces	PD	NDD	NA	NA	NA	Italy	prjna510730	NA	Illumina MiSeq	600	V3-V4	case	Rome	feces	SAMN14518493	NA
SRR11321075	feces	PD	NDD	NA	NA	NA	Italy	prjna510730	NA	Illumina MiSeq	600	V3-V4	case	Rome	feces	SAMN14518466	NA
SRR11321076	feces	PD	NDD	NA	NA	NA	Italy	prjna510730	NA	Illumina MiSeq	600	V3-V4	case	Rome	feces	SAMN14518492	NA
SRR11321077	feces	PD_Con	Control	NA	NA	NA	Italy	prjna510730	NA	Illumina MiSeq	600	V3-V4	control	Rome	feces	SAMN14518491	NA
SRR11321078	feces	PD_Con	Control	NA	NA	NA	Italy	prjna510730	NA	Illumina MiSeq	600	V3-V4	control	Rome	feces	SAMN14518490	NA
SRR11321079	feces	PD	NDD	NA	NA	NA	Italy	prjna510730	NA	Illumina MiSeq	600	V3-V4	case	Rome	feces	SAMN14518489	NA
SRR11321080	feces	PD	NDD	NA	NA	NA	Italy	prjna510730	NA	Illumina MiSeq	600	V3-V4	case	Rome	feces	SAMN14518488	NA
SRR11321081	feces	PD	NDD	NA	NA	NA	Italy	prjna510730	NA	Illumina MiSeq	600	V3-V4	case	Rome	feces	SAMN14518487	NA
SRR11321082	feces	PD	NDD	NA	NA	NA	Italy	prjna510730	NA	Illumina MiSeq	600	V3-V4	case	Rome	feces	SAMN14518486	NA
SRR11321083	feces	PD	NDD	NA	NA	NA	Italy	prjna510730	NA	Illumina MiSeq	600	V3-V4	case	Rome	feces	SAMN14518485	NA
SRR11321084	feces	PD	NDD	NA	NA	NA	Italy	prjna510730	NA	Illumina MiSeq	600	V3-V4	case	Rome	feces	SAMN14518484	NA
SRR11321085	feces	PD	NDD	NA	NA	NA	Italy	prjna510730	NA	Illumina MiSeq	600	V3-V4	case	Rome	feces	SAMN14518483	NA
SRR11321086	feces	PD	NDD	NA	NA	NA	Italy	prjna510730	NA	Illumina MiSeq	600	V3-V4	case	Rome	feces	SAMN14518465	NA
SRR11321087	feces	PD	NDD	NA	NA	NA	Italy	prjna510730	NA	Illumina MiSeq	600	V3-V4	case	Rome	feces	SAMN14518482	NA
SRR11321088	feces	PD	NDD	NA	NA	NA	Italy	prjna510730	NA	Illumina MiSeq	600	V3-V4	case	Rome	feces	SAMN14518481	NA
SRR11321089	feces	PD	NDD	NA	NA	NA	Italy	prjna510730	NA	Illumina MiSeq	600	V3-V4	case	Rome	feces	SAMN14518480	NA
SRR11321090	feces	PD	NDD	NA	NA	NA	Italy	prjna510730	NA	Illumina MiSeq	600	V3-V4	case	Rome	feces	SAMN14518479	NA
SRR11321091	feces	PD_Con	Control	NA	NA	NA	Italy	prjna510730	NA	Illumina MiSeq	600	V3-V4	control	Rome	feces	SAMN14518478	NA
SRR11321092	feces	PD	NDD	NA	NA	NA	Italy	prjna510730	NA	Illumina MiSeq	600	V3-V4	case	Rome	feces	SAMN14518477	NA
SRR11321093	feces	PD	NDD	NA	NA	NA	Italy	prjna510730	NA	Illumina MiSeq	600	V3-V4	case	Rome	feces	SAMN14518476	NA
SRR11321094	feces	PD_Con	Control	NA	NA	NA	Italy	prjna510730	NA	Illumina MiSeq	600	V3-V4	control	Rome	feces	SAMN14518475	NA
SRR11321095	feces	PD	NDD	NA	NA	NA	Italy	prjna510730	NA	Illumina MiSeq	600	V3-V4	case	Rome	feces	SAMN14518474	NA
SRR11321096	feces	PD_Con	Control	NA	NA	NA	Italy	prjna510730	NA	Illumina MiSeq	600	V3-V4	control	Rome	feces	SAMN14518473	NA
SRR11321097	feces	PD	NDD	NA	NA	NA	Italy	prjna510730	NA	Illumina MiSeq	600	V3-V4	case	Rome	feces	SAMN14518513	NA
SRR11321098	feces	PD	NDD	NA	NA	NA	Italy	prjna510730	NA	Illumina MiSeq	600	V3-V4	case	Rome	feces	SAMN14518514	NA
SRR8351974	feces	PD_Con	Control	NA	NA	NA	Italy	prjna510730	NA	Illumina MiSeq	600	V3-V4	control	Rome	feces	SAMN10614180	NA
SRR8351975	feces	PD	NDD	NA	NA	NA	Italy	prjna510730	NA	Illumina MiSeq	600	V3-V4	case	Rome	feces	SAMN10614101	NA
SRR8351976	feces	PD_Con	Control	NA	NA	NA	Italy	prjna510730	NA	Illumina MiSeq	600	V3-V4	control	Rome	feces	SAMN10614038	NA
SRR8351977	feces	PD	NDD	NA	NA	NA	Italy	prjna510730	NA	Illumina MiSeq	600	V3-V4	case	Rome	feces	SAMN10614033	NA
SRR8351978	feces	PD	NDD	NA	NA	NA	Italy	prjna510730	NA	Illumina MiSeq	600	V3-V4	case	Rome	feces	SAMN10614034	NA
SRR8351979	feces	PD	NDD	NA	NA	NA	Italy	prjna510730	NA	Illumina MiSeq	600	V3-V4	case	Rome	feces	SAMN10614035	NA
SRR8351980	feces	PD_Con	Control	NA	NA	NA	Italy	prjna510730	NA	Illumina MiSeq	600	V3-V4	control	Rome	feces	SAMN10614036	NA
SRR8351981	feces	PD	NDD	NA	NA	NA	Italy	prjna510730	NA	Illumina MiSeq	600	V3-V4	case	Rome	feces	SAMN10614029	NA
SRR8351982	feces	PD	NDD	NA	NA	NA	Italy	prjna510730	NA	Illumina MiSeq	600	V3-V4	case	Rome	feces	SAMN10614030	NA
SRR8351983	feces	PD_Con	Control	NA	NA	NA	Italy	prjna510730	NA	Illumina MiSeq	600	V3-V4	control	Rome	feces	SAMN10614031	NA
SRR8351984	feces	PD	NDD	NA	NA	NA	Italy	prjna510730	NA	Illumina MiSeq	600	V3-V4	case	Rome	feces	SAMN10614032	NA
SRR8351985	feces	PD_Con	Control	NA	NA	NA	Italy	prjna510730	NA	Illumina MiSeq	600	V3-V4	control	Rome	feces	SAMN10614102	NA
SRR8351986	feces	PD	NDD	NA	NA	NA	Italy	prjna510730	NA	Illumina MiSeq	600	V3-V4	case	Rome	feces	SAMN10614178	NA
SRR8351987	feces	PD_Con	Control	NA	NA	NA	Italy	prjna510730	NA	Illumina MiSeq	600	V3-V4	control	Rome	feces	SAMN10614177	NA
SRR8351988	feces	PD_Con	Control	NA	NA	NA	Italy	prjna510730	NA	Illumina MiSeq	600	V3-V4	control	Rome	feces	SAMN10614172	NA
SRR8351989	feces	PD	NDD	NA	NA	NA	Italy	prjna510730	NA	Illumina MiSeq	600	V3-V4	case	Rome	feces	SAMN10614171	NA
SRR8351990	feces	PD_Con	Control	NA	NA	NA	Italy	prjna510730	NA	Illumina MiSeq	600	V3-V4	control	Rome	feces	SAMN10614170	NA
SRR8351991	feces	PD_Con	Control	NA	NA	NA	Italy	prjna510730	NA	Illumina MiSeq	600	V3-V4	control	Rome	feces	SAMN10614169	NA
SRR8351992	feces	PD_Con	Control	NA	NA	NA	Italy	prjna510730	NA	Illumina MiSeq	600	V3-V4	control	Rome	feces	SAMN10614175	NA
SRR8351993	feces	PD	NDD	NA	NA	NA	Italy	prjna510730	NA	Illumina MiSeq	600	V3-V4	case	Rome	feces	SAMN10614174	NA
SRR8351994	feces	PD_Con	Control	NA	NA	NA	Italy	prjna510730	NA	Illumina MiSeq	600	V3-V4	control	Rome	feces	SAMN10614139	NA
SRR8351995	feces	PD_Con	Control	NA	NA	NA	Italy	prjna510730	NA	Illumina MiSeq	600	V3-V4	control	Rome	feces	SAMN10614140	NA
SRR8351996	feces	PD_Con	Control	NA	NA	NA	Italy	prjna510730	NA	Illumina MiSeq	600	V3-V4	control	Rome	feces	SAMN10614141	NA
SRR8351997	feces	PD_Con	Control	NA	NA	NA	Italy	prjna510730	NA	Illumina MiSeq	600	V3-V4	control	Rome	feces	SAMN10614142	NA
SRR8351998	feces	PD_Con	Control	NA	NA	NA	Italy	prjna510730	NA	Illumina MiSeq	600	V3-V4	control	Rome	feces	SAMN10614143	NA
SRR8351999	feces	PD_Con	Control	NA	NA	NA	Italy	prjna510730	NA	Illumina MiSeq	600	V3-V4	control	Rome	feces	SAMN10614144	NA
SRR8352000	feces	PD_Con	Control	NA	NA	NA	Italy	prjna510730	NA	Illumina MiSeq	600	V3-V4	control	Rome	feces	SAMN10614145	NA
SRR8352001	feces	PD_Con	Control	NA	NA	NA	Italy	prjna510730	NA	Illumina MiSeq	600	V3-V4	control	Rome	feces	SAMN10614146	NA
SRR8352002	feces	PD_Con	Control	NA	NA	NA	Italy	prjna510730	NA	Illumina MiSeq	600	V3-V4	control	Rome	feces	SAMN10614147	NA
SRR8352003	feces	PD_Con	Control	NA	NA	NA	Italy	prjna510730	NA	Illumina MiSeq	600	V3-V4	control	Rome	feces	SAMN10614148	NA
SRR8352004	feces	PD	NDD	NA	NA	NA	Italy	prjna510730	NA	Illumina MiSeq	600	V3-V4	case	Rome	feces	SAMN10614099	NA
SRR8352005	feces	PD_Con	Control	NA	NA	NA	Italy	prjna510730	NA	Illumina MiSeq	600	V3-V4	control	Rome	feces	SAMN10614100	NA
SRR8352006	feces	PD	NDD	NA	NA	NA	Italy	prjna510730	NA	Illumina MiSeq	600	V3-V4	case	Rome	feces	SAMN10614105	NA
SRR8352007	feces	PD	NDD	NA	NA	NA	Italy	prjna510730	NA	Illumina MiSeq	600	V3-V4	case	Rome	feces	SAMN10614106	NA
SRR8352008	feces	PD	NDD	NA	NA	NA	Italy	prjna510730	NA	Illumina MiSeq	600	V3-V4	case	Rome	feces	SAMN10614103	NA
SRR8352009	feces	PD_Con	Control	NA	NA	NA	Italy	prjna510730	NA	Illumina MiSeq	600	V3-V4	control	Rome	feces	SAMN10614104	NA
SRR8352010	feces	PD_Con	Control	NA	NA	NA	Italy	prjna510730	NA	Illumina MiSeq	600	V3-V4	control	Rome	feces	SAMN10614047	NA
SRR8352011	feces	PD	NDD	NA	NA	NA	Italy	prjna510730	NA	Illumina MiSeq	600	V3-V4	case	Rome	feces	SAMN10614048	NA
SRR8352012	feces	PD_Con	Control	NA	NA	NA	Italy	prjna510730	NA	Illumina MiSeq	600	V3-V4	control	Rome	feces	SAMN10614039	NA
SRR8352013	feces	PD_Con	Control	NA	NA	NA	Italy	prjna510730	NA	Illumina MiSeq	600	V3-V4	control	Rome	feces	SAMN10614041	NA
SRR8352014	feces	PD	NDD	NA	NA	NA	Italy	prjna510730	NA	Illumina MiSeq	600	V3-V4	case	Rome	feces	SAMN10614042	NA
SRR8352015	feces	PD_Con	Control	NA	NA	NA	Italy	prjna510730	NA	Illumina MiSeq	600	V3-V4	control	Rome	feces	SAMN10614043	NA
SRR8352016	feces	PD	NDD	NA	NA	NA	Italy	prjna510730	NA	Illumina MiSeq	600	V3-V4	case	Rome	feces	SAMN10614040	NA
SRR8352017	feces	PD	NDD	NA	NA	NA	Italy	prjna510730	NA	Illumina MiSeq	600	V3-V4	case	Rome	feces	SAMN10614044	NA
SRR8352018	feces	PD	NDD	NA	NA	NA	Italy	prjna510730	NA	Illumina MiSeq	600	V3-V4	case	Rome	feces	SAMN10614045	NA
SRR8352019	feces	PD	NDD	NA	NA	NA	Italy	prjna510730	NA	Illumina MiSeq	600	V3-V4	case	Rome	feces	SAMN10614046	NA
SRR8352020	feces	PD	NDD	NA	NA	NA	Italy	prjna510730	NA	Illumina MiSeq	600	V3-V4	case	Rome	feces	SAMN10614037	NA
SRR8352021	feces	PD_Con	Control	NA	NA	NA	Italy	prjna510730	NA	Illumina MiSeq	600	V3-V4	control	Rome	feces	SAMN10614138	NA
SRR8352022	feces	PD_Con	Control	NA	NA	NA	Italy	prjna510730	NA	Illumina MiSeq	600	V3-V4	control	Rome	feces	SAMN10614137	NA
SRR8352023	feces	PD_Con	Control	NA	NA	NA	Italy	prjna510730	NA	Illumina MiSeq	600	V3-V4	control	Rome	feces	SAMN10614136	NA
SRR8352024	feces	PD_Con	Control	NA	NA	NA	Italy	prjna510730	NA	Illumina MiSeq	600	V3-V4	control	Rome	feces	SAMN10614135	NA
SRR8352025	feces	PD	NDD	NA	NA	NA	Italy	prjna510730	NA	Illumina MiSeq	600	V3-V4	case	Rome	feces	SAMN10614134	NA
SRR8352026	feces	PD_Con	Control	NA	NA	NA	Italy	prjna510730	NA	Illumina MiSeq	600	V3-V4	control	Rome	feces	SAMN10614133	NA
SRR8352027	feces	PD	NDD	NA	NA	NA	Italy	prjna510730	NA	Illumina MiSeq	600	V3-V4	case	Rome	feces	SAMN10614132	NA
SRR8352028	feces	PD_Con	Control	NA	NA	NA	Italy	prjna510730	NA	Illumina MiSeq	600	V3-V4	control	Rome	feces	SAMN10614131	NA
SRR8352029	feces	PD_Con	Control	NA	NA	NA	Italy	prjna510730	NA	Illumina MiSeq	600	V3-V4	control	Rome	feces	SAMN10614130	NA
SRR8352030	feces	PD_Con	Control	NA	NA	NA	Italy	prjna510730	NA	Illumina MiSeq	600	V3-V4	control	Rome	feces	SAMN10614116	NA
SRR8352031	feces	PD	NDD	NA	NA	NA	Italy	prjna510730	NA	Illumina MiSeq	600	V3-V4	case	Rome	feces	SAMN10614115	NA
SRR8352032	feces	PD_Con	Control	NA	NA	NA	Italy	prjna510730	NA	Illumina MiSeq	600	V3-V4	control	Rome	feces	SAMN10614114	NA
SRR8352033	feces	PD_Con	Control	NA	NA	NA	Italy	prjna510730	NA	Illumina MiSeq	600	V3-V4	control	Rome	feces	SAMN10614129	NA
SRR8352034	feces	PD	NDD	NA	NA	NA	Italy	prjna510730	NA	Illumina MiSeq	600	V3-V4	case	Rome	feces	SAMN10614113	NA
SRR8352035	feces	PD_Con	Control	NA	NA	NA	Italy	prjna510730	NA	Illumina MiSeq	600	V3-V4	control	Rome	feces	SAMN10614112	NA
SRR8352036	feces	PD	NDD	NA	NA	NA	Italy	prjna510730	NA	Illumina MiSeq	600	V3-V4	case	Rome	feces	SAMN10614111	NA
SRR8352037	feces	PD_Con	Control	NA	NA	NA	Italy	prjna510730	NA	Illumina MiSeq	600	V3-V4	control	Rome	feces	SAMN10614110	NA
SRR8352038	feces	PD	NDD	NA	NA	NA	Italy	prjna510730	NA	Illumina MiSeq	600	V3-V4	case	Rome	feces	SAMN10614109	NA
SRR8352039	feces	PD	NDD	NA	NA	NA	Italy	prjna510730	NA	Illumina MiSeq	600	V3-V4	case	Rome	feces	SAMN10614118	NA
SRR8352040	feces	PD	NDD	NA	NA	NA	Italy	prjna510730	NA	Illumina MiSeq	600	V3-V4	case	Rome	feces	SAMN10614117	NA
SRR8352041	feces	PD_Con	Control	NA	NA	NA	Italy	prjna510730	NA	Illumina MiSeq	600	V3-V4	control	Rome	feces	SAMN10614054	NA
SRR8352042	feces	PD	NDD	NA	NA	NA	Italy	prjna510730	NA	Illumina MiSeq	600	V3-V4	case	Rome	feces	SAMN10614053	NA
SRR8352043	feces	PD	NDD	NA	NA	NA	Italy	prjna510730	NA	Illumina MiSeq	600	V3-V4	case	Rome	feces	SAMN10614055	NA
SRR8352044	feces	PD	NDD	NA	NA	NA	Italy	prjna510730	NA	Illumina MiSeq	600	V3-V4	case	Rome	feces	SAMN10614050	NA
SRR8352045	feces	PD_Con	Control	NA	NA	NA	Italy	prjna510730	NA	Illumina MiSeq	600	V3-V4	control	Rome	feces	SAMN10614049	NA
SRR8352046	feces	PD_Con	Control	NA	NA	NA	Italy	prjna510730	NA	Illumina MiSeq	600	V3-V4	control	Rome	feces	SAMN10614056	NA
SRR8352047	feces	PD	NDD	NA	NA	NA	Italy	prjna510730	NA	Illumina MiSeq	600	V3-V4	case	Rome	feces	SAMN10614052	NA
SRR8352048	feces	PD	NDD	NA	NA	NA	Italy	prjna510730	NA	Illumina MiSeq	600	V3-V4	case	Rome	feces	SAMN10614051	NA
SRR8352049	feces	PD	NDD	NA	NA	NA	Italy	prjna510730	NA	Illumina MiSeq	600	V3-V4	case	Rome	feces	SAMN10614058	NA
SRR8352050	feces	PD	NDD	NA	NA	NA	Italy	prjna510730	NA	Illumina MiSeq	600	V3-V4	case	Rome	feces	SAMN10614057	NA
SRR8352051	feces	PD	NDD	NA	NA	NA	Italy	prjna510730	NA	Illumina MiSeq	600	V3-V4	case	Rome	feces	SAMN10614168	NA
SRR8352052	feces	PD	NDD	NA	NA	NA	Italy	prjna510730	NA	Illumina MiSeq	600	V3-V4	case	Rome	feces	SAMN10614161	NA
SRR8352053	feces	PD_Con	Control	NA	NA	NA	Italy	prjna510730	NA	Illumina MiSeq	600	V3-V4	control	Rome	feces	SAMN10614162	NA
SRR8352054	feces	PD	NDD	NA	NA	NA	Italy	prjna510730	NA	Illumina MiSeq	600	V3-V4	case	Rome	feces	SAMN10614167	NA
SRR8352055	feces	PD	NDD	NA	NA	NA	Italy	prjna510730	NA	Illumina MiSeq	600	V3-V4	case	Rome	feces	SAMN10614159	NA
SRR8352056	feces	PD_Con	Control	NA	NA	NA	Italy	prjna510730	NA	Illumina MiSeq	600	V3-V4	control	Rome	feces	SAMN10614160	NA
SRR8352057	feces	PD	NDD	NA	NA	NA	Italy	prjna510730	NA	Illumina MiSeq	600	V3-V4	case	Rome	feces	SAMN10614165	NA
SRR8352058	feces	PD_Con	Control	NA	NA	NA	Italy	prjna510730	NA	Illumina MiSeq	600	V3-V4	control	Rome	feces	SAMN10614166	NA
SRR8352059	feces	PD_Con	Control	NA	NA	NA	Italy	prjna510730	NA	Illumina MiSeq	600	V3-V4	control	Rome	feces	SAMN10614164	NA
SRR8352060	feces	PD_Con	Control	NA	NA	NA	Italy	prjna510730	NA	Illumina MiSeq	600	V3-V4	control	Rome	feces	SAMN10614119	NA
SRR8352061	feces	PD	NDD	NA	NA	NA	Italy	prjna510730	NA	Illumina MiSeq	600	V3-V4	case	Rome	feces	SAMN10614120	NA
SRR8352062	feces	PD	NDD	NA	NA	NA	Italy	prjna510730	NA	Illumina MiSeq	600	V3-V4	case	Rome	feces	SAMN10614163	NA
SRR8352063	feces	PD	NDD	NA	NA	NA	Italy	prjna510730	NA	Illumina MiSeq	600	V3-V4	case	Rome	feces	SAMN10614121	NA
SRR8352064	feces	PD_Con	Control	NA	NA	NA	Italy	prjna510730	NA	Illumina MiSeq	600	V3-V4	control	Rome	feces	SAMN10614122	NA
SRR8352065	feces	PD	NDD	NA	NA	NA	Italy	prjna510730	NA	Illumina MiSeq	600	V3-V4	case	Rome	feces	SAMN10614123	NA
SRR8352066	feces	PD_Con	Control	NA	NA	NA	Italy	prjna510730	NA	Illumina MiSeq	600	V3-V4	control	Rome	feces	SAMN10614124	NA
SRR8352067	feces	PD	NDD	NA	NA	NA	Italy	prjna510730	NA	Illumina MiSeq	600	V3-V4	case	Rome	feces	SAMN10614125	NA
SRR8352068	feces	PD_Con	Control	NA	NA	NA	Italy	prjna510730	NA	Illumina MiSeq	600	V3-V4	control	Rome	feces	SAMN10614126	NA
SRR8352069	feces	PD	NDD	NA	NA	NA	Italy	prjna510730	NA	Illumina MiSeq	600	V3-V4	case	Rome	feces	SAMN10614127	NA
SRR8352070	feces	PD_Con	Control	NA	NA	NA	Italy	prjna510730	NA	Illumina MiSeq	600	V3-V4	control	Rome	feces	SAMN10614128	NA
SRR8352071	feces	PD	NDD	NA	NA	NA	Italy	prjna510730	NA	Illumina MiSeq	600	V3-V4	case	Rome	feces	SAMN10614065	NA
SRR8352072	feces	PD	NDD	NA	NA	NA	Italy	prjna510730	NA	Illumina MiSeq	600	V3-V4	case	Rome	feces	SAMN10614063	NA
SRR8352073	feces	PD_Con	Control	NA	NA	NA	Italy	prjna510730	NA	Illumina MiSeq	600	V3-V4	control	Rome	feces	SAMN10614064	NA
SRR8352074	feces	PD	NDD	NA	NA	NA	Italy	prjna510730	NA	Illumina MiSeq	600	V3-V4	case	Rome	feces	SAMN10614061	NA
SRR8352075	feces	PD_Con	Control	NA	NA	NA	Italy	prjna510730	NA	Illumina MiSeq	600	V3-V4	control	Rome	feces	SAMN10614066	NA
SRR8352076	feces	PD	NDD	NA	NA	NA	Italy	prjna510730	NA	Illumina MiSeq	600	V3-V4	case	Rome	feces	SAMN10614062	NA
SRR8352077	feces	PD	NDD	NA	NA	NA	Italy	prjna510730	NA	Illumina MiSeq	600	V3-V4	case	Rome	feces	SAMN10614059	NA
SRR8352078	feces	PD_Con	Control	NA	NA	NA	Italy	prjna510730	NA	Illumina MiSeq	600	V3-V4	control	Rome	feces	SAMN10614060	NA
SRR8352079	feces	PD	NDD	NA	NA	NA	Italy	prjna510730	NA	Illumina MiSeq	600	V3-V4	case	Rome	feces	SAMN10614067	NA
SRR8352080	feces	PD_Con	Control	NA	NA	NA	Italy	prjna510730	NA	Illumina MiSeq	600	V3-V4	control	Rome	feces	SAMN10614158	NA
SRR8352081	feces	PD	NDD	NA	NA	NA	Italy	prjna510730	NA	Illumina MiSeq	600	V3-V4	case	Rome	feces	SAMN10614157	NA
SRR8352082	feces	PD_Con	Control	NA	NA	NA	Italy	prjna510730	NA	Illumina MiSeq	600	V3-V4	control	Rome	feces	SAMN10614150	NA
SRR8352083	feces	PD	NDD	NA	NA	NA	Italy	prjna510730	NA	Illumina MiSeq	600	V3-V4	case	Rome	feces	SAMN10614068	NA
SRR8352084	feces	PD	NDD	NA	NA	NA	Italy	prjna510730	NA	Illumina MiSeq	600	V3-V4	case	Rome	feces	SAMN10614149	NA
SRR8352085	feces	PD_Con	Control	NA	NA	NA	Italy	prjna510730	NA	Illumina MiSeq	600	V3-V4	control	Rome	feces	SAMN10614152	NA
SRR8352086	feces	PD	NDD	NA	NA	NA	Italy	prjna510730	NA	Illumina MiSeq	600	V3-V4	case	Rome	feces	SAMN10614151	NA
SRR8352087	feces	PD_Con	Control	NA	NA	NA	Italy	prjna510730	NA	Illumina MiSeq	600	V3-V4	control	Rome	feces	SAMN10614154	NA
SRR8352088	feces	PD	NDD	NA	NA	NA	Italy	prjna510730	NA	Illumina MiSeq	600	V3-V4	case	Rome	feces	SAMN10614156	NA
SRR8352089	feces	PD_Con	Control	NA	NA	NA	Italy	prjna510730	NA	Illumina MiSeq	600	V3-V4	control	Rome	feces	SAMN10614155	NA
SRR8352090	feces	PD	NDD	NA	NA	NA	Italy	prjna510730	NA	Illumina MiSeq	600	V3-V4	case	Rome	feces	SAMN10614072	NA
SRR8352091	feces	PD	NDD	NA	NA	NA	Italy	prjna510730	NA	Illumina MiSeq	600	V3-V4	case	Rome	feces	SAMN10614153	NA
SRR8352092	feces	PD_Con	Control	NA	NA	NA	Italy	prjna510730	NA	Illumina MiSeq	600	V3-V4	control	Rome	feces	SAMN10614071	NA
SRR8352093	feces	PD	NDD	NA	NA	NA	Italy	prjna510730	NA	Illumina MiSeq	600	V3-V4	case	Rome	feces	SAMN10614070	NA
SRR8352094	feces	PD_Con	Control	NA	NA	NA	Italy	prjna510730	NA	Illumina MiSeq	600	V3-V4	control	Rome	feces	SAMN10614069	NA
SRR8352095	feces	PD	NDD	NA	NA	NA	Italy	prjna510730	NA	Illumina MiSeq	600	V3-V4	case	Rome	feces	SAMN10614076	NA
SRR8352096	feces	PD	NDD	NA	NA	NA	Italy	prjna510730	NA	Illumina MiSeq	600	V3-V4	case	Rome	feces	SAMN10614075	NA
SRR8352097	feces	PD_Con	Control	NA	NA	NA	Italy	prjna510730	NA	Illumina MiSeq	600	V3-V4	control	Rome	feces	SAMN10614074	NA
SRR8352098	feces	PD	NDD	NA	NA	NA	Italy	prjna510730	NA	Illumina MiSeq	600	V3-V4	case	Rome	feces	SAMN10614073	NA
SRR8352099	feces	PD_Con	Control	NA	NA	NA	Italy	prjna510730	NA	Illumina MiSeq	600	V3-V4	control	Rome	feces	SAMN10614078	NA
SRR8352100	feces	PD	NDD	NA	NA	NA	Italy	prjna510730	NA	Illumina MiSeq	600	V3-V4	case	Rome	feces	SAMN10614077	NA
SRR8352101	feces	PD	NDD	NA	NA	NA	Italy	prjna510730	NA	Illumina MiSeq	600	V3-V4	case	Rome	feces	SAMN10614107	NA
SRR8352102	feces	PD	NDD	NA	NA	NA	Italy	prjna510730	NA	Illumina MiSeq	600	V3-V4	case	Rome	feces	SAMN10614108	NA
SRR8352103	feces	PD	NDD	NA	NA	NA	Italy	prjna510730	NA	Illumina MiSeq	600	V3-V4	case	Rome	feces	SAMN10614173	NA
SRR8352104	feces	PD	NDD	NA	NA	NA	Italy	prjna510730	NA	Illumina MiSeq	600	V3-V4	case	Rome	feces	SAMN10614176	NA
SRR8352105	feces	PD	NDD	NA	NA	NA	Italy	prjna510730	NA	Illumina MiSeq	600	V3-V4	case	Rome	feces	SAMN10614179	NA
SRR8352106	feces	PD_Con	Control	NA	NA	NA	Italy	prjna510730	NA	Illumina MiSeq	600	V3-V4	control	Rome	feces	SAMN10614087	NA
SRR8352107	feces	PD_Con	Control	NA	NA	NA	Italy	prjna510730	NA	Illumina MiSeq	600	V3-V4	control	Rome	feces	SAMN10614088	NA
SRR8352108	feces	PD	NDD	NA	NA	NA	Italy	prjna510730	NA	Illumina MiSeq	600	V3-V4	case	Rome	feces	SAMN10614083	NA
SRR8352109	feces	PD_Con	Control	NA	NA	NA	Italy	prjna510730	NA	Illumina MiSeq	600	V3-V4	control	Rome	feces	SAMN10614084	NA
SRR8352110	feces	PD_Con	Control	NA	NA	NA	Italy	prjna510730	NA	Illumina MiSeq	600	V3-V4	control	Rome	feces	SAMN10614086	NA
SRR8352111	feces	PD	NDD	NA	NA	NA	Italy	prjna510730	NA	Illumina MiSeq	600	V3-V4	case	Rome	feces	SAMN10614079	NA
SRR8352112	feces	PD_Con	Control	NA	NA	NA	Italy	prjna510730	NA	Illumina MiSeq	600	V3-V4	control	Rome	feces	SAMN10614080	NA
SRR8352113	feces	PD	NDD	NA	NA	NA	Italy	prjna510730	NA	Illumina MiSeq	600	V3-V4	case	Rome	feces	SAMN10614085	NA
SRR8352114	feces	PD	NDD	NA	NA	NA	Italy	prjna510730	NA	Illumina MiSeq	600	V3-V4	case	Rome	feces	SAMN10614081	NA
SRR8352115	feces	PD_Con	Control	NA	NA	NA	Italy	prjna510730	NA	Illumina MiSeq	600	V3-V4	control	Rome	feces	SAMN10614082	NA
SRR8352116	feces	PD	NDD	NA	NA	NA	Italy	prjna510730	NA	Illumina MiSeq	600	V3-V4	case	Rome	feces	SAMN10614098	NA
SRR8352117	feces	PD_Con	Control	NA	NA	NA	Italy	prjna510730	NA	Illumina MiSeq	600	V3-V4	control	Rome	feces	SAMN10614097	NA
SRR8352118	feces	PD	NDD	NA	NA	NA	Italy	prjna510730	NA	Illumina MiSeq	600	V3-V4	case	Rome	feces	SAMN10614089	NA
SRR8352119	feces	PD_Con	Control	NA	NA	NA	Italy	prjna510730	NA	Illumina MiSeq	600	V3-V4	control	Rome	feces	SAMN10614092	NA
SRR8352120	feces	PD	NDD	NA	NA	NA	Italy	prjna510730	NA	Illumina MiSeq	600	V3-V4	case	Rome	feces	SAMN10614091	NA
SRR8352121	feces	PD_Con	Control	NA	NA	NA	Italy	prjna510730	NA	Illumina MiSeq	600	V3-V4	control	Rome	feces	SAMN10614090	NA
SRR8352122	feces	PD_Con	Control	NA	NA	NA	Italy	prjna510730	NA	Illumina MiSeq	600	V3-V4	control	Rome	feces	SAMN10614094	NA
SRR8352123	feces	PD	NDD	NA	NA	NA	Italy	prjna510730	NA	Illumina MiSeq	600	V3-V4	case	Rome	feces	SAMN10614093	NA
SRR8352124	feces	PD	NDD	NA	NA	NA	Italy	prjna510730	NA	Illumina MiSeq	600	V3-V4	case	Rome	feces	SAMN10614096	NA
SRR8352125	feces	PD	NDD	NA	NA	NA	Italy	prjna510730	NA	Illumina MiSeq	600	V3-V4	case	Rome	feces	SAMN10614095	NA
SRR10911133	feces	PD_Con	Control	female	NA	72	USA	prjna601994	dataset_1	Illumina MiSeq	300	V4	control	Birmingham	feces	SAMN13879030	NA
SRR10911143	feces	PD_Con	Control	male	NA	58	USA	prjna601994	dataset_1	Illumina MiSeq	300	V4	control	Birmingham	feces	SAMN13879282	NA
SRR10911144	feces	PD_Con	Control	male	NA	77	USA	prjna601994	dataset_1	Illumina MiSeq	300	V4	control	Birmingham	feces	SAMN13879281	NA
SRR10911145	feces	PD_Con	Control	male	NA	79	USA	prjna601994	dataset_1	Illumina MiSeq	300	V4	control	Birmingham	feces	SAMN13879280	NA
SRR10911146	feces	PD_Con	Control	male	NA	58	USA	prjna601994	dataset_1	Illumina MiSeq	300	V4	control	Birmingham	feces	SAMN13879279	NA
SRR10911147	feces	PD_Con	Control	male	NA	65	USA	prjna601994	dataset_1	Illumina MiSeq	300	V4	control	Birmingham	feces	SAMN13879278	NA
SRR10911148	feces	PD_Con	Control	female	NA	66	USA	prjna601994	dataset_1	Illumina MiSeq	300	V4	control	Birmingham	feces	SAMN13879277	NA
SRR10911149	feces	PD_Con	Control	male	NA	79	USA	prjna601994	dataset_1	Illumina MiSeq	300	V4	control	Birmingham	feces	SAMN13879276	NA
SRR10911150	feces	PD_Con	Control	male	NA	75	USA	prjna601994	dataset_1	Illumina MiSeq	300	V4	control	Birmingham	feces	SAMN13879275	NA
SRR10911151	feces	PD	NDD	male	NA	52	USA	prjna601994	dataset_1	Illumina MiSeq	300	V4	case	Birmingham	feces	SAMN13878996	NA
SRR10911152	feces	PD_Con	Control	male	NA	73	USA	prjna601994	dataset_1	Illumina MiSeq	300	V4	control	Birmingham	feces	SAMN13879274	NA
SRR10911153	feces	PD_Con	Control	male	NA	54	USA	prjna601994	dataset_1	Illumina MiSeq	300	V4	control	Birmingham	feces	SAMN13879273	NA
SRR10911154	feces	PD_Con	Control	female	NA	53	USA	prjna601994	dataset_1	Illumina MiSeq	300	V4	control	Birmingham	feces	SAMN13879272	NA
SRR10911155	feces	PD_Con	Control	male	NA	67	USA	prjna601994	dataset_1	Illumina MiSeq	300	V4	control	Birmingham	feces	SAMN13879271	NA
SRR10911156	feces	PD_Con	Control	female	NA	61	USA	prjna601994	dataset_1	Illumina MiSeq	300	V4	control	Birmingham	feces	SAMN13879270	NA
SRR10911157	feces	PD_Con	Control	male	NA	73	USA	prjna601994	dataset_1	Illumina MiSeq	300	V4	control	Birmingham	feces	SAMN13879269	NA
SRR10911158	feces	PD_Con	Control	female	NA	75	USA	prjna601994	dataset_1	Illumina MiSeq	300	V4	control	Birmingham	feces	SAMN13879268	NA
SRR10911159	feces	PD_Con	Control	female	NA	86	USA	prjna601994	dataset_1	Illumina MiSeq	300	V4	control	Birmingham	feces	SAMN13879267	NA
SRR10911160	feces	PD_Con	Control	female	NA	83	USA	prjna601994	dataset_1	Illumina MiSeq	300	V4	control	Birmingham	feces	SAMN13879266	NA
SRR10911161	feces	PD_Con	Control	female	NA	72	USA	prjna601994	dataset_1	Illumina MiSeq	300	V4	control	Birmingham	feces	SAMN13879265	NA
SRR10911162	feces	PD	NDD	male	NA	78	USA	prjna601994	dataset_1	Illumina MiSeq	300	V4	case	Birmingham	feces	SAMN13878995	NA
SRR10911163	feces	PD_Con	Control	female	NA	70	USA	prjna601994	dataset_1	Illumina MiSeq	300	V4	control	Birmingham	feces	SAMN13878968	NA
SRR10911164	feces	PD_Con	Control	female	NA	74	USA	prjna601994	dataset_1	Illumina MiSeq	300	V4	control	Birmingham	feces	SAMN13879264	NA
SRR10911165	feces	PD_Con	Control	female	NA	85	USA	prjna601994	dataset_1	Illumina MiSeq	300	V4	control	Birmingham	feces	SAMN13879263	NA
SRR10911166	feces	PD_Con	Control	female	NA	72	USA	prjna601994	dataset_1	Illumina MiSeq	300	V4	control	Birmingham	feces	SAMN13879262	NA
SRR10911167	feces	PD_Con	Control	female	NA	69	USA	prjna601994	dataset_1	Illumina MiSeq	300	V4	control	Birmingham	feces	SAMN13879261	NA
SRR10911168	feces	PD_Con	Control	female	NA	77	USA	prjna601994	dataset_1	Illumina MiSeq	300	V4	control	Birmingham	feces	SAMN13879260	NA
SRR10911169	feces	PD_Con	Control	male	NA	88	USA	prjna601994	dataset_1	Illumina MiSeq	300	V4	control	Birmingham	feces	SAMN13879259	NA
SRR10911170	feces	PD_Con	Control	male	NA	64	USA	prjna601994	dataset_1	Illumina MiSeq	300	V4	control	Birmingham	feces	SAMN13879258	NA
SRR10911171	feces	PD	NDD	female	NA	62	USA	prjna601994	dataset_1	Illumina MiSeq	300	V4	case	Birmingham	feces	SAMN13879111	NA
SRR10911172	feces	PD	NDD	female	NA	56	USA	prjna601994	dataset_1	Illumina MiSeq	300	V4	case	Birmingham	feces	SAMN13879110	NA
SRR10911173	feces	PD	NDD	female	NA	80	USA	prjna601994	dataset_1	Illumina MiSeq	300	V4	case	Birmingham	feces	SAMN13879109	NA
SRR10911174	feces	PD	NDD	male	NA	73	USA	prjna601994	dataset_1	Illumina MiSeq	300	V4	case	Birmingham	feces	SAMN13879108	NA
SRR10911175	feces	PD	NDD	male	NA	77	USA	prjna601994	dataset_1	Illumina MiSeq	300	V4	case	Birmingham	feces	SAMN13879107	NA
SRR10911176	feces	PD	NDD	female	NA	72	USA	prjna601994	dataset_1	Illumina MiSeq	300	V4	case	Birmingham	feces	SAMN13879106	NA
SRR10911177	feces	PD	NDD	female	NA	51	USA	prjna601994	dataset_1	Illumina MiSeq	300	V4	case	Birmingham	feces	SAMN13879105	NA
SRR10911178	feces	PD	NDD	male	NA	58	USA	prjna601994	dataset_1	Illumina MiSeq	300	V4	case	Birmingham	feces	SAMN13878979	NA
SRR10911179	feces	PD	NDD	male	NA	70	USA	prjna601994	dataset_1	Illumina MiSeq	300	V4	case	Birmingham	feces	SAMN13879104	NA
SRR10911180	feces	PD	NDD	male	NA	76	USA	prjna601994	dataset_1	Illumina MiSeq	300	V4	case	Birmingham	feces	SAMN13879103	NA
SRR10911181	feces	PD	NDD	male	NA	73	USA	prjna601994	dataset_1	Illumina MiSeq	300	V4	case	Birmingham	feces	SAMN13879102	NA
SRR10911182	feces	PD	NDD	male	NA	60	USA	prjna601994	dataset_1	Illumina MiSeq	300	V4	case	Birmingham	feces	SAMN13879101	NA
SRR10911183	feces	PD	NDD	male	NA	56	USA	prjna601994	dataset_1	Illumina MiSeq	300	V4	case	Birmingham	feces	SAMN13879100	NA
SRR10911184	feces	PD	NDD	male	NA	68	USA	prjna601994	dataset_1	Illumina MiSeq	300	V4	case	Birmingham	feces	SAMN13879099	NA
SRR10911185	feces	PD	NDD	male	NA	74	USA	prjna601994	dataset_1	Illumina MiSeq	300	V4	case	Birmingham	feces	SAMN13879098	NA
SRR10911186	feces	PD	NDD	male	NA	61	USA	prjna601994	dataset_1	Illumina MiSeq	300	V4	case	Birmingham	feces	SAMN13879097	NA
SRR10911187	feces	PD	NDD	male	NA	72	USA	prjna601994	dataset_1	Illumina MiSeq	300	V4	case	Birmingham	feces	SAMN13879096	NA
SRR10911188	feces	PD	NDD	female	NA	70	USA	prjna601994	dataset_1	Illumina MiSeq	300	V4	case	Birmingham	feces	SAMN13879095	NA
SRR10911189	feces	PD	NDD	male	NA	59	USA	prjna601994	dataset_1	Illumina MiSeq	300	V4	case	Birmingham	feces	SAMN13878978	NA
SRR10911190	feces	PD	NDD	male	NA	71	USA	prjna601994	dataset_1	Illumina MiSeq	300	V4	case	Birmingham	feces	SAMN13879094	NA
SRR10911191	feces	PD	NDD	male	NA	69	USA	prjna601994	dataset_1	Illumina MiSeq	300	V4	case	Birmingham	feces	SAMN13879093	NA
SRR10911192	feces	PD	NDD	female	NA	63	USA	prjna601994	dataset_1	Illumina MiSeq	300	V4	case	Birmingham	feces	SAMN13879092	NA
SRR10911193	feces	PD	NDD	female	NA	74	USA	prjna601994	dataset_1	Illumina MiSeq	300	V4	case	Birmingham	feces	SAMN13879091	NA
SRR10911194	feces	PD	NDD	male	NA	86	USA	prjna601994	dataset_1	Illumina MiSeq	300	V4	case	Birmingham	feces	SAMN13879090	NA
SRR10911195	feces	PD	NDD	female	NA	67	USA	prjna601994	dataset_1	Illumina MiSeq	300	V4	case	Birmingham	feces	SAMN13879089	NA
SRR10911196	feces	PD	NDD	male	NA	74	USA	prjna601994	dataset_1	Illumina MiSeq	300	V4	case	Birmingham	feces	SAMN13879088	NA
SRR10911197	feces	PD	NDD	female	NA	66	USA	prjna601994	dataset_1	Illumina MiSeq	300	V4	case	Birmingham	feces	SAMN13879087	NA
SRR10911199	feces	PD_Con	Control	female	NA	70	USA	prjna601994	dataset_1	Illumina MiSeq	300	V4	control	Birmingham	feces	SAMN13879029	NA
SRR10911210	feces	PD_Con	Control	male	NA	66	USA	prjna601994	dataset_1	Illumina MiSeq	300	V4	control	Birmingham	feces	SAMN13879028	NA
SRR10911221	feces	PD_Con	Control	female	NA	72	USA	prjna601994	dataset_1	Illumina MiSeq	300	V4	control	Birmingham	feces	SAMN13879027	NA
SRR10911222	feces	PD_Con	Control	female	NA	69	USA	prjna601994	dataset_1	Illumina MiSeq	300	V4	control	Birmingham	feces	SAMN13879257	NA
SRR10911223	feces	PD_Con	Control	male	NA	62	USA	prjna601994	dataset_1	Illumina MiSeq	300	V4	control	Birmingham	feces	SAMN13879256	NA
SRR10911224	feces	PD_Con	Control	male	NA	65	USA	prjna601994	dataset_1	Illumina MiSeq	300	V4	control	Birmingham	feces	SAMN13879255	NA
SRR10911225	feces	PD	NDD	male	NA	74	USA	prjna601994	dataset_1	Illumina MiSeq	300	V4	case	Birmingham	feces	SAMN13878994	NA
SRR10911226	feces	PD_Con	Control	female	NA	58	USA	prjna601994	dataset_1	Illumina MiSeq	300	V4	control	Birmingham	feces	SAMN13879254	NA
SRR10911227	feces	PD_Con	Control	female	NA	79	USA	prjna601994	dataset_1	Illumina MiSeq	300	V4	control	Birmingham	feces	SAMN13879253	NA
SRR10911228	feces	PD_Con	Control	male	NA	58	USA	prjna601994	dataset_1	Illumina MiSeq	300	V4	control	Birmingham	feces	SAMN13879252	NA
SRR10911229	feces	PD_Con	Control	female	NA	73	USA	prjna601994	dataset_1	Illumina MiSeq	300	V4	control	Birmingham	feces	SAMN13879251	NA
SRR10911230	feces	PD_Con	Control	female	NA	77	USA	prjna601994	dataset_1	Illumina MiSeq	300	V4	control	Birmingham	feces	SAMN13879250	NA
SRR10911231	feces	PD_Con	Control	male	NA	36	USA	prjna601994	dataset_1	Illumina MiSeq	300	V4	control	Birmingham	feces	SAMN13879249	NA
SRR10911232	feces	PD_Con	Control	female	NA	76	USA	prjna601994	dataset_1	Illumina MiSeq	300	V4	control	Birmingham	feces	SAMN13879248	NA
SRR10911233	feces	PD_Con	Control	female	NA	67	USA	prjna601994	dataset_1	Illumina MiSeq	300	V4	control	Birmingham	feces	SAMN13879247	NA
SRR10911234	feces	PD_Con	Control	female	NA	69	USA	prjna601994	dataset_1	Illumina MiSeq	300	V4	control	Birmingham	feces	SAMN13879246	NA
SRR10911235	feces	PD_Con	Control	female	NA	69	USA	prjna601994	dataset_1	Illumina MiSeq	300	V4	control	Birmingham	feces	SAMN13879245	NA
SRR10911236	feces	PD	NDD	male	NA	77	USA	prjna601994	dataset_1	Illumina MiSeq	300	V4	case	Birmingham	feces	SAMN13878993	NA
SRR10911237	feces	PD_Con	Control	male	NA	57	USA	prjna601994	dataset_1	Illumina MiSeq	300	V4	control	Birmingham	feces	SAMN13879244	NA
SRR10911238	feces	PD_Con	Control	female	NA	67	USA	prjna601994	dataset_1	Illumina MiSeq	300	V4	control	Birmingham	feces	SAMN13879243	NA
SRR10911239	feces	PD_Con	Control	female	NA	73	USA	prjna601994	dataset_1	Illumina MiSeq	300	V4	control	Birmingham	feces	SAMN13879242	NA
SRR10911240	feces	PD_Con	Control	female	NA	57	USA	prjna601994	dataset_1	Illumina MiSeq	300	V4	control	Birmingham	feces	SAMN13879241	NA
SRR10911241	feces	PD_Con	Control	female	NA	70	USA	prjna601994	dataset_1	Illumina MiSeq	300	V4	control	Birmingham	feces	SAMN13879240	NA
SRR10911242	feces	PD	NDD	male	NA	68	USA	prjna601994	dataset_1	Illumina MiSeq	300	V4	case	Birmingham	feces	SAMN13879239	NA
SRR10911243	feces	PD	NDD	male	NA	68	USA	prjna601994	dataset_1	Illumina MiSeq	300	V4	case	Birmingham	feces	SAMN13879238	NA
SRR10911244	feces	PD	NDD	male	NA	60	USA	prjna601994	dataset_1	Illumina MiSeq	300	V4	case	Birmingham	feces	SAMN13879237	NA
SRR10911245	feces	PD	NDD	female	NA	58	USA	prjna601994	dataset_1	Illumina MiSeq	300	V4	case	Birmingham	feces	SAMN13879236	NA
SRR10911246	feces	PD	NDD	male	NA	71	USA	prjna601994	dataset_1	Illumina MiSeq	300	V4	case	Birmingham	feces	SAMN13879235	NA
SRR10911247	feces	PD	NDD	female	NA	75	USA	prjna601994	dataset_1	Illumina MiSeq	300	V4	case	Birmingham	feces	SAMN13878992	NA
SRR10911248	feces	PD	NDD	female	NA	56	USA	prjna601994	dataset_1	Illumina MiSeq	300	V4	case	Birmingham	feces	SAMN13879234	NA
SRR10911259	feces	PD_Con	Control	male	NA	65	USA	prjna601994	dataset_1	Illumina MiSeq	300	V4	control	Birmingham	feces	SAMN13879026	NA
SRR10911270	feces	PD_Con	Control	female	NA	60	USA	prjna601994	dataset_1	Illumina MiSeq	300	V4	control	Birmingham	feces	SAMN13879025	NA
SRR10911271	feces	PD_Con	Control	male	NA	73	USA	prjna601994	dataset_1	Illumina MiSeq	300	V4	control	Birmingham	feces	SAMN13878971	NA
SRR10911276	feces	PD_Con	Control	female	NA	73	USA	prjna601994	dataset_1	Illumina MiSeq	300	V4	control	Birmingham	feces	SAMN13879022	NA
SRR10911287	feces	PD_Con	Control	female	NA	82	USA	prjna601994	dataset_1	Illumina MiSeq	300	V4	control	Birmingham	feces	SAMN13879021	NA
SRR10911298	feces	PD_Con	Control	male	NA	70	USA	prjna601994	dataset_1	Illumina MiSeq	300	V4	control	Birmingham	feces	SAMN13879020	NA
SRR10911304	feces	PD	NDD	male	NA	70	USA	prjna601994	dataset_1	Illumina MiSeq	300	V4	case	Birmingham	feces	SAMN13879233	NA
SRR10911305	feces	PD	NDD	male	NA	65	USA	prjna601994	dataset_1	Illumina MiSeq	300	V4	case	Birmingham	feces	SAMN13879232	NA
SRR10911306	feces	PD	NDD	male	NA	71	USA	prjna601994	dataset_1	Illumina MiSeq	300	V4	case	Birmingham	feces	SAMN13879231	NA
SRR10911307	feces	PD	NDD	male	NA	94	USA	prjna601994	dataset_1	Illumina MiSeq	300	V4	case	Birmingham	feces	SAMN13879230	NA
SRR10911308	feces	PD	NDD	male	NA	82	USA	prjna601994	dataset_1	Illumina MiSeq	300	V4	case	Birmingham	feces	SAMN13879229	NA
SRR10911309	feces	PD	NDD	male	NA	78	USA	prjna601994	dataset_1	Illumina MiSeq	300	V4	case	Birmingham	feces	SAMN13879228	NA
SRR10911310	feces	PD	NDD	male	NA	52	USA	prjna601994	dataset_1	Illumina MiSeq	300	V4	case	Birmingham	feces	SAMN13879227	NA
SRR10911311	feces	PD	NDD	male	NA	70	USA	prjna601994	dataset_1	Illumina MiSeq	300	V4	case	Birmingham	feces	SAMN13879226	NA
SRR10911312	feces	PD	NDD	male	NA	65	USA	prjna601994	dataset_1	Illumina MiSeq	300	V4	case	Birmingham	feces	SAMN13879225	NA
SRR10911313	feces	PD	NDD	female	NA	66	USA	prjna601994	dataset_1	Illumina MiSeq	300	V4	case	Birmingham	feces	SAMN13878991	NA
SRR10911314	feces	PD	NDD	male	NA	64	USA	prjna601994	dataset_1	Illumina MiSeq	300	V4	case	Birmingham	feces	SAMN13879224	NA
SRR10911315	feces	PD	NDD	male	NA	56	USA	prjna601994	dataset_1	Illumina MiSeq	300	V4	case	Birmingham	feces	SAMN13879223	NA
SRR10911316	feces	PD	NDD	male	NA	58	USA	prjna601994	dataset_1	Illumina MiSeq	300	V4	case	Birmingham	feces	SAMN13879222	NA
SRR10911317	feces	PD	NDD	female	NA	77	USA	prjna601994	dataset_1	Illumina MiSeq	300	V4	case	Birmingham	feces	SAMN13879221	NA
[truncated: 848 more rows]

## Sheet: Supplementary Data 3
Supplementary Data 3 | Raw count data of the genera composition in the feces obtained from QIIME2 (Greeengenes)
Genera	DRR197486	DRR197487	DRR197488	DRR197489	DRR197490	DRR197491	DRR197492	DRR197493	DRR197494	DRR197495	DRR197496	DRR197497	DRR197498	DRR197499	DRR197500	DRR197501	DRR197502	DRR197503	DRR197504	DRR197505	DRR197506	DRR197507	DRR197508	DRR197509	DRR197510	DRR197511	DRR197512	DRR197513	DRR197514	DRR197515	DRR197516	DRR197517	DRR197518	DRR197519	DRR197520	DRR197521	DRR197522	DRR197523	DRR197524	DRR197525	DRR197526	DRR197527	DRR197528	DRR197529	DRR197530	DRR197531	DRR197532	DRR197533	DRR197534
Shuttleworthia	0	0	0	0	0	0	0	0	0	0	0	0	0	0	0	0	0	0	0	0	0	0	0	0	0	0	0	0	0	0	0	0	0	0	0	0	0	0	0	0	0	0	0	0	0	0	0	0	0
Christensenella	0	0	0	0	0	0	0	0	0	0	0	0	0	0	0	0	0	0	0	0	0	0	0	0	0	0	0	0	0	0	0	0	0	0	0	0	0	0	0	0	0	0	0	0	0	0	0	0	0
vadinCA02	0	0	0	0	0	0	0	0	0	0	0	0	0	0	0	0	0	0	0	0	0	0	0	0	0	0	0	0	0	0	0	0	0	0	0	0	0	0	0	0	0	0	0	0	0	0	0	0	0
Sharpea	0	0	0	0	0	0	0	0	0	0	0	0	0	0	0	0	0	0	0	0	0	0	0	0	0	0	0	0	0	0	0	0	0	0	0	0	0	0	0	0	0	0	0	0	0	0	0	0	0
p-75-a5	0	0	0	0	0	0	0	0	0	0	0	0	0	0	0	0	0	0	0	0	0	0	0	0	0	0	0	0	0	0	0	0	0	0	0	0	0	0	0	0	0	0	0	0	0	0	0	0	0
Holdemania	0	0	0	0	0	0	0	0	0	0	0	0	0	0	0	0	0	0	0	0	0	0	0	0	0	0	0	0	0	0	0	0	0	0	0	0	0	0	0	0	0	0	0	0	0	0	0	0	0
Mycoplasma	0	0	0	0	0	0	0	0	0	0	0	0	0	0	0	0	0	0	0	0	0	0	0	0	0	0	0	0	0	0	0	0	0	0	0	0	0	0	0	0	0	0	0	0	0	0	0	0	0
RFN20	0	0	0	0	0	0	0	0	0	0	0	0	0	0	0	0	0	0	0	0	0	0	0	0	0	0	0	0	0	0	0	0	0	0	0	0	0	0	0	0	0	0	0	0	0	0	0	0	0
Thermoanaerobacterium	0	0	0	0	0	0	0	0	0	0	0	0	0	0	0	0	0	0	0	0	0	0	0	0	0	0	0	0	0	0	0	0	0	0	0	0	0	0	0	0	0	0	0	0	0	0	0	0	0
Carboxydocella	0	0	0	0	0	0	0	0	0	0	0	0	0	0	0	0	0	0	0	0	0	0	0	0	0	0	0	0	0	0	0	0	0	0	0	0	0	0	0	0	0	0	0	0	0	0	0	0	0
Halanaerobacter	0	0	0	0	0	0	0	0	0	0	0	0	0	0	0	0	0	0	0	0	0	0	0	0	0	0	0	0	0	0	0	0	0	0	0	0	0	0	0	0	0	0	0	0	0	0	0	0	0
Leuconostoc	0	0	15	0	0	0	0	0	0	0	0	0	0	0	0	0	0	0	0	0	0	0	0	0	0	0	0	0	0	0	0	102	0	0	0	0	0	0	0	0	0	0	0	0	0	0	23	0	0
Vibrio	0	0	0	0	0	0	0	0	0	0	0	0	0	0	0	0	0	0	0	0	0	0	0	0	0	0	0	0	0	0	0	0	0	0	0	0	0	0	0	0	0	0	0	0	0	0	0	0	0
Salinibacter	0	0	0	0	0	0	0	0	0	0	0	0	0	0	0	0	0	0	0	0	0	0	0	0	0	0	0	0	0	0	0	0	0	0	0	0	0	0	0	0	0	0	0	0	0	0	0	0	0
Treponema	0	0	0	0	0	0	0	0	0	0	0	0	0	0	0	0	0	0	0	0	0	0	0	0	0	0	0	0	0	0	0	0	0	0	0	0	0	0	0	0	0	0	0	0	0	0	0	0	0
Planctomyces	0	0	0	0	0	0	0	0	0	0	0	0	0	0	0	0	0	0	0	0	0	0	0	0	0	0	0	0	0	0	0	0	0	0	0	0	0	0	0	0	0	0	0	0	0	0	0	0	0
Sporanaerobacter	0	0	0	0	0	0	0	0	0	0	0	0	0	0	0	0	0	0	0	0	0	0	0	0	0	0	0	0	0	0	0	0	0	0	0	0	0	0	0	0	0	0	0	0	0	0	0	0	0
Helicobacter	0	0	0	0	0	0	0	0	0	0	0	0	0	0	0	0	0	0	0	0	0	0	0	0	0	0	0	0	0	0	0	0	0	0	0	0	0	0	0	0	0	0	0	0	0	0	0	0	0
Thermus	0	0	0	0	0	0	0	0	0	0	0	0	0	0	0	0	0	0	0	0	0	0	0	0	0	0	0	0	0	0	0	0	0	0	0	0	0	0	0	0	0	0	0	0	0	0	0	0	0
Hydrogenophaga	0	0	0	0	0	0	0	0	0	0	0	0	0	0	0	0	0	0	0	0	0	0	0	0	0	0	0	0	0	0	0	0	0	0	0	0	0	0	0	0	0	0	0	0	0	0	0	0	0
Halomonas	0	0	0	0	0	0	0	0	0	0	0	0	0	0	0	0	0	0	0	0	0	0	0	0	0	0	0	0	0	0	0	0	0	0	0	0	0	0	0	0	0	0	0	0	0	0	0	0	0
Skermanella	0	0	0	0	0	0	0	0	0	0	0	0	0	0	0	0	0	0	0	0	0	0	0	0	0	0	0	0	0	0	0	0	0	0	0	0	0	0	0	0	0	0	0	0	0	0	0	0	0
Xanthobacter	0	0	0	0	0	0	0	0	0	0	0	0	0	0	0	0	0	0	0	0	0	0	0	0	0	0	0	0	0	0	0	0	0	0	0	0	0	0	0	0	0	0	0	0	0	0	0	0	0
Rhodobacter	0	0	0	0	0	0	0	0	0	0	0	0	0	0	0	0	0	0	0	0	0	0	0	0	0	0	0	0	0	0	0	0	0	0	0	0	0	0	0	0	0	0	0	0	0	0	0	0	0
Oceanicaulis	0	0	0	0	0	0	0	0	0	0	0	0	0	0	0	0	0	0	0	0	0	0	0	0	0	0	0	0	0	0	0	0	0	0	0	0	0	0	0	0	0	0	0	0	0	0	0	0	0
Alicyclobacillus	0	0	0	0	0	0	0	0	0	0	0	0	0	0	0	0	0	0	0	0	0	0	0	0	0	0	0	0	0	0	0	0	0	0	0	0	0	0	0	0	0	0	0	0	0	0	0	0	0
Anoxybacillus	0	0	0	0	0	0	0	0	0	0	0	0	0	0	0	0	0	0	0	0	0	0	0	0	0	0	0	0	0	0	0	0	0	0	0	0	0	0	0	0	0	0	0	0	0	0	0	0	0
Exiguobacterium	0	0	0	0	0	0	0	0	0	0	0	0	0	0	0	0	0	0	0	0	0	0	0	0	0	0	0	0	0	0	0	0	0	0	0	0	0	0	0	0	0	0	0	0	0	0	0	0	0
Syntrophomonas	0	0	0	0	0	0	0	0	0	0	0	0	0	0	0	0	0	0	0	0	0	0	0	0	0	0	0	0	0	0	0	0	0	0	0	0	0	0	0	0	0	0	0	0	0	0	0	0	0
Leucobacter	0	0	0	0	0	0	0	0	0	0	0	0	0	0	0	0	0	0	0	0	0	0	0	0	0	0	0	0	0	0	0	0	0	0	0	0	0	0	0	0	0	0	0	0	0	0	0	0	0
Nesterenkonia	0	0	0	0	0	0	0	0	0	0	0	0	0	0	0	0	0	0	0	0	0	0	0	0	0	0	0	0	0	0	0	0	0	0	0	0	0	0	0	0	0	0	0	0	0	0	0	0	0
Xylanimicrobium	0	0	0	0	0	0	0	0	0	0	0	0	0	0	0	0	0	0	0	0	0	0	0	0	0	0	0	0	0	0	0	0	0	0	0	0	0	0	0	0	0	0	0	0	0	0	0	0	0
Modestobacter	0	0	0	0	0	0	0	0	0	0	0	0	0	0	0	0	0	0	0	0	0	0	0	0	0	0	0	0	0	0	0	0	0	0	0	0	0	0	0	0	0	0	0	0	0	0	0	0	0
Methanobacterium	0	0	0	0	0	0	0	0	0	0	0	0	0	0	0	0	0	0	0	0	0	0	0	0	0	0	0	0	0	0	0	0	0	0	0	0	0	0	0	0	0	0	0	0	0	0	0	0	0
Collinsella	7	362	203	176	449	305	0	335	412	607	0	420	0	152	316	426	398	632	661	150	389	944	0	444	840	102	85	311	280	488	313	114	0	111	154	171	176	481	358	319	0	578	555	0	0	165	681	0	0
Eggerthella	204	41	37	54	0	142	13	0	31	0	150	0	423	0	22	70	0	123	442	0	195	72	537	187	27	25	0	0	73	113	60	293	132	41	0	0	0	60	0	33	68	0	19	120	393	0	220	210	0
Adlercreutzia	0	0	18	0	0	0	0	41	0	104	156	7	0	29	0	0	48	65	0	35	0	68	0	0	0	18	0	0	156	0	0	0	0	0	0	0	0	0	62	0	15	113	23	166	0	0	69	0	0
Slackia	0	0	0	0	88	0	0	88	0	162	0	81	0	49	0	0	0	0	0	0	0	0	0	0	123	0	0	0	0	0	0	0	0	24	27	72	64	0	93	0	0	0	89	0	0	108	0	0	0
Rubrobacter	0	0	0	0	0	0	0	0	0	0	0	0	0	0	0	0	0	0	0	0	0	0	0	0	0	0	0	0	0	0	0	0	0	0	0	0	0	0	0	0	0	0	0	0	0	0	0	0	0
Varibaculum	0	0	0	0	0	0	0	0	0	0	0	0	0	0	0	0	0	0	0	0	0	0	0	0	0	0	0	0	0	0	0	0	9	0	0	0	0	0	0	0	0	0	0	0	0	0	0	0	0
Dermabacter	0	0	0	0	0	0	0	0	0	0	0	0	0	0	0	0	0	0	0	0	0	0	0	0	0	0	0	0	0	0	0	0	0	0	0	0	0	0	0	0	0	0	0	0	0	0	0	0	0
Actinobaculum	0	0	0	0	0	0	0	0	0	0	0	0	0	0	0	0	0	0	0	0	0	0	0	0	0	0	0	0	0	0	0	0	0	0	0	0	0	0	0	0	0	0	0	0	0	0	0	0	0
Arcanobacterium	0	0	0	0	0	0	0	0	0	0	0	0	0	0	0	0	0	0	0	0	0	0	0	0	0	0	0	0	0	0	0	0	0	0	0	0	0	0	0	0	0	0	0	0	0	0	0	0	0
Trueperella	0	0	0	0	0	0	0	0	0	0	0	0	0	0	0	0	0	0	0	0	0	0	0	0	0	0	0	0	0	0	0	0	0	0	0	0	0	0	0	0	0	0	0	0	0	0	0	0	0
Actinomadura	0	0	0	0	0	0	0	0	0	0	0	0	0	0	0	0	0	0	0	0	0	0	0	0	0	0	0	0	0	0	0	0	0	0	0	0	0	0	0	0	0	0	0	0	0	0	0	0	0
Brachybacterium	0	0	0	0	0	0	0	0	0	0	0	0	0	0	0	0	0	0	0	0	0	0	0	0	0	0	0	0	0	0	0	0	0	0	0	0	0	0	0	0	0	0	0	0	0	0	0	0	0
Cellulomonas	0	0	0	0	0	0	0	0	0	0	0	0	0	0	0	0	0	0	0	0	0	0	0	0	0	0	0	0	0	0	0	0	0	0	0	0	0	0	0	0	0	0	0	0	0	0	0	0	0
Rathayibacter	0	0	0	0	0	0	0	0	0	0	0	0	0	0	0	0	0	0	0	0	0	0	0	0	0	0	0	0	0	0	0	0	0	0	0	0	0	0	0	0	0	0	0	0	0	0	0	0	0
Pseudoclavibacter	0	0	0	0	0	0	0	0	0	0	0	0	0	0	0	0	0	0	0	0	0	0	0	0	0	0	0	0	0	0	0	0	0	0	0	0	0	0	0	0	0	0	0	0	0	0	0	0	0
Nocardiopsis	0	0	0	0	0	0	0	0	0	0	0	0	0	0	0	0	0	0	0	0	0	0	0	0	0	0	0	0	0	0	0	0	0	0	0	0	0	0	0	0	0	0	0	0	0	0	0	0	0
Pseudonocardia	0	0	0	0	0	0	0	0	0	0	0	0	0	0	0	0	0	0	0	0	0	0	0	0	0	0	0	0	0	0	0	0	0	0	0	0	0	0	0	0	0	0	0	0	0	0	0	0	0
Gordonia	0	0	0	0	0	0	0	0	0	0	0	0	0	0	0	0	0	0	0	0	0	0	0	0	0	0	0	0	0	0	0	0	0	0	0	0	0	0	0	0	0	0	0	0	0	0	0	0	0
Streptomyces	0	0	0	0	0	0	0	0	0	0	0	0	0	0	0	0	0	0	0	0	0	0	0	0	0	0	0	0	0	0	0	0	0	0	0	0	0	0	0	0	0	0	0	0	0	0	0	0	0
Propionicimonas	0	0	0	0	0	0	0	0	0	0	0	0	0	0	0	0	0	0	0	0	0	0	0	0	0	0	0	0	0	0	0	0	0	0	0	0	0	0	0	0	0	0	0	0	0	0	0	0	0
Nocardioides	0	0	0	0	0	0	0	0	0	0	0	0	0	0	0	0	0	0	0	0	0	0	0	0	0	0	0	0	0	0	0	0	0	0	0	0	0	0	0	0	0	0	0	0	0	0	0	0	0
Pimelobacter	0	0	0	0	0	0	0	0	0	0	0	0	0	0	0	0	0	0	0	0	0	0	0	0	0	0	0	0	0	0	0	0	0	0	0	0	0	0	0	0	0	0	0	0	0	0	0	0	0
Iamia	0	0	0	0	0	0	0	0	0	0	0	0	0	0	0	0	0	0	0	0	0	0	0	0	0	0	0	0	0	0	0	0	0	0	0	0	0	0	0	0	0	0	0	0	0	0	0	0	0
Cardiobacterium	0	0	0	0	0	0	0	0	0	0	0	0	0	0	0	0	0	0	0	0	0	0	0	0	0	0	0	0	0	0	0	0	0	0	0	0	0	0	0	0	0	0	0	0	0	0	0	0	0
Shewanella	0	0	0	0	0	0	0	0	0	0	0	0	0	0	0	0	0	0	0	0	0	0	0	0	0	0	0	0	0	0	0	0	0	0	0	0	0	0	0	0	0	0	0	0	0	0	0	0	0
Succinivibrio	0	0	0	0	0	0	0	0	0	0	0	0	0	0	0	0	0	0	0	0	0	0	0	0	0	0	0	0	0	0	5565	0	0	0	0	0	0	0	0	0	0	0	0	0	0	0	0	0	0
Aggregatibacter	0	0	0	0	0	0	0	0	0	0	0	0	0	0	0	0	0	0	0	0	0	0	0	0	0	0	0	0	0	0	0	0	0	0	0	0	0	0	0	0	0	0	0	0	0	0	0	0	0
Cronobacter	0	0	0	0	0	0	0	0	0	0	0	0	0	0	0	0	0	0	0	0	0	0	0	0	0	0	0	0	0	0	0	0	0	0	0	0	0	0	0	0	0	0	0	0	0	0	0	0	0
Proteus	0	0	0	0	0	0	0	0	0	0	0	0	0	0	0	0	0	0	0	0	0	0	0	0	0	0	0	0	0	144	0	0	0	0	0	0	0	0	0	0	0	0	0	0	0	0	0	0	0
Serratia	0	0	0	0	0	0	135	0	0	0	0	0	0	0	0	0	0	0	0	0	0	0	0	0	0	0	0	0	0	261	0	3520	0	0	0	0	0	0	0	0	0	0	0	0	0	0	0	0	0
Citrobacter	0	0	0	0	0	0	0	0	0	0	0	0	0	0	39	0	0	0	0	0	0	0	0	0	0	0	0	0	0	22	0	0	0	0	0	0	0	0	0	0	0	0	0	0	0	0	0	0	0
Klebsiella	0	77	0	0	0	0	788	140	0	0	0	0	138	79	0	0	0	0	262	0	24	0	0	1138	0	0	0	0	0	0	0	195	0	0	0	0	0	0	203	0	0	0	0	0	0	0	11	0	0
Erwinia	0	0	0	0	0	0	0	0	0	0	0	0	0	0	0	0	0	0	0	0	0	0	0	0	0	0	0	0	0	0	0	0	0	0	0	0	0	0	0	0	0	0	0	0	0	0	0	0	0
Salmonella	0	0	0	0	0	0	0	0	0	0	0	0	0	0	0	0	0	0	0	0	0	0	0	0	0	0	0	0	0	0	0	0	0	0	0	0	0	0	0	0	0	0	0	0	0	0	0	0	0
Ignatzschineria	0	0	0	0	0	0	0	0	0	0	0	0	0	0	0	0	0	0	0	0	0	0	0	0	0	0	0	0	0	0	0	0	0	0	0	0	0	0	0	0	0	0	0	0	0	0	0	0	0
Dokdonella	0	0	0	0	0	0	0	0	0	0	0	0	0	0	0	0	0	0	0	0	0	0	0	0	0	0	0	0	0	0	0	0	0	0	0	0	0	0	0	0	0	0	0	0	0	0	0	0	0
Luteimonas	0	0	0	0	0	0	0	0	0	0	0	0	0	0	0	0	0	0	0	0	0	0	0	0	0	0	0	0	0	0	0	0	0	0	0	0	0	0	0	0	0	0	0	0	0	0	0	0	0
Eikenella	0	0	0	0	0	0	0	0	0	0	0	0	0	0	0	0	0	0	0	0	0	0	0	0	0	0	2	0	0	0	0	0	0	0	0	0	0	0	0	0	0	0	0	0	0	0	0	0	0
Sutterella	276	279	0	174	473	0	0	279	525	768	132	62	0	73	0	341	183	467	0	229	0	626	477	0	143	130	0	272	320	0	881	227	115	286	109	133	42	539	16	210	123	94	287	0	0	186	0	229	0
Lautropia	0	0	0	0	0	0	0	0	0	0	0	0	0	0	0	0	0	0	0	0	0	0	0	0	0	0	0	0	0	0	0	0	0	0	0	0	0	0	0	0	0	0	0	0	0	0	0	0	0
Hydrogenophilus	0	0	0	0	0	0	0	0	0	0	0	0	0	0	0	0	0	0	0	0	0	0	0	0	0	0	0	0	0	0	0	0	0	0	0	0	0	0	0	0	0	0	0	0	0	0	0	0	0
Simplicispira	0	0	0	0	0	0	0	0	0	0	0	0	0	0	0	0	0	0	0	0	0	0	0	0	0	0	0	0	0	0	0	0	0	0	0	0	0	0	0	0	0	0	0	0	0	0	0	0	0
Rhodoferax	0	0	0	0	0	0	0	0	0	0	0	0	0	0	0	0	0	0	0	0	0	0	0	0	0	0	0	0	0	0	0	0	0	0	0	0	0	0	0	0	0	0	0	0	0	0	0	0	0
Pigmentiphaga	0	0	0	0	0	0	0	0	0	0	0	0	0	0	0	0	0	0	0	0	0	0	0	0	0	0	0	0	0	0	0	0	0	0	0	0	0	0	0	0	0	0	0	0	0	0	0	0	0
Methylotenera	0	0	0	0	0	0	0	0	0	0	0	0	0	0	0	0	0	0	0	0	0	0	0	0	0	0	0	0	0	0	0	0	0	0	0	0	0	0	0	0	0	0	0	0	0	0	0	0	0
Zoogloea	0	0	0	0	0	0	0	0	0	0	0	0	0	0	0	0	0	0	0	0	0	0	0	0	0	0	0	0	0	0	0	0	0	0	0	0	0	0	0	0	0	0	0	0	0	0	0	0	0
Kaistobacter	0	0	0	0	0	0	0	0	0	0	0	0	0	0	0	0	0	0	0	0	0	0	0	0	0	0	0	0	0	0	0	0	0	0	0	0	0	0	0	0	0	0	0	0	0	0	0	0	0
Blastomonas	0	0	0	0	0	0	0	0	0	0	0	0	0	0	0	0	0	0	0	0	0	0	0	0	0	0	0	0	0	0	0	0	0	0	0	0	0	0	0	0	0	0	0	0	0	0	0	0	0
Erythrobacter	0	0	0	0	0	0	0	0	0	0	0	0	0	0	0	0	0	0	0	0	0	0	0	0	0	0	0	0	0	0	0	0	0	0	0	0	0	0	0	0	0	0	0	0	0	0	0	0	0
Agrobacterium	0	0	0	0	0	0	0	0	0	0	0	0	0	0	0	0	0	0	0	0	0	0	0	0	0	0	0	0	0	0	0	0	0	0	0	0	0	0	0	0	0	0	0	0	0	0	0	0	0
Hyphomicrobium	0	0	0	0	0	0	0	0	0	0	0	0	0	0	0	0	0	0	0	0	0	0	0	0	0	0	0	0	0	0	0	0	0	0	0	0	0	0	0	0	0	0	0	0	0	0	0	0	0
Balneimonas	0	0	0	0	0	0	0	0	0	0	0	0	0	0	0	0	0	0	0	0	0	0	0	0	0	0	0	0	0	0	0	0	0	0	0	0	0	0	0	0	0	0	0	0	0	0	0	0	0
Parvibaculum	0	0	0	0	0	0	0	0	0	0	0	0	0	0	0	0	0	0	0	0	0	0	0	0	0	0	0	0	0	0	0	0	0	0	0	0	0	0	0	0	0	0	0	0	0	0	0	0	0
Phenylobacterium	0	0	0	0	0	0	0	0	0	0	0	0	0	0	0	0	0	0	0	0	0	0	0	0	0	0	0	0	0	0	0	0	0	0	0	0	0	0	0	0	0	0	0	0	0	0	0	0	0
Mycoplana	0	0	0	0	0	0	0	0	0	0	0	0	0	0	0	0	0	0	0	0	0	0	0	0	0	0	0	0	0	0	0	0	0	0	0	0	0	0	0	0	0	0	0	0	0	0	0	0	0
Arcobacter	0	0	0	0	0	0	0	0	0	0	0	0	0	0	0	0	0	0	0	0	0	0	0	0	0	0	0	0	0	0	0	0	0	0	0	0	0	0	0	0	0	0	0	0	0	0	0	0	0
Campylobacter	10	0	0	0	35	0	0	0	74	0	0	0	0	0	0	0	0	0	27	0	0	0	0	0	0	0	0	0	0	0	0	0	0	0	0	0	4	0	0	0	0	0	0	0	0	0	0	0	12
Flexispira	0	0	0	0	0	0	0	0	0	0	0	0	0	0	0	0	0	0	0	0	0	0	0	0	0	0	0	0	0	0	19	0	0	0	0	0	0	0	0	0	0	0	0	0	0	0	0	0	0
DA101	0	0	0	0	0	0	0	0	0	0	0	0	0	0	0	0	0	0	0	0	0	0	0	0	0	0	0	0	0	0	0	0	0	0	0	0	0	0	0	0	0	0	0	0	0	0	0	0	0
Candidatus Xiphinematobacter	0	0	0	0	0	0	0	0	0	0	0	0	0	0	0	0	0	0	0	0	0	0	0	0	0	0	0	0	0	0	0	0	0	0	0	0	0	0	0	0	0	0	0	0	0	0	0	0	0
Pirellula	0	0	0	0	0	0	0	0	0	0	0	0	0	0	0	0	0	0	0	0	0	0	0	0	0	0	0	0	0	0	0	0	0	0	0	0	0	0	0	0	0	0	0	0	0	0	0	0	0
Methanobrevibacter	0	0	0	0	80	0	0	0	0	0	0	287	0	285	0	0	21	0	0	0	0	0	0	0	0	0	0	0	0	0	0	0	0	0	0	0	0	0	0	0	0	838	0	0	0	0	0	0	0
Methanosphaera	0	0	0	0	0	0	0	0	0	0	0	185	0	0	0	0	0	0	0	0	0	0	0	0	10	0	0	0	0	0	0	0	0	0	0	0	0	0	0	11	0	193	0	0	0	0	0	0	0
vadinCA11	0	0	0	0	0	0	0	0	0	0	0	0	0	0	0	0	0	0	0	0	0	0	0	0	0	0	0	0	0	0	0	0	0	0	0	0	0	0	0	0	0	0	0	0	0	0	0	0	0
Methanomassiliicoccus	0	0	0	0	0	0	0	0	0	0	0	0	0	0	0	0	0	0	0	0	0	0	0	0	0	0	0	0	0	0	0	0	0	0	0	0	0	0	0	0	0	0	0	0	0	0	0	0	0
Mucispirillum	0	0	0	0	0	0	0	0	0	0	0	4	0	0	0	0	0	0	0	0	0	0	0	0	0	0	0	0	0	0	0	0	0	0	0	0	0	0	0	0	0	0	0	0	0	0	0	0	0
Rickettsia	0	0	0	0	0	0	0	0	0	0	0	0	0	0	0	0	0	0	0	0	0	0	0	0	0	0	0	0	0	0	0	0	0	0	0	0	0	0	0	0	0	0	0	0	0	0	0	0	0
Desulfovibrio	0	0	0	0	0	0	0	0	0	0	0	0	0	196	0	0	0	10	0	0	0	0	0	0	0	0	0	0	0	0	0	0	0	0	0	0	0	0	0	28	0	0	0	0	0	0	0	0	0
Syntrophobacter	0	0	0	0	0	0	0	0	0	0	0	0	0	0	0	0	0	0	0	0	0	0	0	0	0	0	0	0	0	0	0	0	0	0	0	0	0	0	0	0	0	0	0	0	0	0	0	0	0
Nannocystis	0	0	0	0	0	0	0	0	0	0	0	0	0	0	0	0	0	0	0	0	0	0	0	0	0	0	0	0	0	0	0	0	0	0	0	0	0	0	0	0	0	0	0	0	0	0	0	0	0
Desulfobulbus	0	0	0	0	0	0	0	0	0	0	0	0	0	0	0	0	0	0	0	0	0	0	0	0	0	0	0	0	0	0	0	0	0	0	0	0	0	0	0	0	0	0	0	0	0	0	0	0	0
Meiothermus	0	0	0	0	0	0	0	0	0	0	0	0	0	0	0	0	0	0	0	0	0	0	0	0	0	0	0	0	0	0	0	0	0	0	0	0	0	0	0	0	0	0	0	0	0	0	0	0	0
Halomicronema	0	0	0	0	0	0	0	0	0	0	0	0	0	0	0	0	0	0	0	0	0	0	0	0	0	0	0	0	0	0	0	0	0	0	0	0	0	0	0	0	0	0	0	0	0	0	0	0	0
Selenomonas	0	0	0	0	0	0	0	0	0	0	0	0	0	0	0	0	0	0	0	0	0	0	0	0	0	0	0	0	0	0	0	0	0	0	0	0	0	0	0	0	0	0	0	0	0	0	0	0	0
Schwartzia	0	0	0	0	0	0	0	0	0	0	0	0	0	0	0	0	0	0	0	0	0	0	0	0	0	0	0	0	0	0	0	0	0	0	0	0	0	0	0	0	0	0	0	0	0	0	0	0	0
Anaerovibrio	0	0	0	0	0	0	0	0	0	0	0	0	0	0	0	0	0	0	0	0	0	0	0	0	0	0	0	0	0	0	0	0	0	0	0	0	0	0	0	0	0	0	0	0	0	0	0	0	0
Mitsuokella	0	0	0	0	0	0	0	0	0	0	0	0	0	0	0	0	0	0	0	0	0	0	0	0	0	0	0	0	0	0	0	0	0	0	0	0	0	0	0	0	0	0	0	0	0	0	0	0	0
Megamonas	0	0	0	735	0	0	0	0	0	5572	1676	0	0	0	0	2289	0	0	0	0	0	0	0	0	728	0	0	2384	0	0	0	0	0	0	0	0	166	695	0	869	0	0	0	0	0	0	0	0	0
Acidaminococcus	0	194	0	130	29	0	0	0	0	0	0	0	0	0	0	65	0	0	0	0	0	0	0	0	0	0	1310	0	0	0	203	0	0	0	0	0	47	178	0	124	0	0	106	0	0	69	0	0	0
Phascolarctobacterium	190	0	0	0	414	376	0	591	141	0	186	232	0	183	0	89	0	303	473	117	0	0	804	0	430	74	0	194	162	0	0	899	0	187	171	356	0	540	198	179	296	387	488	0	0	0	38	0	0
Succiniclasticum	0	0	0	0	0	0	0	0	0	0	0	0	0	0	0	0	0	0	0	0	0	0	0	0	0	0	0	0	0	0	0	0	0	0	0	0	0	0	0	0	0	0	0	0	0	0	0	0	0
vadinHB04	0	0	0	0	0	0	0	0	0	0	0	0	0	0	0	0	0	0	0	0	0	0	0	0	0	0	0	0	0	0	0	0	0	0	0	0	0	0	0	0	0	0	0	0	0	0	0	0	0
TG5	0	0	0	0	0	0	0	0	0	0	0	0	0	0	0	0	0	0	0	0	0	0	0	0	0	0	0	0	0	0	0	0	0	0	0	0	0	0	0	0	0	0	0	0	0	0	0	0	0
Pyramidobacter	0	0	0	0	0	0	0	0	0	0	0	0	0	0	0	0	0	24	0	0	0	0	0	0	0	0	0	0	0	0	0	0	0	0	0	0	0	0	0	0	0	0	0	0	0	0	0	0	0
Synergistes	0	0	0	0	0	0	0	0	0	0	0	20	0	12	0	0	0	0	0	0	0	0	57	0	0	0	0	0	0	0	0	0	0	0	0	0	0	0	0	0	0	34	19	0	0	0	0	0	0
Dehalobacterium	0	0	0	0	0	0	0	0	0	0	0	0	0	0	0	0	0	0	0	0	0	0	12	0	0	0	0	0	0	0	0	0	0	0	0	0	0	0	0	0	0	6	0	0	0	0	0	0	0
rc4-4	0	0	8	0	0	0	0	52	0	0	0	14	0	0	0	0	0	0	0	9	0	0	9	0	0	0	0	0	0	0	0	0	0	0	0	0	0	0	0	0	0	0	0	0	0	25	0	0	0
Peptococcus	0	0	0	0	0	0	0	0	0	0	0	0	0	0	0	27	0	0	0	0	0	0	0	0	0	0	0	0	0	0	0	0	0	0	0	0	0	0	0	0	0	0	0	0	0	0	0	0	0
Anaerofustis	16	0	0	0	0	0	0	6	0	6	0	0	0	0	0	7	0	0	4	0	0	15	13	0	0	0	0	0	5	0	0	0	0	0	0	0	0	0	0	0	0	0	0	3	0	0	7	0	2
Pseudoramibacter_Eubacterium	55	18	0	0	2	0	0	0	0	101	0	0	0	0	0	127	0	4	0	0	0	0	67	0	0	0	0	0	0	0	4	0	0	127	0	0	0	0	0	0	0	27	10	0	0	15	29	0	0
Desulfitobacter	0	0	0	0	0	0	0	0	0	0	0	0	0	0	0	0	0	0	0	0	0	0	0	0	0	0	0	0	0	0	0	0	0	0	0	0	0	0	0	0	0	0	0	0	0	0	0	0	0
Desulfotomaculum	0	0	0	0	0	0	0	0	0	0	0	0	0	0	0	0	0	0	0	0	0	0	0	0	0	0	0	0	0	0	0	0	0	0	0	0	0	0	0	0	0	0	0	0	0	0	0	0	0
Cetobacterium	0	0	0	0	0	0	0	0	0	0	0	0	0	0	0	0	0	0	0	0	0	0	0	222	0	0	0	0	0	0	0	0	0	0	0	0	0	0	0	0	0	0	0	0	0	0	0	0	0
Ureaplasma	0	0	0	0	0	0	0	0	0	0	0	0	0	0	0	0	0	0	0	0	0	0	0	0	0	0	0	0	0	0	0	0	0	0	0	0	0	0	0	0	0	0	0	0	0	0	0	0	0
Acanthamoeba	0	0	0	0	0	0	0	0	0	0	0	0	0	0	0	0	0	0	0	0	0	0	0	0	0	0	0	0	0	0	0	0	0	0	0	0	0	0	0	0	0	0	0	0	0	0	0	0	0
Anaeroplasma	0	0	0	0	0	0	0	0	0	0	0	0	0	0	0	0	0	0	0	0	0	0	0	0	0	0	0	0	0	0	0	0	0	0	0	0	0	0	0	0	0	0	0	0	0	0	0	0	0
[Eubacterium]	218	106	0	275	8	44	3048	26	7	752	232	329	104	168	13	155	848	0	60	0	42	791	2231	103	458	72	136	8	78	241	579	261	215	58	12	411	0	3260	493	269	1496	42	1910	546	705	775	894	148	0
Allobaculum	0	0	0	0	0	0	0	0	0	0	0	32	0	0	0	0	0	0	0	0	0	0	0	0	0	0	0	0	0	0	0	0	0	0	0	0	0	0	0	0	0	0	0	0	0	0	0	0	0
cc_115	0	0	35	0	5	0	0	12	4	0	0	17	0	0	0	16	0	0	0	29	7	10	488	0	0	22	0	0	0	0	0	0	0	0	0	0	0	0	8	0	0	23	0	0	0	0	0	0	0
Bulleidia	0	0	0	0	3	0	8	0	0	0	0	0	0	0	4	0	0	0	9	0	0	0	0	0	0	0	56	0	0	0	0	15	0	0	0	0	0	2	0	0	0	0	0	10	0	0	0	0	0
Turicibacter	101	54	617	0	0	0	308	185	0	169	0	16	15	184	0	0	116	0	0	89	32	0	0	0	8	0	0	0	0	0	0	0	103	0	0	0	154	0	497	0	309	448	0	0	0	165	15	0	0
Aerococcus	0	0	0	0	0	0	0	0	0	0	0	0	0	0	0	0	0	0	0	0	0	0	0	0	0	0	0	0	0	0	0	0	0	0	0	0	0	0	0	0	0	0	0	0	0	0	0	0	0
Jeotgalicoccus	0	0	0	0	0	0	0	0	0	0	0	0	0	0	0	0	0	0	0	0	0	0	0	0	0	0	0	0	0	0	0	0	0	0	0	0	0	0	0	0	0	0	0	0	0	0	0	0	0
Rummeliibacillus	0	0	0	0	0	0	0	0	0	0	0	0	0	0	0	0	0	0	0	0	0	0	0	0	0	0	0	0	0	0	0	0	0	0	0	0	0	0	0	0	0	0	0	0	0	0	0	0	0
Solibacillus	0	0	0	0	0	0	0	0	0	0	0	0	0	0	0	0	0	0	0	0	0	0	0	0	0	0	0	0	0	0	0	0	0	0	0	0	0	0	0	0	0	0	0	0	0	0	0	0	0
Sporosarcina	0	0	0	0	0	0	0	0	0	0	0	0	0	0	0	0	0	0	0	0	0	0	0	0	0	0	0	0	0	0	0	0	0	0	0	0	0	0	0	0	0	0	0	0	0	0	0	0	0
Cohnella	0	0	0	0	0	0	0	0	0	0	0	0	0	0	0	0	0	0	0	0	0	0	0	0	0	0	0	0	0	0	0	0	0	0	0	0	0	0	0	0	0	0	0	0	0	0	0	0	0
Oceanobacillus	0	0	0	0	0	0	0	0	0	0	0	0	0	0	0	0	0	0	0	0	0	0	0	0	0	0	0	0	0	0	0	0	0	0	0	0	0	0	0	0	0	0	0	0	0	0	0	0	0
Anaerobacillus	0	0	0	0	0	0	0	0	0	0	0	0	0	0	0	0	0	0	0	0	0	0	0	0	0	0	0	0	0	0	0	0	0	0	0	0	0	0	0	0	0	0	0	0	0	0	0	0	0
Aneurinibacillus	0	0	0	0	0	0	0	0	0	0	0	0	0	0	0	0	0	0	0	0	0	0	0	0	0	0	0	0	0	0	0	0	0	0	0	0	0	0	0	0	0	0	0	0	0	0	0	0	0
Ammoniphilus	0	0	0	0	0	0	0	0	0	0	0	0	0	0	0	0	0	0	0	0	0	0	0	0	0	0	0	0	0	0	0	0	0	0	0	0	0	0	0	0	0	0	0	0	0	0	0	0	0
Thermicanus	0	0	0	0	0	0	0	0	0	0	0	0	0	0	0	0	0	0	0	0	0	0	0	0	0	0	0	0	0	0	0	0	0	0	0	0	0	0	0	0	0	0	0	0	0	0	0	0	0
Virgibacillus	0	0	0	0	0	0	0	0	0	0	0	0	0	0	0	0	0	0	0	0	0	0	0	0	0	0	0	0	0	0	0	0	0	0	0	0	0	0	0	0	0	0	0	0	0	0	0	0	0
Trichococcus	0	0	0	0	0	0	0	0	0	0	0	0	0	0	0	0	0	0	0	0	0	0	0	0	0	0	0	0	0	0	0	0	0	0	0	0	0	0	0	0	0	0	0	0	0	0	0	0	0
Tetragenococcus	0	0	0	0	0	0	0	0	0	0	0	0	0	0	0	0	0	0	0	0	0	0	0	0	0	0	0	0	0	0	0	0	0	0	0	0	0	0	0	0	0	0	0	0	0	0	0	0	0
Alloiococcus	0	0	0	0	0	0	0	0	0	0	0	0	0	0	0	0	0	0	0	0	0	0	0	0	0	0	0	0	0	0	0	0	0	0	0	0	0	0	0	0	0	0	0	0	0	0	0	0	0
Pediococcus	0	0	0	0	0	0	0	0	0	0	0	0	230	0	0	0	0	0	0	0	0	0	0	0	0	0	0	0	0	0	0	0	0	0	0	0	0	0	0	0	0	0	0	0	0	0	0	0	0
Fructobacillus	0	0	0	0	0	0	0	0	0	0	0	0	0	0	0	0	0	0	0	0	0	0	0	0	0	0	0	0	0	0	0	0	0	0	0	0	0	0	0	0	0	0	0	0	0	0	0	0	0
Coprobacillus	164	13	15	0	0	0	11	363	0	0	117	18	158	27	0	150	0	0	16	0	0	0	856	0	71	23	0	0	13	12	0	149	54	0	0	7	0	0	0	0	0	130	0	1229	14	0	108	124	4
Catenibacterium	0	0	0	0	0	0	0	0	0	0	0	566	0	0	0	0	0	0	0	0	0	0	0	0	0	680	15	0	0	0	878	0	0	0	0	379	0	0	0	0	0	0	0	0	0	157	0	0	0
Mogibacterium	0	0	0	0	0	0	0	0	0	0	0	0	0	0	0	0	0	0	0	0	0	0	0	0	0	0	0	0	0	0	0	0	0	0	0	0	0	0	0	0	0	0	0	0	0	0	0	0	0
Peptostreptococcus	0	0	0	0	0	0	0	0	0	0	0	0	0	0	0	0	0	0	0	0	0	0	0	0	0	0	16	0	0	0	0	0	0	0	0	0	0	0	0	0	0	0	0	5	0	0	0	0	0
Sedimentibacter	0	0	0	0	0	0	0	0	0	0	0	0	0	0	0	0	0	0	0	0	0	0	0	0	0	0	0	0	0	0	0	0	0	0	0	0	0	0	0	0	0	0	0	0	0	0	0	0	0
Filifactor	0	0	0	0	0	0	0	0	0	0	0	0	0	0	0	0	0	0	0	0	0	0	0	0	0	0	0	0	0	0	0	0	0	0	0	0	0	0	0	0	0	0	0	0	0	0	0	0	0
WAL_1855D	0	0	0	0	0	0	0	0	0	0	0	0	0	0	0	0	0	0	0	0	0	0	0	0	0	0	0	0	0	0	0	0	0	0	0	0	0	2	0	0	0	0	0	0	0	0	0	0	0
Gallicola	0	0	0	0	0	0	0	0	0	0	0	0	0	0	0	0	0	0	0	0	0	0	0	0	0	0	0	0	0	0	0	0	0	0	0	0	0	0	0	0	0	0	0	0	0	0	0	0	0
Parvimonas	0	0	0	0	0	0	0	0	0	0	0	0	0	0	0	0	0	0	0	0	0	0	0	0	0	0	0	0	0	0	0	0	0	0	0	0	0	0	0	0	11	0	0	0	0	0	0	0	0
1968-01-01	0	0	0	0	0	0	0	0	0	0	0	0	0	0	0	0	0	0	0	0	0	0	0	0	0	0	0	0	0	0	0	0	0	0	0	0	0	0	0	0	0	0	0	0	0	0	0	0	0
Finegoldia	0	0	0	0	0	0	0	0	0	0	0	0	0	0	0	0	0	0	0	0	0	0	0	0	0	0	0	0	0	0	0	0	0	0	0	0	0	0	0	0	0	0	0	0	0	0	0	0	0
Helcococcus	0	0	0	0	0	0	0	0	0	0	0	0	0	0	0	0	0	0	0	0	0	0	0	0	0	0	0	0	0	0	0	0	0	0	0	0	0	0	0	0	0	0	0	0	0	0	0	0	0
ph2	0	0	0	0	0	0	0	0	0	0	0	0	0	0	0	0	0	0	0	0	0	0	0	0	0	0	0	0	0	0	0	0	0	0	0	0	0	0	0	0	0	0	0	0	0	0	0	0	0
Peptoniphilus	0	0	0	0	0	0	0	0	0	0	0	0	0	0	0	0	0	0	0	0	0	0	0	0	0	0	0	0	0	0	0	0	0	0	0	0	0	0	0	0	0	0	0	0	0	0	0	0	0
GW-34	0	0	0	0	0	0	0	0	0	0	0	0	0	0	0	0	0	0	0	0	0	0	0	0	0	0	0	0	0	0	0	0	0	0	0	0	0	0	0	0	0	0	0	0	0	0	0	0	0
Anaerotruncus	2	0	0	0	0	0	0	0	0	0	7	0	0	0	0	0	0	0	8	0	0	0	14	0	7	0	0	0	26	0	0	0	12	0	0	0	0	0	0	0	0	0	0	0	0	4	0	0	0
Anaerofilum	0	0	0	0	0	0	0	0	0	0	0	0	0	0	0	0	0	0	0	0	0	0	0	0	0	0	0	0	0	0	0	0	0	0	0	0	0	0	0	0	0	0	0	0	0	0	0	0	0
Oscillospira	417	237	70	195	329	784	11	877	125	655	654	219	552	248	70	254	0	855	828	197	167	485	1639	279	658	88	0	61	630	661	252	1484	327	260	194	131	50	576	154	40	198	596	266	29	468	414	295	575	0
Jonquetella	0	0	0	0	0	0	0	0	0	0	0	0	0	0	0	0	0	0	0	0	0	0	0	0	0	0	0	0	0	0	0	0	0	0	0	0	0	0	0	0	0	0	0	0	0	0	0	0	0
Epulopiscium	0	0	0	0	0	0	0	0	0	0	0	0	0	52	0	0	0	0	0	0	0	0	0	0	0	0	0	0	0	0	0	0	0	0	0	0	0	0	0	0	0	0	0	0	0	0	0	0	0
Candidatus Amoebophilus	0	0	0	0	0	0	0	0	0	0	0	0	0	0	0	0	0	0	0	0	0	0	0	0	0	0	0	0	0	0	0	0	0	0	0	0	0	0	0	0	0	0	0	0	0	0	0	0	0
Flavihumibacter	0	0	0	0	0	0	0	0	0	0	0	0	0	0	0	0	0	0	0	0	0	0	0	0	0	0	0	0	0	0	0	0	0	0	0	0	0	0	0	0	0	0	0	0	0	0	0	0	0
Cloacibacterium	0	0	0	0	0	0	0	0	0	0	0	0	0	0	0	0	0	0	0	0	0	0	0	0	0	0	0	0	0	0	0	0	0	0	0	0	0	0	0	0	0	0	0	0	0	0	0	0	0
Elizabethkingia	0	0	0	0	0	0	0	0	0	0	0	0	0	0	0	0	0	0	0	0	0	0	0	0	0	0	0	0	0	0	0	0	0	0	0	0	0	0	0	0	0	0	0	0	0	0	0	0	0
Fluviicola	0	0	0	0	0	0	0	0	0	0	0	0	0	0	0	0	0	0	0	0	0	0	0	0	0	0	0	0	0	0	0	0	0	0	0	0	0	0	0	0	0	0	0	0	0	0	0	0	0
Rikenella	0	0	0	0	0	0	0	0	0	0	0	0	0	0	0	0	0	0	0	0	0	0	0	0	0	0	0	0	0	0	0	0	0	0	0	0	0	0	0	0	0	14	0	0	0	0	0	0	0
Parabacteroides	812	167	76	721	241	112	163	833	9	710	0	139	288	507	668	1581	407	280	286	287	0	669	1629	0	726	134	0	166	370	1253	256	567	342	356	242	187	101	1198	276	208	305	582	435	0	1534	318	79	291	0
Tannerella	0	0	0	0	0	0	0	0	0	0	0	0	0	0	0	0	0	0	0	0	0	0	0	0	0	0	0	0	0	0	0	0	0	0	0	0	0	0	0	0	0	0	0	0	0	0	0	0	0
[Prevotella]	0	0	0	0	907	0	4567	0	0	0	0	31	0	323	0	0	0	0	0	0	0	0	0	0	0	0	0	0	0	0	838	0	0	0	76	97	0	0	0	0	0	0	0	0	0	0	0	0	0
CF231	0	0	0	0	0	0	0	0	0	0	0	0	0	0	0	0	0	0	0	0	0	0	0	0	0	0	0	0	0	0	0	0	0	0	0	0	0	0	0	0	0	0	0	0	0	0	0	0	0
YRC22	0	0	0	0	0	0	0	0	0	0	0	0	0	0	0	0	0	0	0	0	0	0	0	0	0	0	0	0	0	0	0	0	0	0	0	0	0	0	0	0	0	0	0	0	0	0	0	0	0
Bacteroides	10640	5965	3139	1809	425	10876	6542	5631	8940	7720	8116	1122	5240	2400	1354	5675	4354	9347	8781	2710	4512	4323	5054	7845	4126	2176	0	6831	5983	5083	656	9461	2122	3738	1345	411	566	9179	4983	6330	4418	5194	3006	8136	13889	1075	1360	10848	12042
Sarcina	0	0	0	0	0	0	0	0	0	0	0	0	0	0	0	0	0	0	0	0	0	0	0	0	0	0	0	0	0	0	0	0	0	0	0	0	0	0	0	0	0	0	0	0	0	0	0	0	0
Anaerostipes	158	0	171	106	28	111	0	85	0	244	735	165	0	527	0	0	149	0	58	98	227	73	134	0	130	43	0	181	159	0	0	114	0	0	18	214	109	192	221	20	452	323	159	46	0	129	42	133	0
SHD-231	0	0	0	0	0	0	0	0	0	0	0	0	0	0	0	0	0	0	0	0	0	0	0	0	0	0	0	0	0	0	0	0	0	0	0	0	0	0	0	0	0	0	0	0	0	0	0	0	0
Lachnospira	0	0	467	0	1055	947	0	572	1214	687	973	284	0	267	196	1211	108	505	579	325	586	0	0	1003	248	40	0	1385	813	0	161	190	46	215	80	103	460	333	529	1378	454	615	244	190	314	614	0	559	3527
Lachnobacterium	0	0	0	0	127	0	0	159	0	0	0	0	0	54	0	0	0	0	0	0	0	0	0	0	0	121	0	0	0	0	0	0	0	0	0	0	0	0	0	0	0	0	0	0	0	471	0	0	0
Butyrivibrio	0	0	0	0	0	0	3	0	0	0	0	0	0	0	0	0	0	0	0	0	0	0	0	0	0	0	0	0	0	0	0	0	0	0	0	0	0	0	0	0	0	0	0	0	0	0	0	0	0
Moryella	0	0	0	0	0	0	0	0	0	0	0	0	0	0	0	0	0	0	0	0	0	0	0	0	0	0	0	0	0	0	0	0	0	0	0	0	0	0	0	0	0	0	0	0	0	0	0	0	0
Blautia	863	803	808	237	872	1518	2639	958	734	1100	592	678	320	511	1172	1072	789	3174	739	684	424	1056	8236	1036	932	736	0	796	2137	1079	893	1303	825	561	306	679	470	1314	755	1068	532	776	1452	4205	3753	1205	1406	878	0
Oribacterium	0	0	0	0	0	0	0	0	0	0	0	0	0	0	0	0	0	0	0	0	0	0	0	0	0	0	71	0	0	0	0	0	0	0	0	0	0	0	0	0	0	0	0	0	0	0	0	0	0
Roseburia	1472	0	56	34	256	47	0	231	560	210	0	138	34	251	932	614	72	139	263	192	1517	258	0	824	90	128	0	262	158	571	0	65	30	0	140	74	244	0	691	147	0	215	0	512	0	143	90	385	1593
[Ruminococcus]	603	464	0	383	190	251	132	568	436	808	1195	243	899	395	150	483	35	374	1571	198	1303	501	2328	624	1612	191	0	219	394	1126	54	2368	534	48	15	206	167	652	279	289	475	237	547	106	2206	601	597	706	1573
Dorea	264	287	81	111	356	0	16	359	468	653	120	206	312	247	215	75	217	195	371	129	365	459	752	458	404	102	0	253	393	743	539	489	259	0	73	325	74	218	92	591	247	366	177	261	748	300	242	273	258
Faecalibacterium	1845	1488	457	436	1621	2124	0	1114	1554	1116	1555	377	457	240	1044	621	1767	0	373	1271	1077	571	0	0	838	1050	0	1697	1107	582	369	401	0	819	68	697	719	399	1061	460	1418	781	703	921	1766	1444	120	2481	0
[truncated: 1,865 more columns]

## Sheet: Supplementary Data 4
Supplementary Data 4 | Raw count data of the genera composition in the blood obtained from QIIME2 (Greengenes)
Genera	SRR5755114	SRR5755115	SRR5755116	SRR5755117	SRR5755118	SRR5755119	SRR5755120	SRR5755123	SRR5755124	SRR5755125	SRR5755126	SRR5755127	SRR5755128	SRR5755129	SRR5755130	SRR5755131	SRR5755132	SRR5755133	SRR5755134	SRR5755135	SRR5755136	SRR5755137	SRR5755138	SRR5755139	SRR5755140	SRR5755141	SRR5755142	SRR5755143	SRR5755144	SRR5755145	SRR5755146	SRR5755147	SRR5755148	SRR5755149	SRR5755150	SRR5755151	SRR5755152	SRR5755153	SRR5755154	SRR5755155	SRR5755156	SRR5755157	SRR5755158	SRR5755160	SRR5755161	SRR5755162	SRR5755163	SRR5755164	SRR5755165
Mycoplasma	0	0	0	0	0	3	0	0	0	0	0	0	0	7	0	0	0	0	12	0	0	45	0	7	37	0	0	0	0	0	0	0	0	0	0	0	39	0	32	0	0	7	0	0	0	0	0	0	0
Treponema	0	0	0	0	0	0	0	0	0	0	0	0	0	0	0	0	0	0	0	0	0	14	0	0	0	0	0	0	0	0	0	0	0	0	0	0	0	0	0	0	0	0	0	0	0	0	13	0	0
Helicobacter	0	0	0	0	0	0	0	0	0	0	0	0	4	8	0	0	0	0	19	0	0	0	0	0	0	0	0	0	0	0	0	0	0	0	0	0	0	0	0	0	0	10	0	0	0	0	0	0	0
Thermus	0	52	0	0	0	44	0	0	22	8	0	0	12	21	0	0	0	36	0	6	0	53	0	0	35	0	0	0	65	3	0	0	0	6	0	0	61	8	0	0	0	6	0	0	0	0	44	0	0
Hydrogenophaga	0	0	0	0	0	0	0	0	0	0	0	0	0	0	0	10	0	0	0	0	0	152	0	0	40	0	0	0	0	0	0	0	0	0	0	0	18	0	32	0	0	31	0	0	0	0	0	0	0
Halomonas	614	807	0	0	0	37	166	206	34	5864	0	0	27	13819	0	540	0	0	22616	48	7822	3785	16	10754	189	30	246	4290	2364	125	1054	0	10096	450	462	464	3256	361	584	411	1357	2702	219	1331	47	699	1756	0	2622
Skermanella	0	0	0	0	0	0	0	0	0	0	0	0	18	0	0	0	0	0	0	0	0	184	0	0	43	0	0	0	0	0	0	0	0	0	0	0	0	0	0	0	0	31	0	0	0	15	0	0	0
Xanthobacter	0	0	0	0	0	0	0	0	0	0	0	0	0	0	0	0	0	0	0	0	0	0	0	0	21	0	0	0	0	0	0	0	0	0	0	0	0	0	0	0	0	0	0	0	0	0	0	0	0
Rhodobacter	0	0	0	0	0	0	0	0	0	0	0	0	0	0	0	0	0	30	0	0	0	85	0	0	0	0	0	0	0	0	0	0	0	0	0	0	18	0	0	0	0	0	0	0	0	14	0	0	0
Oceanicaulis	0	0	0	0	0	0	0	0	0	0	0	0	0	12	0	0	0	0	0	0	10	0	0	8	0	0	0	0	8	0	0	0	0	0	0	0	0	0	0	0	0	34	0	0	0	0	0	0	0
Alicyclobacillus	0	0	0	0	0	0	0	0	0	0	0	0	0	0	0	0	0	0	0	0	0	23	0	0	0	0	0	0	0	0	0	0	0	0	0	0	0	0	0	0	0	0	0	0	0	0	0	0	0
Anoxybacillus	0	0	0	0	0	0	0	0	0	0	0	0	0	17	0	0	0	0	0	21	23	35	13	0	54	1966	0	0	21	0	0	0	0	0	0	0	95	0	0	0	0	70	0	86	0	0	27	2099	8
Exiguobacterium	0	47	0	0	0	0	6	0	0	0	0	0	13	24	0	44	12	0	0	57	9	0	0	27	25	0	0	9	12	0	3	0	0	0	0	0	13	0	49	12	0	22	0	19	0	20	0	0	0
Syntrophomonas	0	10	0	0	0	0	0	0	0	0	0	0	0	0	0	0	0	0	0	0	0	35	0	0	0	0	0	0	0	0	0	0	0	0	0	0	0	0	0	0	0	0	0	0	0	0	0	0	0
Leucobacter	0	381	0	0	388	0	823	0	674	250	0	0	351	144	218	102	0	0	54	832	324	160	511	123	507	291	51	43	58	54	0	0	0	213	0	0	215	103	280	95	295	333	58	0	62	252	907	143	40
Nesterenkonia	0	86	0	0	0	0	0	0	76	0	0	0	0	420	0	0	0	0	610	28	163	82	66	235	58	70	42	105	94	0	0	0	0	0	0	0	226	54	102	155	184	337	61	0	31	126	296	0	0
Xylanimicrobium	0	0	0	0	0	0	0	0	0	0	0	0	0	0	0	0	0	0	0	0	0	0	0	0	0	0	0	0	0	0	0	0	0	0	0	0	0	0	0	0	0	0	0	0	0	0	0	0	0
Modestobacter	0	0	0	0	0	0	0	0	0	0	0	0	0	0	0	0	0	0	0	0	0	27	0	0	0	0	0	0	0	0	0	0	0	0	0	0	0	0	0	0	0	0	0	0	0	0	0	0	0
Methanobacterium	13	0	0	0	0	0	0	0	0	0	0	0	0	0	0	0	43	0	0	0	0	0	0	0	0	0	0	0	0	0	0	0	0	0	0	0	0	0	0	0	0	0	0	0	0	9	0	0	0
Collinsella	0	12	0	0	0	4	0	0	0	4	4	0	0	0	18	9	0	0	0	0	47	0	5	86	0	0	0	0	0	8	0	0	0	8	0	0	0	0	6	0	0	14	0	0	0	22	52	0	0
Adlercreutzia	0	0	0	0	0	0	0	0	0	0	0	0	0	0	0	0	0	0	0	0	0	0	0	0	0	0	0	0	0	0	0	0	0	0	0	0	24	0	0	0	0	0	0	0	0	0	13	0	0
Slackia	0	0	0	0	0	0	0	0	0	0	0	0	0	0	0	0	0	0	0	0	0	0	0	7	0	0	0	0	0	0	0	0	0	0	0	0	0	0	0	0	0	0	0	0	0	0	0	0	0
Rubrobacter	0	9	0	0	0	0	0	0	0	0	0	0	15	246	0	8	10	0	0	0	0	47	0	5	0	0	0	40	0	0	0	0	0	0	0	0	51	0	0	0	0	0	0	7	0	0	96	0	0
Actinomadura	0	0	0	0	0	0	0	0	0	0	0	0	0	0	0	0	0	0	0	0	0	0	0	0	0	0	0	0	0	0	0	0	0	0	0	0	0	0	0	0	0	0	0	0	0	0	0	0	0
Brachybacterium	0	38	0	0	0	0	0	0	0	0	0	0	0	15	0	43	0	18	0	0	13	0	0	43	25	0	0	0	0	0	0	0	0	0	0	0	15	0	0	0	0	0	0	0	0	60	0	0	0
Cellulomonas	0	0	0	0	0	0	0	0	0	0	0	0	0	0	0	11	0	0	0	0	0	0	0	0	0	0	0	0	0	0	0	0	0	0	0	0	0	0	0	0	0	0	0	0	0	0	0	0	0
Pseudoclavibacter	0	0	0	0	0	0	0	0	0	0	0	0	0	0	0	0	0	0	0	0	0	27	0	0	0	0	0	0	0	0	0	0	0	0	0	0	0	0	0	0	0	0	0	0	0	0	0	0	0
Pseudonocardia	0	0	0	0	0	0	0	0	0	0	0	0	0	0	0	13	0	0	0	0	14	26	7	0	0	0	0	0	17	0	0	0	0	0	0	0	17	15	0	0	0	0	0	0	0	13	0	0	0
Streptomyces	0	0	0	0	0	0	0	0	0	0	0	0	0	91	0	0	0	21	0	0	24	70	0	0	0	0	0	0	0	0	0	0	0	0	0	0	58	0	0	0	0	0	0	0	0	0	96	0	0
Propionicimonas	0	6	0	0	0	0	0	0	0	0	0	0	0	13	0	11	0	0	0	0	0	0	0	0	0	0	0	0	0	0	0	0	0	0	0	0	0	0	0	0	0	0	0	0	0	0	18	0	0
Nocardioides	0	1	0	0	0	0	0	0	0	0	0	0	0	0	0	0	0	65	0	0	0	0	0	0	0	0	0	0	0	0	0	0	0	0	0	0	0	0	0	20	0	0	0	0	0	0	0	0	0
Iamia	0	0	0	0	0	0	0	0	0	0	0	0	0	57	0	21	0	0	0	0	0	54	0	27	0	0	0	0	0	0	0	0	0	0	0	0	37	0	0	0	0	0	0	0	0	5	0	0	0
Shewanella	0	0	0	0	0	0	0	0	0	0	0	0	0	0	0	0	0	0	0	0	0	0	0	0	0	0	0	0	0	0	0	0	0	0	0	0	0	0	0	0	0	0	0	0	0	0	0	0	0
Proteus	0	0	0	0	0	0	0	0	0	0	0	0	0	0	0	0	0	0	0	0	0	44	0	0	0	0	0	0	0	0	0	0	0	0	0	0	0	0	0	0	0	0	0	0	0	0	0	0	0
Serratia	32	51	0	29	0	0	0	0	0	33	20	71	0	107	0	50	0	0	30	99	62	74	0	59	57	15	40	45	193	0	967	263	0	58	41	4538	98	67	544	23843	68	115	0	46	0	81	73	0	91
Citrobacter	0	0	0	0	0	0	0	0	0	0	0	0	566	0	0	0	0	0	0	61	0	0	39	0	25	36	0	0	0	0	0	0	0	0	0	0	0	0	0	0	0	0	0	0	0	0	0	0	0
Klebsiella	0	0	0	0	0	0	0	0	0	0	0	0	0	0	0	8	0	3	0	0	0	0	0	0	0	0	0	0	0	0	0	0	0	0	0	0	0	0	0	0	0	0	0	0	0	0	0	0	0
Dokdonella	0	0	0	0	0	0	0	0	0	0	0	0	0	0	0	13	30	0	0	0	11	0	24	13	0	0	0	0	0	0	0	0	0	0	0	0	0	0	0	0	0	0	0	0	0	5	0	0	0
Luteimonas	0	0	0	0	0	0	0	0	0	0	0	0	0	37	0	0	0	0	0	0	0	0	0	0	0	0	0	0	0	0	0	0	0	0	0	0	0	0	0	0	0	6	0	0	0	0	0	0	0
Sutterella	0	10	0	0	0	0	0	0	0	0	0	0	0	0	0	44	0	0	0	0	33	20	0	0	22	0	0	0	0	0	0	0	0	0	0	0	0	5	0	0	0	10	0	0	0	7	13	0	0
Lautropia	0	0	0	0	0	0	0	0	0	0	0	0	0	0	0	0	0	0	0	0	0	0	0	0	0	0	0	0	0	0	0	0	0	0	0	83	12	0	0	0	0	0	0	0	0	0	0	0	0
Hydrogenophilus	0	0	0	0	0	0	0	0	0	0	0	0	0	0	0	0	0	0	0	0	0	0	0	0	0	0	0	0	0	0	0	0	0	0	0	0	58	0	0	0	0	0	0	0	0	0	20	0	0
Pigmentiphaga	0	0	0	0	0	0	0	0	0	0	0	0	0	0	0	0	0	0	0	0	0	0	0	0	17	0	0	0	0	0	0	0	0	0	0	0	0	0	0	0	0	0	0	0	0	0	0	0	0
Methylotenera	38	0	144	0	5	0	0	46	82	38	0	12	0	33	0	87	152	45	19	0	47	53	59	50	48	0	0	19	0	41	10	0	86	7	11	0	22	16	60	0	18	67	19	18	151	53	8	0	0
Kaistobacter	0	90	0	0	0	0	0	0	0	0	0	0	0	196	0	103	0	0	0	59	33	222	0	74	48	0	7	0	0	0	0	0	0	15	0	0	86	0	0	0	0	135	0	0	0	0	37	0	0
Blastomonas	0	0	0	0	0	0	0	0	21	0	0	0	39	0	0	0	0	0	0	52	0	0	74	0	58	0	0	43	32	0	0	0	0	0	0	0	39	0	0	0	0	0	0	0	0	0	22	17	0
Erythrobacter	0	0	0	0	0	0	0	0	0	0	0	0	0	0	0	0	0	0	0	0	0	0	0	0	0	0	0	0	0	0	0	0	0	0	0	0	15	0	0	0	0	0	0	0	0	19	0	0	0
Agrobacterium	39	0	0	0	43	0	0	0	0	0	0	0	0	36	0	80	0	0	0	0	59	29	0	78	84	0	9	23	20	0	0	0	0	0	0	0	84	0	42	18	76	0	0	25	0	74	56	0	11
Hyphomicrobium	0	0	0	0	0	0	0	0	17	0	0	0	14	0	0	16	0	0	0	21	0	51	11	0	44	0	0	0	0	0	0	0	0	0	0	0	0	0	0	0	0	0	0	0	0	0	0	0	0
Balneimonas	0	0	0	0	0	0	0	0	22	35	0	0	0	60	0	0	0	0	0	22	0	54	28	0	75	11	0	0	0	0	0	0	0	0	0	0	59	0	0	0	0	0	0	0	0	0	0	0	0
Phenylobacterium	0	0	0	0	0	0	55	0	0	0	0	0	0	98	0	21	0	37	0	0	0	35	0	34	12	0	0	0	0	0	0	0	0	0	0	0	104	0	0	0	0	0	0	0	0	0	37	0	0
Mycoplana	0	0	0	0	0	0	0	0	0	0	0	0	0	40	0	0	0	0	0	0	0	46	0	0	0	0	0	42	0	0	0	0	0	0	0	0	67	0	0	0	0	0	0	0	0	0	16	0	0
Arcobacter	0	0	0	0	0	0	0	0	0	0	0	0	0	0	0	0	0	0	0	0	0	0	0	0	0	0	0	0	0	0	0	0	0	0	0	0	0	0	0	0	0	0	0	0	0	0	0	0	0
Campylobacter	0	0	0	0	0	0	0	0	0	0	0	0	0	0	0	0	0	0	0	0	0	0	0	0	0	0	0	0	0	0	0	0	0	0	0	0	0	0	0	0	0	0	0	0	0	0	0	0	0
DA101	0	0	0	0	0	0	0	0	0	0	0	0	0	139	0	0	0	13	0	0	0	0	0	0	0	0	5	0	0	0	0	0	0	0	0	0	0	0	0	0	0	15	0	0	0	0	16	0	0
Candidatus Xiphinematobacter	0	0	0	0	0	0	0	0	0	0	0	0	0	21	0	0	0	0	0	0	0	0	0	0	0	0	0	0	0	0	0	0	0	0	0	0	0	0	0	0	0	0	0	0	0	0	0	0	0
Methanobrevibacter	0	18	0	0	0	0	0	0	0	0	0	0	0	0	0	0	0	0	0	0	0	14	0	0	0	0	0	0	0	0	0	0	0	0	0	0	0	0	0	0	0	14	0	0	0	0	0	0	0
Mucispirillum	0	0	0	0	0	0	0	11	0	0	8	0	0	0	0	0	0	0	16	0	0	0	0	0	0	0	0	0	0	0	0	0	0	0	0	0	0	0	0	0	0	0	0	0	0	0	0	0	0
Desulfovibrio	0	0	0	0	0	0	0	0	0	0	6	0	0	0	0	0	0	56	0	0	0	0	0	0	0	0	0	0	0	0	0	0	13	4	0	0	0	0	0	0	0	0	0	0	0	7	4	0	0
Meiothermus	0	0	0	0	0	0	0	0	0	0	0	0	0	0	0	0	0	9	0	0	0	0	64	0	34	50	0	0	0	0	0	0	0	0	0	0	0	0	0	0	0	0	0	0	0	0	0	0	0
Selenomonas	0	0	0	0	0	0	0	0	0	0	0	0	0	0	0	0	0	0	0	0	0	0	0	10	0	0	0	0	0	0	0	0	0	0	0	0	0	0	0	0	0	0	0	0	0	0	0	0	0
Anaerovibrio	0	0	0	0	0	0	0	0	0	0	0	0	0	0	0	0	0	0	0	0	0	0	0	0	10	0	0	0	0	0	0	0	0	0	0	0	0	0	0	0	0	0	0	0	0	0	0	0	0
Mitsuokella	0	0	0	0	0	0	0	0	0	0	0	0	0	0	0	14	0	0	0	0	0	0	0	0	0	0	0	0	0	0	0	0	0	0	0	0	0	0	0	0	0	0	0	0	0	0	0	0	0
Megamonas	43	37	0	0	0	0	0	0	0	0	0	0	0	0	0	0	0	0	0	0	6	0	0	41	0	0	0	0	0	0	0	0	106	7	0	0	0	0	0	0	0	13	0	0	0	0	14	0	0
Phascolarctobacterium	0	0	0	0	0	0	0	0	0	0	0	0	31	0	0	12	0	45	0	0	45	11	0	65	37	0	0	0	0	0	0	0	51	8	0	11	12	0	11	0	5	28	0	5	0	38	0	0	0
vadinHB04	0	0	0	0	0	0	0	0	0	0	0	0	0	0	0	0	0	0	0	0	0	0	0	0	0	0	0	0	0	0	4	0	0	0	0	0	0	0	0	10	0	0	0	0	0	0	0	0	0
Dehalobacterium	0	0	0	0	0	0	0	0	0	0	0	0	0	0	0	0	0	0	0	0	0	20	0	0	0	0	0	0	0	0	0	0	0	0	0	0	0	0	0	0	0	0	0	0	0	0	0	0	0
Cetobacterium	0	0	0	0	0	0	0	0	0	0	0	0	0	0	0	0	0	0	0	0	0	0	0	0	0	0	0	0	0	0	0	0	7	0	0	0	0	0	0	0	0	0	0	0	0	0	0	0	0
[Eubacterium]	0	0	0	0	0	0	0	0	0	0	0	0	0	0	0	0	0	0	0	0	0	0	0	0	0	0	0	0	0	0	0	0	0	0	0	0	0	0	0	0	0	0	0	0	0	0	4	0	0
Allobaculum	0	0	0	0	0	0	0	0	0	0	0	0	0	0	0	0	0	0	0	0	0	0	0	0	0	0	0	0	0	0	0	0	0	0	0	0	22	0	0	0	0	0	0	0	0	0	0	0	0
Turicibacter	0	0	0	0	0	0	0	0	0	0	0	0	0	0	0	0	0	0	0	0	19	72	0	10	0	0	0	0	0	0	0	0	0	0	0	0	34	0	9	0	0	14	0	0	0	15	0	0	0
Jeotgalicoccus	0	0	0	0	0	0	0	0	0	0	0	0	0	0	0	0	0	7	0	0	0	0	0	0	0	0	0	0	0	0	0	0	0	0	0	0	0	0	0	0	0	0	0	0	0	24	0	0	0
Sporosarcina	0	0	0	0	0	0	0	0	0	0	0	0	0	0	0	0	0	0	0	0	0	9	0	0	0	0	0	0	0	0	0	0	0	0	0	0	35	0	0	0	0	0	0	0	0	0	0	0	0
Cohnella	0	0	0	0	0	0	0	0	0	0	0	0	0	7	0	0	0	0	0	0	0	0	0	0	0	0	0	0	0	0	0	0	0	0	0	0	0	0	0	0	0	0	0	0	0	0	0	0	0
Oceanobacillus	0	0	0	0	0	0	0	0	0	0	0	0	0	0	0	0	0	0	0	0	0	0	0	0	0	0	0	0	0	0	0	0	0	0	0	0	0	0	0	0	0	0	0	0	0	0	0	0	0
Virgibacillus	0	0	0	0	0	0	0	0	0	0	0	0	0	0	0	0	0	0	0	0	0	0	0	0	0	0	0	0	0	0	0	0	0	0	0	0	0	0	0	0	0	0	0	0	0	0	0	0	0
Trichococcus	0	0	0	0	0	0	0	0	0	0	0	0	0	0	0	0	0	0	0	0	0	0	0	0	21	0	0	0	0	0	17	0	0	0	0	0	0	0	0	0	0	0	0	0	0	0	0	0	0
Alloiococcus	0	0	0	0	0	0	0	0	0	0	0	0	0	0	0	0	0	0	0	0	0	0	0	0	0	0	0	0	0	0	0	0	0	0	0	0	12	0	9	0	0	0	0	58	0	20	0	0	0
Catenibacterium	0	0	0	0	0	0	0	0	0	0	0	0	0	0	0	0	0	0	0	0	0	0	0	0	0	0	0	0	0	0	0	0	0	0	0	0	0	0	0	0	0	0	0	0	0	0	0	0	0
Parvimonas	0	0	0	0	0	0	0	0	0	0	0	0	0	0	0	0	0	0	0	0	0	0	0	0	0	0	0	0	0	0	3	0	0	0	0	0	0	0	0	0	0	10	0	0	0	0	0	0	0
Finegoldia	0	0	0	0	0	0	0	0	0	0	0	0	0	0	0	0	0	0	0	0	0	0	0	0	0	0	0	0	0	0	0	0	0	0	0	0	0	0	0	0	0	0	0	0	0	0	5	0	0
Peptoniphilus	0	0	0	0	0	0	0	0	0	0	0	0	0	0	0	0	0	0	0	0	0	0	0	0	0	0	0	0	0	0	0	0	0	0	0	0	0	0	0	0	0	0	0	0	0	0	0	0	0
Anaerotruncus	0	0	0	0	0	0	0	0	0	0	0	0	0	0	0	0	0	0	0	0	0	0	0	12	0	0	0	0	0	0	0	0	0	0	0	0	0	0	0	0	0	0	0	0	0	0	0	0	0
Anaerofilum	0	0	0	0	0	0	0	0	0	0	0	0	0	0	0	0	0	0	0	0	7	0	0	0	0	0	0	0	0	0	0	0	0	0	0	0	0	0	0	0	0	0	0	0	0	0	0	0	0
Oscillospira	0	34	0	0	0	0	0	0	0	0	0	0	0	9	0	0	0	46	0	0	0	53	0	28	0	0	0	0	0	0	0	0	23	0	0	0	0	0	0	0	0	19	0	0	0	0	0	0	0
Flavihumibacter	16	0	0	0	0	0	0	0	0	0	0	0	0	16	0	0	0	0	0	0	0	0	0	20	0	0	0	0	0	0	0	0	0	0	0	0	0	0	0	0	0	0	0	0	0	14	0	0	0
Cloacibacterium	0	57	0	0	0	7	0	0	8	15	0	0	0	0	10	0	31	58	0	5	0	0	0	27	12	0	0	13	0	0	0	0	34	0	0	0	106	0	7	0	0	35	0	10	0	0	91	0	21
Parabacteroides	0	9	0	0	0	0	0	0	0	0	0	0	0	8	0	0	0	0	0	0	0	61	0	38	19	0	0	0	0	0	0	0	0	0	0	0	0	0	0	0	0	25	0	8	0	0	0	0	0
[Prevotella]	0	26	0	68	0	0	0	0	0	0	7	0	0	9	0	24	0	0	0	0	7	64	0	0	23	0	0	0	0	0	0	0	0	0	0	0	0	0	7	0	0	48	0	0	0	0	8	0	0
Bacteroides	252	291	0	99	11	50	13	12	0	9	0	0	29	57	0	52	84	97	3	0	68	182	0	313	223	0	16	16	0	59	41	0	202	46	9	98	48	12	0	0	34	400	31	59	0	12	96	0	7
Anaerostipes	0	0	0	0	0	0	0	0	0	0	0	0	0	0	0	0	0	0	0	0	25	16	0	33	0	0	0	0	0	0	0	0	0	0	0	0	0	0	11	0	0	0	0	0	0	4	0	0	0
Lachnospira	0	0	0	0	0	0	0	0	0	0	0	0	0	0	0	0	0	0	0	5	0	0	0	0	7	0	0	0	0	0	7	0	0	0	0	0	0	0	0	0	0	0	0	0	0	0	0	0	0
Lachnobacterium	0	0	0	0	0	0	0	0	0	0	0	0	0	0	0	0	0	0	0	0	0	0	0	0	0	0	0	0	0	0	0	0	0	0	0	0	0	0	0	0	0	0	0	0	0	0	0	0	0
Butyrivibrio	0	0	0	0	0	0	0	0	0	0	0	0	0	0	0	0	0	0	0	0	0	0	0	0	0	0	0	0	0	0	0	0	0	0	0	0	0	0	0	0	0	0	0	0	0	0	0	0	0
Blautia	0	46	0	0	0	0	0	0	0	0	0	0	0	0	0	0	0	10	0	0	25	12	3	13	0	0	0	0	0	0	0	0	0	0	0	0	0	0	0	0	0	0	0	8	0	32	0	0	0
Oribacterium	0	0	0	0	0	0	0	0	0	0	0	0	0	0	0	0	0	0	0	0	0	26	0	0	0	0	0	0	0	0	0	0	0	0	0	0	0	0	0	0	0	0	0	0	0	0	0	0	0
Roseburia	0	0	0	26	0	0	0	0	0	0	0	0	0	0	0	0	0	0	0	0	0	9	0	0	0	0	0	0	0	0	0	0	0	0	0	0	14	0	0	0	0	0	0	0	0	0	14	0	0
[Ruminococcus]	0	0	0	0	0	0	0	0	0	0	0	0	0	0	0	0	0	0	0	0	0	0	0	0	0	0	0	0	0	0	0	0	0	0	0	0	0	0	0	0	0	0	23	0	0	28	57	0	0
Dorea	0	0	0	0	0	0	0	0	0	0	0	0	0	0	0	0	0	0	0	0	25	0	0	39	0	0	0	0	0	0	0	0	0	0	0	0	16	0	0	0	0	0	0	8	0	22	29	0	0
Faecalibacterium	0	90	0	0	0	0	0	0	7	0	0	0	0	0	0	32	0	0	0	0	36	0	54	56	28	0	4	0	0	0	0	0	95	0	0	0	0	10	0	0	0	33	0	0	0	25	29	0	0
[truncated: 36 more columns]

## Sheet: Supplementary Data 5
Supplementary Data 5 | Raw count data of the genera composition in the brain obtained from Kraken2
Genera	SRR10044439	SRR10044440	SRR10044441	SRR10044442	SRR10044443	SRR10044444	SRR10044445	SRR10044446	SRR10044447	SRR10044448	SRR10044449	SRR10044450	SRR10044451	SRR10044452	SRR10044453	SRR10044454	SRR10173265	SRR10173266	SRR10173267	SRR10173268	SRR10173269	SRR10173270	SRR10173271	SRR10173272	SRR10173273	SRR10173274	SRR10173275	SRR10173276	SRR10173277	SRR10173278	SRR10173279	SRR10173280	SRR10173281	SRR10173282	SRR10173283	SRR10173284	SRR10173285	SRR10173286	SRR10173287	SRR10173288	SRR10173289	SRR10173290	SRR10173291	SRR10173292	SRR10173293	SRR10173294	SRR10173295	SRR10173296	SRR10173297
Gordonia	3	3	2	2	1	2	1	4	2	3	3	3	0	2	0	2	1	7	2	17	3	0	5	0	19	0	1	6	8	0	41	6	1	10	1	5	1	0	3	0	3	0	10	5	0	2	4	1	0
Klebsiella	56	14	26	31	22	37	44	38	15	40	79	118	43	43	36	83	13	153	1406	116	960	343	223	23	124	86	0	653	717	227	414	31	28	462	948	119	18	1854	0	18	0	80	1	16	41	103	197	1800	26
Christensenella	0	0	0	0	0	0	0	0	0	0	0	0	0	0	0	0	0	1	1	0	1	0	0	0	0	0	0	0	1	0	0	6	0	0	0	0	0	0	0	0	0	2	0	0	0	0	0	1	0
Rickettsia	0	0	1	1	0	0	0	1	2	3	0	2	0	0	0	0	10	0	17	9	0	2	3	6	2	9	0	3	14	1	0	0	0	5	0	4	0	0	0	0	0	1	0	0	0	1	0	2	0
Bacteroides	12	0	1	6	1	3	0	6	0	6	5	8	3	3	4	5	23	10	13	23	74	1	10	7	18	17	6	27	30	5	8	42	0	11	8	15	4	0	0	15	6	8	9	18	0	3	91	61	0
Blastomonas	0	0	0	0	0	0	0	0	0	1	0	0	0	0	1	0	0	0	0	0	0	0	13	0	0	0	0	0	0	0	0	0	0	0	0	0	0	0	0	0	0	0	0	0	0	0	0	0	0
Oceanobacillus	0	0	0	0	0	0	1	0	1	0	0	1	0	0	0	0	0	1	0	1	0	0	3	0	1	4	0	3	0	0	14	1	0	1	0	1	1	0	3	0	0	0	0	3	3	0	3	3	0
Citrobacter	0	0	0	0	0	3	0	1	1	0	2	2	0	0	5	2	11	0	50	24	60	27	0	0	0	51	0	87	179	38	105	13	1	0	0	18	9	0	0	0	0	0	0	33	0	23	14	0	0
Luteimonas	0	0	1	0	0	0	1	0	1	0	1	0	0	0	0	0	6	7	36	1	16	8	30	0	10	2	4	12	11	2	35	15	4	7	4	7	4	0	0	0	2	0	18	1	0	4	13	1	0
Sutterella	0	0	1	0	0	0	0	0	0	0	1	0	0	0	0	0	0	1	0	0	0	0	0	0	0	0	0	0	0	0	0	2	0	0	1	0	0	0	0	0	0	0	0	0	0	0	0	0	0
Lachnospira	0	0	0	0	0	0	0	0	0	0	0	0	0	0	0	0	0	9	3	0	0	0	0	2	6	0	0	10	0	0	4	0	0	0	0	18	0	0	53	0	0	0	0	0	0	0	3	0	0
Arcobacter	5	0	3	3	0	2	4	0	7	4	5	10	2	2	3	2	1	6	9	5	12	4	7	2	4	7	5	9	5	1	6	2	4	1	2	10	8	2	0	0	0	9	6	9	1	5	8	15	0
Collinsella	0	0	0	0	0	0	0	0	0	0	0	0	0	0	0	0	0	0	0	1	0	0	5	0	1	0	1	0	0	0	1	9	0	0	0	1	1	0	1	0	0	0	0	0	6	1	13	10	0
Erwinia	3	1	0	1	0	4	0	0	2	2	1	2	1	2	1	11	1	2	4	4	6	0	10	10	3	5	1	7	15	0	14	9	0	5	4	6	2	0	0	0	0	2	0	2	2	3	23	7	0
Blautia	0	0	0	3	0	0	0	1	0	2	0	1	2	0	1	1	0	2	9	4	7	0	1	0	5	1	0	3	2	0	1	2	1	0	0	0	1	0	25	1	0	5	1	5	0	10	7	3	0
Streptomyces	77	60	55	125	68	71	73	63	100	84	85	98	99	53	85	88	135	809	950	477	954	169	733	222	563	489	44	377	1012	341	1290	400	210	493	116	1054	164	71	300	93	714	327	2200	7885	116	1469	1409	867	212
Modestobacter	1	0	0	0	1	0	1	0	0	0	0	1	0	0	1	1	12	0	5	0	0	5	0	0	0	5	0	0	0	0	0	17	0	39	0	14	0	0	3	0	0	0	294	2	5	0	119	4	0
Syntrophomonas	0	0	0	0	0	0	0	0	0	0	0	0	0	0	0	1	0	0	0	0	9	0	0	0	0	0	0	0	7	0	0	1	0	0	0	0	1	0	4	0	0	0	0	0	0	0	17	0	0
Hydrogenophilus	0	0	0	0	0	0	0	0	0	0	0	23	0	0	0	0	12	3	6	10	23	7	11	7	22	15	0	8	18	0	11	15	6	0	2	17	3	0	0	0	0	1	19	0	0	1	9	6	0
Peptoniphilus	0	0	0	0	0	0	0	0	0	0	0	0	0	0	0	0	3	0	4	17	0	0	10	1	7	0	0	2	0	0	7	5	1	4	5	4	0	11	9	0	0	0	2	25	0	0	18	24	0
Alicyclobacillus	0	0	0	0	0	0	0	0	0	1	0	0	0	0	0	1	0	0	2	3	0	0	0	0	0	0	0	1	4	0	0	0	0	0	0	0	0	0	1	0	0	0	0	0	0	0	0	0	0
Jeotgalicoccus	0	0	0	0	0	0	0	0	1	0	0	1	0	0	0	1	0	151	3	0	21	0	3	0	6	0	0	2	3	0	4	17	3	5	2	4	0	0	55	0	0	0	63	1	0	0	7	32	0
Dokdonella	0	0	0	0	0	0	0	0	0	0	0	0	0	0	0	0	1	0	4	0	0	0	0	0	0	3	0	1	0	0	4	0	0	0	0	0	0	0	0	0	0	0	0	0	0	0	14	0	0
Cohnella	1	0	3	1	1	0	3	2	8	2	3	4	0	1	0	3	0	3	8	5	6	2	6	0	4	9	1	6	2	1	2	9	2	3	1	8	4	0	9	0	0	0	0	2	0	1	1	4	0
Flavihumibacter	0	0	0	0	0	0	0	0	0	0	0	0	0	0	0	0	0	0	0	0	0	0	0	0	0	0	0	1	0	0	0	1	1	0	0	1	0	0	0	0	0	0	0	0	0	1	1	2	0
Pediococcus	0	0	1	1	0	2	0	0	0	2	0	0	0	0	0	2	1	2	2	0	0	1	20	0	3	0	0	2	5	8	11	0	5	0	0	0	0	0	0	0	0	0	0	0	0	0	0	0	0
Candidatus Amoebophilus	0	0	1	1	0	1	0	0	0	0	0	0	0	0	0	0	0	0	0	0	0	0	0	0	0	0	0	0	0	0	1	5	0	0	0	1	0	0	0	0	0	10	0	0	0	0	1	0	0
Brachybacterium	3	2	0	4	0	2	0	0	2	0	0	2	0	0	3	0	2	9	37	22	20	1	96	0	22	13	0	3	14	0	116	221	0	27	9	20	0	0	15	1	1	1	34	25	2	17	149	42	1
Ureaplasma	0	0	0	0	0	0	0	0	0	0	0	0	0	0	0	0	0	0	0	0	1	1	0	0	0	0	1	8	0	0	0	0	0	0	1	0	0	0	0	0	0	0	0	0	0	0	1	0	0
Actinobaculum	0	0	0	0	0	0	0	0	0	0	0	0	0	0	0	0	0	0	0	0	0	0	0	0	0	0	0	0	0	0	0	0	0	0	0	0	0	0	0	0	0	0	0	0	0	0	0	0	0
Thermoanaerobacterium	0	1	1	0	0	1	0	0	0	2	2	18	2	0	0	0	8	0	75	0	99	0	3	2	0	2	0	2	2	0	0	0	1	1	1	0	4	0	2	1	0	0	16	2	0	1	1	4	0
Acidaminococcus	0	0	0	1	0	0	0	0	0	0	0	0	0	0	1	1	0	0	0	5	0	0	0	0	0	1	0	0	0	0	0	0	0	0	0	0	0	1	0	0	0	0	0	0	0	0	0	0	0
Desulfobulbus	0	0	0	0	0	0	0	0	0	0	0	0	0	0	0	0	0	0	0	0	0	0	0	0	0	0	0	0	0	0	0	1	0	0	1	0	0	0	0	0	0	0	0	0	0	0	0	0	0
Nocardioides	10	7	2	7	6	10	20	10	4	17	3	8	8	13	14	13	4	29	28	35	29	9	24	20	15	36	3	261	35	27	57	57	17	41	3	95	8	0	34	1	2	3	39	23	15	12	256	52	3
Leuconostoc	0	0	0	1	0	0	0	0	0	0	0	0	0	1	0	0	7	0	7	0	15	0	0	20	12	5	0	2	2	0	1	8	0	17	0	24	5	0	0	0	0	0	0	3	0	0	8	0	15
Planctomyces	0	0	0	0	0	0	0	0	0	1	0	0	0	0	0	0	0	0	0	0	10	1	0	0	3	2	0	0	3	5	11	7	6	13	0	5	4	0	0	0	0	0	7	0	0	5	0	1	0
Roseburia	1	0	0	0	0	0	1	0	0	0	1	3	0	0	1	2	1	0	0	2	0	0	0	0	0	0	6	1	0	0	0	10	0	0	1	0	0	0	12	0	0	0	0	0	0	0	0	0	0
Cardiobacterium	0	0	0	0	0	0	0	0	0	0	0	0	0	0	0	0	0	11	0	4	1	1	4	0	7	0	0	0	0	0	9	3	9	0	0	1	0	0	0	0	1	0	0	7	0	6	18	0	0
Nocardiopsis	3	0	1	2	3	3	0	1	3	3	2	2	1	1	3	3	4	23	22	31	23	3	161	32	28	19	0	12	31	77	36	19	4	16	1	35	3	9	22	0	32	8	192	20	5	34	59	14	2
Mogibacterium	1	0	0	0	0	1	0	1	0	0	0	1	0	1	1	1	0	0	0	0	0	0	2	0	0	0	0	2	0	0	2	0	0	0	0	0	0	0	0	0	0	2	0	1	0	0	0	1	0
Filifactor	1	0	0	0	1	0	0	2	0	2	0	3	1	0	0	1	0	0	1	0	0	3	11	0	0	3	0	0	8	0	4	19	1	0	0	5	0	0	1	0	0	3	0	7	0	0	2	5	3
Parvibaculum	0	0	0	1	0	0	0	0	0	0	0	0	0	0	0	0	0	0	0	0	0	0	0	0	7	0	0	0	0	0	0	0	0	6	0	0	0	0	0	0	0	0	0	0	0	0	8	5	0
Pimelobacter	0	0	0	0	0	0	0	0	0	0	0	0	0	1	0	0	9	0	0	0	0	0	0	4	0	0	0	0	0	0	0	10	0	0	0	15	0	0	0	0	0	0	16	7	0	0	8	0	0
Parabacteroides	0	0	1	0	0	0	0	0	0	0	0	0	0	0	0	0	1	0	0	0	0	0	0	0	0	0	1	0	0	0	0	0	0	0	0	0	0	0	0	0	0	0	1	0	0	0	0	0	0
Rathayibacter	6	2	3	9	4	10	5	0	8	6	3	2	3	4	2	5	15	38	38	11	96	26	48	15	28	24	1	25	54	8	39	35	5	44	7	47	28	5	69	0	2	8	23	16	1	45	73	13	4
Helicobacter	0	0	2	1	2	1	2	1	2	2	1	2	1	0	4	0	7	5	3	15	105	1	9	5	4	11	0	8	2	14	40	12	1	20	7	15	2	0	0	0	0	0	0	2	0	6	7	45156	5
Anaerostipes	0	0	1	0	0	0	0	0	0	0	0	0	0	0	1	1	0	4	1	0	19	0	0	0	29	9	0	2	2	0	9	6	0	8	13	0	0	1	45	0	0	0	0	6	0	0	18	0	0
Proteus	0	0	0	0	0	0	8	0	1	2	0	0	0	1	0	0	509	3166	1924	0	34700	5	120	2067	49	1	0	96	5892	1	13886	20	0	372	2	3308	0	205	0	0	0	1	1	7	0	0	876	55	191
Rubrobacter	1	1	0	0	0	0	0	1	1	1	0	1	0	0	0	0	2	10	5	6	20	1	1	0	4	1	0	3	7	1	7	19	0	29	0	7	0	8	0	1	44	1	16	1	0	11	0	4	2
Fluviicola	0	0	0	0	0	1	0	0	0	0	0	0	0	0	0	0	0	0	13	0	2	15	33	12	0	0	0	0	10	0	24	29	7	2	0	10	0	0	0	0	0	0	0	1	0	0	0	31	0
Campylobacter	0	5	3	3	1	5	1	1	3	3	0	9	2	0	2	4	5	3	31	8	44	6	18	27	59	16	1	14	50	1	27	17	8	55	4	22	4	24	0	1	0	0	29	8	0	5	20	21	44
Cloacibacterium	0	0	1	0	0	0	0	0	0	0	0	6	0	0	0	2	1	1	0	0	5	13	3	0	4	2	0	2	0	0	0	0	2	0	1	0	2	1	0	0	0	0	0	1	1	0	1	0	0
Selenomonas	1	1	0	0	0	2	0	1	1	0	0	1	0	0	0	0	0	0	2	3	0	1	0	2	0	1	0	0	1	0	7	8	3	1	2	3	1	0	0	0	0	0	0	0	0	0	3	0	0
Aneurinibacillus	0	1	0	0	1	1	0	1	0	0	1	0	0	0	0	0	0	4	5	0	0	0	0	0	0	4	0	0	0	0	0	0	0	0	0	0	0	0	0	0	0	0	15	0	0	0	0	3	0
Adlercreutzia	0	0	0	0	0	0	0	0	0	0	0	0	0	2	0	0	0	4	4	3	0	0	0	0	4	0	0	0	4	0	6	1	0	0	0	6	0	0	0	0	0	1	0	0	0	0	0	0	0
Shewanella	7	2	5	6	4	12	2	7	6	12	11	6	10	2	2	6	4	27	11	37	74	17	6	11	11	16	2	12	66	502	28	18	11	22	15	6	12	16	0	0	0	0	11	24	0	12	16	19	1
Rhodoferax	2	0	0	4	0	2	0	0	1	0	2	0	2	2	1	2	0	4	7	0	0	0	10	0	10	1	0	1	0	0	4	23	0	13	1	3	0	0	0	0	0	0	0	1	2	1	17	0	0
Agrobacterium	2	1	0	2	0	4	0	1	1	0	1	2	1	0	1	0	23	1	5	0	1	0	24	0	2	0	0	7	11	5	0	1	0	61	0	20	1	0	0	6	0	0	0	23	0	8	22	16	0
Dermabacter	0	0	0	0	0	0	0	0	0	1	0	0	0	0	2	0	0	1	16	0	0	0	0	5	0	0	0	0	6	0	1	4	2	0	0	0	0	0	0	0	0	0	0	0	0	1	0	0	0
Rhodobacter	0	0	1	1	0	0	3	3	0	2	0	0	2	0	0	1	161	10	576	14	1205	5	620	115	130	12	0	352	22	0	714	119	18	180	37	153	36	0	0	0	13	12	14	2747	0	126	1365	52	31
Faecalibacterium	0	1	1	1	0	0	0	0	0	0	0	0	0	0	0	0	13	36	0	59	60	4	50	0	20	15	0	13	19	25	0	42	9	0	8	26	8	13	464	22	0	0	0	22	10	133	156	101	0
Butyrivibrio	0	0	0	0	0	0	0	0	0	0	0	1	0	0	0	0	3	2	0	0	8	0	0	0	0	1	0	2	1	0	0	0	0	0	0	2	1	0	2	0	0	0	0	0	0	0	2	0	0
Syntrophobacter	1	0	0	0	0	0	5	1	0	0	0	0	0	2	0	0	0	0	2	0	6	0	0	0	3	0	0	1	0	0	2	14	0	0	1	4	0	0	0	0	0	0	0	0	0	0	0	0	0
Lautropia	1	1	1	0	0	0	0	1	0	0	0	0	1	0	0	0	8	0	11	1	2	2	9	0	1	0	2	4	0	0	3	45	10	0	0	0	1	3	0	0	0	0	0	0	0	10	8	61	0
Parvimonas	0	0	0	1	0	0	0	0	0	0	0	0	1	0	0	0	0	0	3	0	4	0	2	3	2	0	1	2	0	0	0	6	6	0	0	0	0	0	0	0	0	0	0	24	0	0	9	0	0
Skermanella	3	3	4	3	1	6	4	4	5	6	4	6	9	0	8	9	0	1	0	2	1	0	7	0	0	1	0	1	2	0	3	11	4	0	1	0	1	0	0	2	0	0	1	0	0	0	1	0	0
Dehalobacterium	0	0	0	0	0	0	0	0	0	0	0	0	0	0	0	0	0	0	0	0	0	0	0	0	0	0	0	0	0	0	0	0	0	0	0	0	0	0	0	0	0	0	0	1	0	0	0	0	0
Hydrogenophaga	4	2	0	5	2	2	10	2	8	2	0	38	2	4	7	9	6	3	5	1	8	8	21	5	8	7	0	2	11	5	12	11	4	17	3	13	14	1	0	0	7	1	26	0	1	3	29	6	32
Pseudonocardia	1	1	1	3	2	1	0	0	0	1	0	0	3	0	3	1	4	33	1139	684	24	2	13	1	33	18	0	86	1091	7	57	6	1	0	85	64	1	8	7	1	19	2	3279	17	0	2117	1308	10	0
Elizabethkingia	3	1	1	4	2	5	1	3	0	5	6	3	2	3	5	10	6	1	3	1	16	1	3	0	12	1	0	3	6	0	44	11	0	4	22	13	1	0	0	0	0	1	1	2	0	13	0	0	1
Megamonas	0	0	0	0	0	0	0	0	0	1	0	0	0	0	0	0	0	0	1	3	1	0	3	1	6	1	0	0	1	0	1	0	0	0	0	0	0	0	3	0	0	0	1	2	0	0	0	10	11
Thermus	0	0	0	0	1	2	1	2	0	0	2	24	0	2	0	4	12	36	35	15	127	0	127	17	37	13	0	8	21	29	184	18	0	55	0	99	0	0	29	0	147	5	135	1	4	14	53	17	0
Jonquetella	0	0	0	0	0	0	0	0	0	0	0	0	0	0	0	0	0	0	0	0	0	0	3	0	0	0	0	0	0	0	0	0	0	0	0	0	0	0	0	0	0	0	0	0	0	0	0	0	0
Pirellula	0	0	0	0	0	0	0	0	0	1	0	0	0	1	0	0	0	2	1	0	0	0	4	1	0	0	0	0	0	0	0	8	1	4	0	2	2	0	0	0	0	0	5	0	0	0	0	0	0
Trueperella	1	0	0	0	0	0	0	0	1	1	0	0	0	0	0	0	0	0	0	0	0	0	0	0	0	0	0	2	1	0	1	1	0	0	0	0	1	0	0	0	0	0	0	0	0	0	0	0	0
Pigmentiphaga	0	0	1	0	0	1	1	0	0	0	0	0	0	0	0	0	0	0	2	0	0	2	0	0	2	0	3	0	1	0	0	1	0	0	0	2	2	0	0	0	0	0	1	2	0	0	5	0	0
Methylotenera	1	1	0	0	0	0	0	1	0	0	1	1	0	0	2	0	0	0	0	0	11	0	0	0	0	2	0	0	3	0	0	5	0	0	0	0	0	0	0	0	0	0	0	0	0	0	1	0	0
Virgibacillus	2	0	0	1	0	5	0	1	1	1	0	1	0	2	0	2	18	0	2	5	1	0	3	0	2	7	0	1	0	0	7	2	1	5	0	1	1	0	8	0	0	2	9	1	0	0	7	2	2
Rummeliibacillus	1	2	1	0	0	1	3	0	2	4	5	3	0	1	0	3	0	0	0	0	3	1	0	0	2	0	0	1	0	0	2	2	0	0	0	0	9	0	0	0	0	0	0	47	0	23	0	0	0
Succinivibrio	0	0	0	0	0	0	0	0	0	0	0	0	0	0	0	0	0	0	0	0	1	0	0	1	0	0	0	0	0	0	0	0	0	0	0	0	0	0	0	0	0	1	1	0	0	0	1	0	1
Anoxybacillus	0	2	0	0	0	0	0	1	0	0	0	35	0	0	1	0	0	1	0	0	0	4	0	1	0	0	0	0	0	0	0	0	0	0	0	0	0	0	0	0	0	0	0	0	0	0	0	0	0
Arcanobacterium	0	0	0	0	0	0	0	0	0	0	0	0	0	0	0	0	0	1	0	0	0	0	0	0	0	1	0	0	0	0	0	8	0	0	0	2	1	0	1	1	0	0	0	0	0	0	1	3	0
Solibacillus	0	0	1	0	0	1	0	0	0	2	0	0	0	0	0	1	12	0	7	1	2	0	0	0	2	0	0	0	1	0	0	0	5	0	0	0	0	0	1	0	0	0	0	0	0	0	0	0	0
Erythrobacter	0	1	0	6	3	4	0	1	4	1	3	6	5	2	3	2	10	144	56	24	546	18	37125	5693	58	33	2	63	49	63	493	218	32	4096	12	81	11	10	0	12	7	4	10989	12	88	1299	226	183	7
Aggregatibacter	2	0	0	0	0	0	0	1	0	2	2	2	0	1	1	2	0	0	0	0	0	0	91	30	33	0	0	28	607	0	102	0	7	0	26	0	0	0	0	0	0	0	56	58	1	6	1	10	0
Desulfovibrio	0	1	2	3	2	1	3	4	1	2	5	2	5	1	2	1	4	1	8	6	34	1	16	0	20	5	1	4	4	0	3	7	2	9	1	26	0	0	0	0	0	1	41	1	1	12	21	3	2
Phenylobacterium	4	6	5	0	1	6	9	2	4	2	5	3	4	0	1	1	0	11	0	0	14	0	6	0	21	0	0	1	0	9	0	5	8	0	6	0	0	0	0	0	0	1	1	2	0	1	18	2	0
Mycoplasma	11	13	22	14	9	9	16	8	16	23	17	43	14	18	7	19	7	3	5	12	33	9	16	2	11	18	2	15	28	0	10	9	3	3	9	15	12	6	18	1	0	4	7	9	2	7	12	7	2
Treponema	0	1	1	0	0	2	0	2	0	2	0	1	0	0	1	1	0	0	2	3	10	6	3	1	0	2	0	1	6	0	2	8	2	0	1	3	1	0	0	0	0	2	1	0	0	2	2	0	0
Phascolarctobacterium	0	0	0	0	0	0	0	0	0	0	0	0	0	0	0	0	0	0	0	1	0	0	0	0	0	0	0	0	0	0	0	0	0	0	0	0	0	0	0	0	0	0	0	0	0	0	0	0	0
Leucobacter	0	0	0	0	0	0	0	0	0	0	1	0	0	0	0	0	0	0	0	0	0	0	0	0	1	1	0	0	0	0	0	0	0	0	0	1	1	0	1	0	0	0	0	2	0	0	1	0	0
Desulfotomaculum	0	0	0	0	0	0	0	0	0	0	0	0	0	1	0	0	0	2	0	1	0	0	1	0	0	0	0	1	1	0	0	0	0	0	0	5	0	1	1	0	0	0	0	0	0	0	7	1	0
Actinomadura	2	1	0	0	0	1	0	2	1	0	0	0	0	0	1	1	3	11	5	4	7	6	2	1	8	5	0	4	6	2	7	5	1	5	1	9	1	3	4	0	2	1	4	3	0	3	15	5	2
Slackia	0	0	0	0	0	0	0	0	0	0	0	0	0	0	0	0	0	0	0	0	1	0	0	0	0	0	0	0	0	0	0	0	0	0	0	0	0	0	0	0	0	0	0	0	0	1	0	0	0
Nesterenkonia	0	0	0	0	0	0	0	0	0	0	0	0	0	0	0	0	0	0	0	0	0	0	0	1	0	0	0	1	3	0	0	0	0	0	0	0	0	0	0	0	0	0	0	0	0	1	6	0	0
Sporosarcina	1	3	0	1	1	1	3	3	4	0	1	2	2	1	3	2	6	11	20	2	14	1	25	1	8	3	0	1	1	0	1	3	2	2	1	39	1	0	2	1	0	2	2	2	0	54	33	6	0
Eikenella	0	0	0	1	0	0	0	0	0	0	0	0	0	0	0	0	0	0	48	0	0	0	0	0	0	15	0	0	0	0	11	114	0	0	0	0	0	0	0	0	0	0	18	0	0	0	0	0	0
Halomonas	9	2	3	7	7	8	11	11	10	13	3	26	3	4	7	5	12	30	9	42	44	16	38	6	15	21	2	14	22	1	30	1085	5	2	5	32	3	1	0	0	0	1	18	144	6	2	55	3	1
Eggerthella	0	1	0	0	0	0	0	0	0	0	0	0	0	0	0	0	0	0	0	0	7	0	0	0	3	0	0	1	0	0	0	2	1	0	0	0	0	0	0	0	0	0	0	0	0	6	0	0	0
Salmonella	0	3	1	0	0	10	0	1	0	0	0	1	2	0	12	1	6	22752	12927	29207	104095	135	6352	17993	47443	4630	0	7934	495	24	10580	362	0	83125	13716	23258	229	0	0	0	0	49	3865	156	0	13562	7644	711	0
Aerococcus	4	4	3	6	3	5	0	4	9	3	0	2	3	0	1	2	0	3	0	0	91	0	0	22	3	0	0	5	0	72	0	21	5	0	0	14	0	0	4	0	0	0	0	1	0	14	11	0	0
Tetragenococcus	0	1	0	0	1	0	0	0	1	0	1	0	0	0	1	0	0	0	1	0	1	0	0	1	0	1	0	1	0	0	0	1	0	0	0	0	0	0	0	0	0	0	0	1	0	0	0	1	1
Xylanimicrobium	1	0	0	0	0	0	0	0	0	0	0	0	0	0	0	0	0	0	0	0	0	1	1	0	0	0	0	0	1	0	0	1	0	0	0	2	0	0	0	0	0	0	1	0	0	0	2	1	0
Cronobacter	0	0	0	1	1	2	0	0	0	2	0	0	0	0	1	0	0	0	0	0	0	0	0	0	0	0	0	59	656	0	523	1	0	0	5	21	0	0	0	0	0	0	0	0	0	34	0	2	0
Turicibacter	0	0	1	0	0	0	0	0	0	0	0	0	0	0	0	0	0	0	5	10	3	0	5	0	0	21	0	0	0	0	0	47	0	0	0	0	0	0	8	0	0	0	0	0	0	0	5	4	0
Xanthobacter	16	0	32	43	21	38	28	18	14	20	4	51	20	20	25	20	0	9	26	10	12	0	0	14	0	0	2	4	3	5	0	16	6	0	0	10	0	0	0	0	0	0	7	3	0	6	41	14	0
Vibrio	5	7	7	10	6	12	3	4	8	23	10	7	6	2	3	12	11	9	14	11	336	12	30	1	20	28	0	26	22	2	11	6	2	13	5	34	9	0	0	1	0	1	58	16	6	21	48	14	0
Carboxydocella	0	0	0	0	0	0	1	0	0	0	0	0	0	0	0	0	0	0	0	0	0	0	0	0	0	0	0	0	0	0	2	0	0	0	0	0	0	0	0	0	0	0	0	0	0	0	0	0	0
Meiothermus	3	2	6	0	1	0	0	0	0	0	1	10	1	5	4	1	0	4	0	0	2	0	0	2	0	0	0	0	4	0	0	0	1	0	0	0	0	3	0	0	0	1	0	0	0	19	4	0	0
Cellulomonas	0	0	0	1	1	0	0	0	0	0	0	0	2	0	0	1	4	6	10	9	3	0	4	0	24	10	0	22	8	9	1	8	1	9	3	1	2	1	11	0	3	3	64	5	2	3	42	3	5
Hyphomicrobium	1	0	0	0	0	0	0	0	0	0	0	0	0	0	1	2	2	0	6	0	7	0	0	0	8	4	0	1	3	2	8	12	0	0	0	0	1	0	0	0	0	2	11	0	0	7	36	0	0
Simplicispira	0	0	1	0	0	0	3	0	1	2	0	1	2	0	1	0	0	2	0	0	0	0	0	0	0	0	0	0	0	0	0	0	0	0	0	0	0	0	0	0	0	0	1	0	0	0	0	0	0
Sporanaerobacter	0	0	0	0	0	0	0	0	0	1	0	0	0	0	0	0	0	1	1	0	0	0	0	0	0	0	1	1	0	1	0	0	1	0	0	0	1	0	0	0	0	0	0	0	0	0	0	0	0
Finegoldia	0	0	0	0	1	0	0	0	0	0	0	0	0	0	0	0	15	8	4	27	2	3	37	8	2	2	0	11	13	0	8	30	4	3	1	2	4	0	13	0	0	0	0	12	21	1	25	21	0
Tannerella	0	0	1	0	0	0	0	0	0	1	0	0	0	0	0	0	0	3	8	0	0	0	5	0	0	0	0	2	8	0	7	0	0	0	0	0	0	0	0	0	2	0	0	0	0	0	42	8	0
Serratia	26	18	18	26	7	16	11	18	24	27	11	16	5	5	16	23	2	27	44	10	2	13	10	17	5	16	0	42	5	0	11	3	28	2	1	35	6	0	0	0	35	16	8	7	0	7	33	11	0
[truncated: 219 more columns]

## Sheet: Supplementary Data 6
Supplementary Data 6 | Raw count data of the genera composition in the feces obtained from QIIME2 (SILVA)
Genera	DRR197486	DRR197487	DRR197488	DRR197489	DRR197490	DRR197491	DRR197492	DRR197493	DRR197494	DRR197495	DRR197496	DRR197497	DRR197498	DRR197499	DRR197500	DRR197501	DRR197502	DRR197503	DRR197504	DRR197505	DRR197506	DRR197507	DRR197508	DRR197509	DRR197510	DRR197511	DRR197512	DRR197513	DRR197514	DRR197515	DRR197516	DRR197517	DRR197518	DRR197519	DRR197520	DRR197521	DRR197522	DRR197523	DRR197524	DRR197525	DRR197526	DRR197527	DRR197528	DRR197529	DRR197530	DRR197531	DRR197532	DRR197533	DRR197534
[Bacteroides]_pectinophilus_group	0	0	0	0	0	0	0	0	0	0	0	0	0	0	0	0	0	0	0	0	0	0	0	0	0	0	0	0	0	0	0	0	0	0	0	0	0	0	0	0	0	0	0	0	0	0	0	0	0
[Clostridium]_innocuum_group	117	106	0	5	8	31	21	0	7	82	132	0	104	0	13	21	0	0	60	0	42	16	2231	103	38	0	0	8	7	241	10	87	21	58	12	0	0	0	0	138	0	42	0	122	705	0	47	148	0
[Clostridium]_methylpentosum_group	0	0	0	0	0	0	0	0	0	0	0	0	0	0	0	0	0	0	0	0	0	0	32	0	0	0	0	0	0	0	0	0	0	0	0	0	0	0	0	0	0	0	0	0	18	0	0	0	0
[Eubacterium]_brachy_group	10	9	0	0	17	0	0	35	0	51	4	0	0	15	0	4	0	0	82	0	0	45	44	0	13	4	0	0	9	0	16	0	0	0	0	0	0	0	0	0	0	26	22	0	43	21	68	0	0
[Eubacterium]_coprostanoligenes_group	55	0	118	141	335	141	0	535	0	0	204	355	0	178	0	103	165	237	91	97	0	318	528	0	729	104	0	131	375	0	222	412	107	6	189	220	143	0	85	0	187	997	542	0	0	475	511	214	0
[Eubacterium]_eligens_group	0	0	216	0	947	0	0	248	0	254	213	115	0	140	0	0	0	239	355	104	238	0	0	0	0	0	0	275	0	0	0	0	0	0	0	0	287	158	104	403	229	316	0	0	0	0	0	0	0
[Eubacterium]_fissicatena_group	0	0	0	0	0	0	0	0	0	51	15	0	0	0	0	0	0	0	0	0	0	0	0	0	0	0	0	0	0	0	0	37	0	0	0	0	10	0	0	0	0	0	0	0	0	0	0	0	0
[Eubacterium]_hallii_group	0	291	238	145	302	630	0	427	0	0	674	302	204	92	0	0	311	941	361	267	509	724	0	0	387	424	0	315	927	0	307	0	363	0	143	374	152	516	243	118	198	268	785	421	324	254	640	1201	0
[Eubacterium]_nodatum_group	0	0	0	0	0	0	0	0	0	0	15	0	0	0	0	0	0	0	0	0	0	0	26	0	0	0	5	0	36	0	0	0	0	0	0	0	0	0	0	0	0	0	22	5	0	0	0	0	0
[Eubacterium]_ruminantium_group	0	0	0	0	562	0	0	0	0	0	0	0	0	195	0	0	0	0	0	0	0	0	0	0	707	0	0	0	0	0	0	0	0	0	0	0	168	0	0	0	0	0	413	0	0	0	0	0	0
[Eubacterium]_siraeum_group	0	0	0	0	0	0	0	708	0	0	0	0	0	0	0	0	0	0	0	0	0	0	0	0	0	0	0	0	0	0	0	308	0	0	0	0	0	0	100	0	16	390	73	0	0	0	0	0	0
[Eubacterium]_ventriosum_group	158	0	171	106	28	111	0	85	0	244	735	165	0	527	0	0	149	0	58	98	227	73	134	0	130	43	0	181	159	0	0	114	0	0	18	214	109	192	221	20	452	323	159	46	0	129	42	133	0
[Eubacterium]_xylanophilum_group	0	0	0	0	103	0	0	0	0	0	0	22	0	198	0	0	24	25	0	0	0	0	0	0	0	0	0	0	0	0	0	0	0	0	0	0	40	0	245	0	0	94	0	0	0	0	0	0	0
[Ruminococcus]_gauvreauii_group	0	0	53	0	90	177	0	480	1164	27	34	252	0	241	0	0	0	0	0	118	0	353	49	0	0	0	0	166	36	0	0	43	0	0	37	207	60	0	95	131	136	104	0	6	0	167	0	0	0
[Ruminococcus]_gnavus_group	339	316	0	35	0	0	120	73	356	156	337	0	437	275	150	202	0	13	28	0	370	145	612	304	335	19	0	0	78	1126	0	383	19	33	0	0	0	48	0	200	24	59	0	48	1424	0	0	125	1573
[Ruminococcus]_torques_group	95	0	26	290	184	369	12	376	80	667	462	246	163	152	0	195	35	170	1223	198	867	356	1483	236	1237	172	0	206	119	0	0	1895	279	15	0	156	215	665	279	74	565	195	475	15	576	601	401	375	0
67-14	0	0	0	0	0	0	0	0	0	0	0	0	0	0	0	0	0	0	0	0	0	0	0	0	0	0	0	0	0	0	0	0	0	0	0	0	0	0	0	0	0	0	0	0	0	0	0	0	0
A2	0	0	0	0	0	0	0	0	0	0	0	12	0	0	0	0	0	0	0	0	0	0	0	0	0	0	0	0	0	0	0	0	0	0	0	0	0	0	0	0	0	0	0	0	0	0	0	0	0
Absconditabacteriales_(SR1)	0	0	0	0	0	0	0	0	0	0	0	0	0	0	0	0	0	0	0	0	0	0	0	0	0	0	0	0	0	0	0	0	0	0	0	0	0	0	0	0	0	0	0	0	0	0	0	0	0
Acidaminococcus	0	194	0	130	29	0	0	0	0	0	0	0	0	0	0	65	0	0	0	0	0	0	0	0	0	0	1310	0	0	0	203	0	0	0	0	0	47	178	0	124	0	0	106	0	0	69	0	0	0
Acidibacter	0	0	0	0	0	0	0	0	0	0	0	0	0	0	0	0	0	0	0	0	0	0	0	0	0	0	0	0	0	0	0	0	0	0	0	0	0	0	0	0	0	0	0	0	0	0	0	0	0
Acidipropionibacterium	0	0	0	0	0	0	0	0	0	0	0	0	0	0	0	0	0	0	0	0	0	0	0	0	0	0	0	0	0	0	0	0	0	0	0	0	0	0	0	0	0	0	0	0	0	0	0	0	0
Actinobacillus	0	0	0	0	0	0	0	0	0	0	0	0	0	0	0	0	0	0	0	0	0	0	0	0	0	0	0	0	0	0	0	0	0	0	0	0	0	0	0	0	0	0	0	0	0	0	0	0	0
Actinomadura	0	0	0	0	0	0	0	0	0	0	0	0	0	0	0	0	0	0	0	0	0	0	0	0	0	0	0	0	0	0	0	0	0	0	0	0	0	0	0	0	0	0	0	0	0	0	0	0	0
Actinotignum	0	0	0	0	0	0	0	0	0	0	0	0	0	0	0	0	0	0	0	0	0	0	0	0	0	0	0	0	0	0	0	0	0	0	0	0	0	0	0	0	0	0	0	0	0	0	0	0	0
Adlercreutzia	0	0	18	0	0	0	0	41	0	104	156	7	0	29	0	0	48	65	0	35	0	68	0	0	0	18	0	0	156	0	0	0	0	0	0	0	0	0	0	0	0	0	23	166	0	0	69	0	0
Advenella	0	0	0	0	0	0	0	0	0	0	0	0	0	0	0	0	0	0	0	0	0	0	0	0	0	0	0	0	0	0	0	0	0	0	0	0	0	0	0	0	0	0	0	0	0	0	0	0	0
Aerococcus	0	0	0	0	0	0	0	0	0	0	0	0	0	0	0	0	0	0	0	0	0	0	0	0	0	0	0	0	0	0	0	0	0	0	0	0	0	0	0	0	0	0	0	0	0	0	0	0	0
Aeromonas	0	0	0	0	0	0	0	0	0	0	0	0	0	0	0	0	0	0	0	0	0	0	0	0	0	0	0	0	0	0	0	0	0	0	0	0	0	0	0	0	0	0	0	0	0	0	0	0	0
Aerosphaera	0	0	0	0	0	0	0	0	0	0	0	0	0	0	0	0	0	0	0	0	0	0	0	0	0	0	0	0	0	0	0	0	0	0	0	0	0	0	0	0	0	0	0	0	0	0	0	0	0
Agathobacter	0	0	0	0	2	0	0	0	0	0	0	1	0	5	0	0	0	0	33	24	0	0	0	11	0	0	0	20	0	0	0	0	0	0	0	0	0	0	31	0	0	0	0	21	0	0	0	0	0
Aggregatibacter	0	0	0	0	0	0	0	0	0	0	0	0	0	0	0	0	0	0	0	0	0	0	0	0	0	0	0	0	0	0	0	0	0	0	0	0	0	0	0	0	0	0	0	0	0	0	0	0	0
Alistipes	488	94	176	129	49	522	24	303	0	783	727	100	0	1080	144	122	110	990	372	321	123	399	1961	30	386	224	0	322	1155	0	78	774	332	52	61	144	37	475	507	84	381	1106	603	0	23	353	629	334	0
Allisonella	0	26	0	0	63	0	0	0	0	0	0	0	0	0	0	39	82	0	0	9	52	134	0	0	0	6	123	27	0	0	124	0	0	0	0	8	0	0	0	0	0	5	0	0	0	0	49	0	0
Allobaculum	0	0	0	0	0	0	0	0	0	0	0	0	0	0	0	0	0	0	0	0	0	0	0	0	0	0	0	0	0	0	0	0	0	0	0	0	0	0	0	0	0	0	0	0	0	0	0	0	0
Alloprevotella	0	0	0	0	907	0	4567	0	0	0	0	31	0	323	0	0	0	0	0	0	0	0	0	0	0	0	0	0	0	0	838	0	0	0	76	97	0	0	0	0	0	0	0	0	0	0	0	0	0
Allorhizobium-Neorhizobium-Pararhizobium-Rhizobium	0	0	0	0	0	0	0	0	0	0	0	0	0	0	0	0	0	0	0	0	0	0	0	0	0	0	0	0	0	2	0	0	0	0	0	0	0	0	0	0	0	0	0	0	0	0	0	0	0
Ammoniphilus	0	0	0	0	0	0	0	0	0	0	0	0	0	0	0	0	0	0	0	0	0	0	0	0	0	0	0	0	0	0	0	0	0	0	0	0	0	0	0	0	0	0	0	0	0	0	0	0	0
Amnibacterium	0	0	0	0	0	0	0	0	0	0	0	0	0	0	0	0	0	0	0	0	0	0	0	0	0	0	0	0	0	0	0	0	0	0	0	0	0	0	0	0	0	0	0	0	0	0	0	0	0
Anaerobacillus	0	0	0	0	0	0	0	0	0	0	0	0	0	0	0	0	0	0	0	0	0	0	0	0	0	0	0	0	0	0	0	0	0	0	0	0	0	0	0	0	0	0	0	0	0	0	0	0	0
Anaerobiospirillum	0	0	0	0	0	0	0	0	0	0	0	0	0	0	0	94	0	0	0	0	0	0	0	0	0	0	0	0	0	0	0	0	0	0	0	0	0	0	0	0	0	0	0	0	0	0	0	0	0
Anaerocolumna	0	0	0	0	0	0	0	0	0	0	0	0	0	0	0	0	0	0	0	0	0	0	0	0	0	0	0	0	0	0	0	0	0	0	0	0	0	0	0	0	0	0	0	0	0	0	0	0	0
Anaerofilum	0	0	0	0	0	0	0	0	0	0	0	0	0	0	0	0	0	0	0	0	0	0	0	0	0	0	0	0	0	0	0	0	0	0	0	0	0	0	0	0	0	0	0	0	0	0	0	0	0
Anaerofustis	16	0	0	0	0	0	0	6	0	6	0	0	0	0	0	7	0	0	4	0	0	15	13	0	0	0	0	0	5	0	0	0	0	0	0	0	0	0	0	0	0	0	0	3	0	0	7	0	2
Anaeroplasma	0	0	0	0	0	0	0	0	0	0	0	0	0	0	0	0	0	0	0	0	0	0	0	0	0	0	0	0	0	0	0	0	0	0	0	0	0	0	0	0	0	0	0	0	0	0	0	0	0
Anaerosporobacter	0	0	0	0	0	0	0	0	0	0	0	0	0	0	0	0	0	0	0	0	0	0	0	0	0	0	0	0	0	0	0	0	0	0	0	0	0	0	0	0	0	0	0	0	0	0	0	0	0
Anaerostignum	0	0	0	0	0	17	0	0	0	0	0	0	0	0	0	0	0	0	0	0	0	0	0	5	0	0	0	0	0	13	0	0	0	0	0	0	0	0	0	0	0	0	0	0	15	0	0	0	0
Anaerostipes	84	341	123	68	96	949	917	467	613	359	473	149	99	153	1082	0	204	35	292	180	449	608	228	274	92	220	0	203	207	128	182	60	176	81	196	165	194	1092	109	46	152	267	152	0	128	43	298	35	852
Anaerotruncus	2	0	0	0	0	0	0	0	0	29	7	0	0	0	0	0	0	4	8	0	0	12	14	0	11	0	0	0	31	185	0	0	12	0	0	0	0	0	0	0	0	0	0	0	0	4	0	0	0
Anaerovibrio	0	0	0	0	0	0	0	0	0	0	0	0	0	0	0	0	0	0	0	0	0	0	0	0	0	0	0	0	0	0	0	0	0	0	0	0	0	0	0	0	0	0	0	0	0	0	0	0	0
Aneurinibacillus	0	0	0	0	0	0	0	0	0	0	0	0	0	0	0	0	0	0	0	0	0	0	0	0	0	0	0	0	0	0	0	0	0	0	0	0	0	0	0	0	0	0	0	0	0	0	0	0	0
Antricoccus	0	0	0	0	0	0	0	0	0	0	0	0	0	0	0	0	0	0	0	0	0	0	0	0	0	0	0	0	0	0	0	0	0	0	0	0	0	0	0	0	0	0	0	0	0	0	0	0	0
Aquisphaera	0	0	0	0	0	0	0	0	0	0	0	0	0	0	0	0	0	0	0	0	0	0	0	0	0	0	0	0	0	0	0	0	0	0	0	0	0	0	0	0	0	0	0	0	0	0	0	0	0
Arcanobacterium	0	0	0	0	0	0	0	0	0	0	0	0	0	0	0	0	0	0	0	0	0	0	0	0	0	0	0	0	0	0	0	0	0	0	0	0	0	0	0	0	0	0	0	0	0	0	0	0	0
Arcobacter	0	0	0	0	0	0	0	0	0	0	0	0	0	0	0	0	0	0	0	0	0	0	0	0	0	0	0	0	0	0	0	0	0	0	0	0	0	0	0	0	0	0	0	0	0	0	0	0	0
Asteroleplasma	0	0	0	0	0	0	0	0	0	0	0	0	0	0	0	0	0	0	0	0	0	0	0	0	0	0	0	0	0	0	0	0	0	0	0	0	0	0	7	0	0	0	0	0	0	0	0	0	0
Aureimonas	0	0	0	0	0	0	0	0	0	0	0	0	0	0	0	0	0	0	0	0	0	0	0	0	0	0	0	0	0	0	0	0	0	0	0	0	0	0	0	0	0	0	0	0	0	0	0	0	0
Bacteroidales_RF16_group	0	0	0	0	0	0	0	0	0	0	0	0	0	0	0	0	0	0	0	0	0	0	0	0	0	0	0	0	0	0	0	0	0	0	0	0	0	0	0	0	0	0	0	0	0	0	0	0	0
Bacteroides	10640	5965	3139	1809	425	10876	6542	5631	8940	7720	8130	1122	5240	2400	1354	5675	4354	9347	8781	2710	4512	4323	5054	7845	4126	2176	0	6831	5983	5083	656	9461	2122	3738	1345	411	566	9179	4983	6330	4418	5194	3006	8136	13889	1075	1360	10848	12042
Blastococcus	0	0	0	0	0	0	0	0	0	0	0	0	0	0	0	0	0	0	0	0	0	0	0	0	0	0	0	0	0	0	0	0	0	0	0	0	0	0	0	0	0	0	0	0	0	0	0	0	0
Blastocystis	0	0	0	0	0	0	0	0	0	0	0	0	0	0	0	0	0	0	0	0	0	0	0	0	0	0	0	0	0	0	0	0	0	0	0	0	0	0	0	0	0	0	0	0	0	0	0	0	0
Blastomonas	0	0	0	0	0	0	0	0	0	0	0	0	0	0	0	0	0	0	0	0	0	0	0	0	0	0	0	0	0	0	0	0	0	0	0	0	0	0	0	0	0	0	0	0	0	0	0	0	0
Blastopirellula	0	0	0	0	0	0	0	0	0	0	0	0	0	0	0	0	0	0	0	0	0	0	0	0	0	0	0	0	0	0	0	0	0	0	0	0	0	0	0	0	0	0	0	0	0	0	0	0	0
Blautia	863	803	808	237	872	1518	2639	955	734	1100	592	678	320	421	1172	1072	789	3176	739	687	424	1056	8236	1036	893	686	0	796	2137	1079	893	1303	825	561	306	679	470	1314	755	1255	532	582	1452	4205	3753	1111	1406	878	0
Bordetella	0	0	0	0	0	0	0	0	0	0	0	0	0	0	0	0	0	0	0	0	0	0	0	0	0	0	0	0	0	0	0	0	0	0	0	0	0	0	0	0	0	0	0	0	0	0	0	0	0
Brachybacterium	0	0	0	0	0	0	0	0	0	0	0	0	0	0	0	0	0	0	0	0	0	0	0	0	0	0	0	0	0	0	0	0	0	0	0	0	0	0	0	0	0	0	0	0	0	0	0	0	0
Bradymonadales	0	0	0	0	0	0	0	0	0	0	0	0	0	0	0	0	0	0	0	0	0	0	0	0	0	0	0	0	0	0	0	0	0	0	0	0	0	0	0	0	0	0	0	0	0	0	0	0	0
Butyricicoccus	97	132	67	67	158	586	63	103	179	357	173	24	176	124	17	256	202	130	262	104	122	259	24	406	97	93	0	53	19	131	545	0	0	159	57	126	157	135	203	137	190	72	127	97	461	183	0	167	293
Butyrivibrio	0	0	0	0	0	0	3	0	0	0	0	0	0	0	0	0	0	0	0	0	0	0	0	0	0	0	0	0	0	0	0	0	0	0	0	0	0	0	0	0	0	0	0	0	0	0	0	0	0
CAG-352	0	0	0	0	0	0	0	0	0	0	0	0	0	146	0	0	0	0	0	0	0	0	0	0	0	0	0	0	0	0	0	0	0	0	0	0	0	0	0	0	0	0	0	0	0	0	0	0	0
CAG-56	0	0	61	0	0	0	0	0	0	0	0	26	0	18	0	0	96	42	137	170	0	82	0	0	0	0	0	394	0	0	0	0	0	0	0	0	71	0	59	0	0	0	0	0	0	0	0	0	0
CAG-873	0	0	0	0	0	0	0	0	0	0	0	0	0	0	0	0	0	0	0	0	0	0	0	0	0	0	0	0	0	0	0	0	0	0	0	0	0	0	0	0	0	0	0	0	0	0	0	0	0
Caldicoprobacter	0	0	0	0	0	0	0	0	0	0	0	0	0	0	0	0	0	0	0	0	0	0	0	0	0	0	0	0	0	0	0	0	0	0	0	0	0	0	0	0	0	0	0	0	0	0	0	0	0
Campylobacter	10	0	0	0	35	0	0	0	74	0	0	0	0	0	0	0	0	0	27	0	0	0	0	0	0	0	0	0	0	0	0	0	0	0	0	0	4	0	0	0	0	0	0	0	0	0	0	0	12
Candida-Lodderomyces_clade	0	0	0	0	0	0	0	0	0	0	0	0	0	0	0	0	0	0	0	0	0	0	0	0	0	0	0	0	0	0	0	0	0	0	0	0	0	0	0	0	0	0	0	0	0	0	0	0	0
Candidatus_Amoebophilus	0	0	0	0	0	0	0	0	0	0	0	0	0	0	0	0	0	0	0	0	0	0	0	0	0	0	0	0	0	0	0	0	0	0	0	0	0	0	0	0	0	0	0	0	0	0	0	0	0
Candidatus_Chlorothrix	0	0	0	0	0	0	0	0	0	0	0	0	0	0	0	0	0	0	0	0	0	0	0	0	0	0	0	0	0	0	0	0	0	0	0	0	0	0	0	0	0	0	0	0	0	0	0	0	0
Candidatus_Methanomethylophilus	0	0	0	0	0	0	0	0	0	0	0	0	0	0	0	0	0	0	0	0	0	0	0	0	0	0	0	0	0	0	0	0	0	0	0	0	0	0	0	0	0	0	0	0	0	0	0	0	0
Candidatus_Obscuribacter	0	0	0	0	0	0	0	0	0	0	0	0	0	0	0	0	0	0	0	0	0	0	0	0	0	0	0	0	0	0	0	0	0	0	0	0	0	0	0	0	0	0	0	0	0	0	0	0	0
Candidatus_Paracaedibacter	0	0	0	0	0	0	0	0	0	0	0	0	0	0	0	0	0	0	0	0	0	0	0	0	0	0	0	0	0	0	0	0	0	0	0	0	0	0	0	0	0	0	0	0	0	0	0	0	0
Candidatus_Saccharimonas	0	0	0	0	0	0	0	0	0	0	0	0	0	0	0	0	0	0	0	0	0	0	0	0	0	0	11	0	0	0	0	0	0	0	0	0	0	0	0	0	0	0	0	0	0	0	0	0	0
Candidatus_Soleaferrea	0	0	0	0	0	4	0	0	0	0	0	0	0	0	0	0	0	0	0	2	0	0	0	0	0	0	0	0	0	0	0	0	0	0	0	0	0	7	0	0	0	0	0	0	0	0	0	0	0
Candidatus_Stoquefichus	0	0	0	0	0	0	0	363	0	0	0	0	0	0	0	0	0	0	0	0	0	0	0	0	0	0	0	0	0	0	0	0	0	0	0	0	0	0	0	0	0	0	0	96	0	0	0	0	0
Candidatus_Xiphinematobacter	0	0	0	0	0	0	0	0	0	0	0	0	0	0	0	0	0	0	0	0	0	0	0	0	0	0	0	0	0	0	0	0	0	0	0	0	0	0	0	0	0	0	0	0	0	0	0	0	0
Caproiciproducens	0	15	0	0	0	12	0	0	0	0	0	0	0	0	0	0	0	0	0	0	0	5	0	0	7	0	0	0	0	0	0	69	0	0	0	0	0	11	10	0	0	31	0	0	0	0	14	0	0
Cardiobacterium	0	0	0	0	0	0	0	0	0	0	0	0	0	0	0	0	0	0	0	0	0	0	0	0	0	0	0	0	0	0	0	0	0	0	0	0	0	0	0	0	0	0	0	0	0	0	0	0	0
Catenibacterium	0	0	0	0	0	0	0	0	0	0	0	566	0	0	0	0	0	0	0	0	0	0	0	0	0	680	15	0	0	0	878	0	0	0	0	379	0	0	0	0	0	0	0	0	0	157	0	0	0
Catenisphaera	0	0	0	0	0	0	0	0	0	0	0	0	0	0	0	0	4	0	0	0	0	0	0	0	18	0	0	0	0	0	0	0	0	0	0	0	0	0	0	0	0	0	0	0	0	252	0	0	0
Cellulomonas	0	0	0	0	0	0	0	0	0	0	0	0	0	0	0	0	0	0	0	0	0	0	0	0	0	0	0	0	0	0	0	0	0	0	0	0	0	0	0	0	0	0	0	0	0	0	0	0	0
Cellulosilyticum	0	0	0	0	0	0	0	0	0	0	0	0	0	52	0	0	0	0	0	0	0	0	0	0	0	0	0	0	0	0	0	0	0	0	0	0	0	0	0	0	0	0	0	0	0	0	0	0	0
Cetobacterium	0	0	0	0	0	0	0	0	0	0	0	0	0	0	0	0	0	0	0	0	0	0	0	222	0	0	0	0	0	0	0	0	0	0	0	0	0	0	0	0	0	0	0	0	0	0	0	0	0
Chloroplast	0	0	20	0	0	0	0	5	0	0	0	13	3	0	2	11	16	51	0	0	284	283	0	0	0	25	0	0	0	0	0	0	23	20	0	124	0	33	0	0	36	88	0	41	3	16	548	19	0
Christensenellaceae_R-7_group	173	19	14	0	60	0	0	480	0	25	0	823	0	927	0	121	3	0	0	171	0	33	575	0	138	57	0	0	227	0	0	208	6	0	0	42	12	0	569	0	49	1094	16	0	0	159	52	0	0
Chroococcidiopsis_SAG_2023	0	0	0	0	0	0	0	0	0	0	0	0	0	0	0	0	0	0	0	0	0	0	0	0	0	0	0	0	0	0	0	0	0	0	0	0	0	0	0	0	0	0	0	0	0	0	0	0	0
Citrobacter	0	0	16	0	0	0	0	0	0	0	0	37	0	0	39	0	0	0	0	0	0	0	0	0	0	0	0	0	0	99	0	0	0	0	0	0	0	0	0	0	0	0	0	0	0	0	0	0	0
Cloacibacillus	0	0	0	0	0	0	0	0	0	0	0	20	0	12	0	0	0	0	0	0	0	0	57	0	0	0	0	0	0	0	0	0	0	0	0	0	0	0	0	0	0	153	19	0	0	0	0	0	0
Cloacibacterium	0	0	0	0	0	0	0	0	0	0	0	0	0	0	0	0	0	0	0	0	0	0	0	0	0	0	0	0	0	0	0	0	0	0	0	0	0	0	0	0	0	0	0	0	0	0	0	0	0
Clostridia_UCG-014	12	0	340	0	141	0	0	216	0	0	0	553	0	412	0	0	0	0	0	0	0	0	0	0	0	15	0	0	23	0	0	0	0	0	42	0	0	0	38	0	0	0	751	0	0	0	0	0	0
Clostridia_vadinBB60_group	0	0	35	0	9	0	0	6	0	0	0	29	0	110	0	0	0	0	0	0	0	0	15	0	0	12	0	0	0	0	0	0	0	0	0	0	0	0	51	0	0	274	98	0	0	0	0	0	0
Clostridium_sensu_stricto_1	2295	17	18	0	151	0	186	534	0	0	0	212	0	1347	12	0	7	0	0	172	0	181	38	1353	154	0	7	0	0	9	0	0	0	70	0	33	159	0	1161	9	365	1261	0	0	0	218	63	0	1783
Clostridium_sensu_stricto_12	0	0	0	0	0	0	0	0	0	0	0	0	0	0	0	0	0	0	0	0	0	0	0	0	0	0	0	0	0	0	0	0	0	0	0	0	0	0	0	0	0	0	0	0	0	0	0	0	0
Clostridium_sensu_stricto_13	0	0	0	0	0	0	0	0	0	0	0	0	0	0	0	0	0	0	0	0	0	0	0	0	0	0	0	0	0	0	0	0	0	0	0	0	0	0	0	0	0	0	0	0	0	0	0	0	0
Clostridium_sensu_stricto_2	0	0	0	0	0	0	0	0	0	0	0	0	0	0	0	0	0	0	0	0	0	0	0	0	0	0	0	0	0	0	0	0	0	0	0	0	0	0	0	0	0	0	0	0	0	0	0	0	0
Clostridium_sensu_stricto_3	0	0	0	0	0	0	0	0	0	0	0	0	0	0	0	0	0	0	0	0	0	0	0	0	0	0	0	0	0	0	0	0	0	0	0	0	0	0	0	0	0	0	0	0	0	0	0	0	0
Clostridium_sensu_stricto_5	0	0	0	0	0	0	0	0	0	0	0	0	0	0	0	0	0	0	0	0	0	0	0	0	0	0	0	0	0	0	0	0	0	0	0	0	0	0	0	0	0	0	0	0	0	0	0	0	0
Clostridium_sensu_stricto_7	0	0	0	0	0	0	0	0	0	0	0	0	0	0	0	0	0	0	0	0	0	0	0	0	0	0	0	0	0	0	0	0	0	0	0	0	0	0	0	0	0	0	0	0	0	0	0	0	0
Cohnella	0	0	0	0	0	0	0	0	0	0	0	0	0	0	0	0	0	0	0	0	0	0	0	0	0	0	0	0	0	0	0	0	0	0	0	0	0	0	0	0	0	0	0	0	0	0	0	0	0
Colidextribacter	53	49	16	49	48	231	0	60	42	245	161	47	138	75	0	52	0	74	57	0	0	100	298	200	102	0	0	22	33	0	65	0	46	18	37	28	8	18	50	0	25	173	0	6	34	32	29	175	0
Collinsella	7	362	203	176	441	305	0	314	412	607	0	420	0	152	316	426	398	632	661	150	407	944	0	444	840	102	85	311	280	488	328	114	0	111	154	171	176	481	358	319	0	460	555	0	0	165	681	0	0
Coprobacillus	0	0	0	0	0	0	0	0	0	0	0	0	0	0	0	0	0	0	0	0	0	0	0	0	0	0	0	0	0	0	0	0	0	0	0	0	0	0	0	0	0	0	0	0	0	0	0	0	0
Coprobacter	3	0	59	0	20	0	0	0	0	0	0	102	60	101	0	111	13	0	0	0	0	76	0	0	0	0	0	0	23	0	0	0	0	106	0	0	0	97	0	0	0	1700	72	0	264	14	0	0	0
Coriobacteriaceae_UCG-002	0	0	0	0	0	0	0	0	0	0	0	0	0	0	0	0	0	0	0	0	0	0	0	0	0	0	0	0	0	0	0	0	0	0	0	0	0	0	0	0	0	0	0	0	0	0	0	0	0
Coriobacteriaceae_UCG-003	0	0	0	0	0	0	0	0	0	0	0	0	0	0	0	0	0	0	0	0	0	0	0	0	0	0	0	0	0	0	0	0	0	0	0	0	0	0	0	0	0	0	0	0	0	0	0	0	0
Cronobacter	0	0	0	0	0	0	0	0	0	0	0	0	0	0	0	0	0	0	0	0	0	0	0	0	0	0	0	0	0	0	0	0	0	0	0	0	0	0	0	0	0	0	0	0	0	0	0	0	0
Cruoricaptor	0	0	0	0	0	0	0	0	0	0	0	0	0	0	0	0	0	0	0	0	0	0	0	0	0	0	0	0	0	0	0	0	0	0	0	0	0	0	0	0	0	0	0	0	0	0	0	0	0
Cryobacterium	0	0	0	0	0	0	0	0	0	0	0	0	0	0	0	0	0	0	0	0	0	0	0	0	0	0	0	0	0	0	0	0	0	0	0	0	0	0	0	0	0	0	0	0	0	0	0	0	0
Cryptobacterium	0	0	0	0	0	0	0	0	0	0	0	0	0	0	0	0	0	0	0	0	0	0	0	0	0	0	0	0	0	0	0	0	0	0	0	0	0	0	0	0	0	0	0	0	0	0	0	0	0
Cutibacterium	0	0	0	0	0	0	0	0	0	0	0	0	0	0	0	0	0	0	0	0	0	0	0	0	0	0	0	0	0	0	0	0	0	0	0	0	0	0	0	0	0	0	0	0	0	0	0	0	0
Defluviitaleaceae_UCG-011	21	0	0	0	0	0	0	12	0	0	0	0	0	3	0	0	0	0	0	0	0	0	0	0	12	0	0	0	0	0	0	25	0	0	0	0	0	0	0	0	0	22	0	0	0	0	44	0	0
Dermabacter	0	0	0	0	0	0	0	0	0	0	0	0	0	0	0	0	0	0	0	0	0	0	0	0	0	0	0	0	0	0	0	0	0	0	0	0	0	0	0	0	0	0	0	0	0	0	0	0	0
Desulfitibacter	0	0	0	0	0	0	0	0	0	0	0	0	0	0	0	0	0	0	0	0	0	0	0	0	0	0	0	0	0	0	0	0	0	0	0	0	0	0	0	0	0	0	0	0	0	0	0	0	0
Desulfobulbus	0	0	0	0	0	0	0	0	0	0	0	0	0	0	0	0	0	0	0	0	0	0	0	0	0	0	0	0	0	0	0	0	0	0	0	0	0	0	0	0	0	0	0	0	0	0	0	0	0
Desulfotomaculum	0	0	0	0	0	0	0	0	0	0	0	0	0	0	0	0	0	0	0	0	0	0	0	0	0	0	0	0	0	0	0	0	0	0	0	0	0	0	0	0	0	0	0	0	0	0	0	0	0
Desulfovibrio	0	0	0	0	0	0	0	0	0	0	0	0	0	196	0	0	0	10	0	0	0	0	66	0	0	0	0	0	0	0	0	0	0	0	0	0	0	0	0	28	0	0	0	0	0	0	0	0	0
dgA-11_gut_group	0	0	0	0	0	0	0	0	0	0	0	0	0	0	0	0	0	0	0	0	0	0	0	0	0	0	0	0	0	0	0	0	0	0	0	0	0	0	0	0	0	0	0	0	0	0	0	0	0
Diaphorobacter	0	0	0	0	0	0	0	0	0	0	0	0	0	0	0	0	0	0	0	0	0	0	0	0	0	0	0	0	0	0	0	0	0	0	0	0	0	0	0	0	0	0	0	0	0	0	0	0	0
Dielma	0	4	0	7	0	0	0	0	0	0	18	0	0	0	0	0	0	0	0	0	0	6	0	0	0	0	0	0	0	0	0	0	0	0	0	0	0	0	0	0	0	0	0	0	0	0	0	0	0
Dokdonella	0	0	0	0	0	0	0	0	0	0	0	0	0	0	0	0	0	0	0	0	0	0	0	0	0	0	0	0	0	0	0	0	0	0	0	0	0	0	0	0	0	0	0	0	0	0	0	0	0
Dolosigranulum	0	0	0	0	0	0	0	0	0	0	0	0	0	0	0	0	0	0	0	0	0	0	0	0	0	0	0	0	0	0	0	0	0	0	0	0	0	0	0	0	0	0	0	0	0	0	0	0	0
Dorea	0	0	104	111	267	155	0	97	180	141	0	284	0	76	0	0	251	0	213	158	0	933	0	524	170	220	0	214	0	0	461	461	0	182	92	281	163	201	223	123	185	190	0	0	379	346	393	0	0
DTU014	0	0	0	0	0	0	0	15	0	0	0	0	0	0	0	0	0	0	0	0	0	0	29	0	0	0	0	0	0	0	0	0	0	0	0	0	0	0	0	0	0	8	0	0	0	0	0	0	0
DTU089	8	0	6	0	0	0	0	12	0	0	0	0	0	0	0	13	13	8	14	5	0	0	29	0	0	0	0	0	0	0	0	14	36	0	0	0	0	0	0	0	0	48	9	0	23	0	11	0	0
Dubosiella	0	0	0	0	0	0	0	0	0	0	0	24	0	0	0	0	0	0	0	0	0	0	0	0	0	0	0	0	0	0	0	0	0	0	0	0	0	0	0	0	0	0	0	0	0	0	0	0	0
Eggerthella	204	41	37	54	0	142	13	0	31	0	150	0	423	0	22	70	0	123	442	0	195	72	537	187	27	25	0	0	73	113	60	293	132	41	0	0	0	63	0	33	68	0	19	120	393	0	220	210	0
Eikenella	0	0	0	0	0	0	0	0	0	0	0	0	0	0	0	0	0	0	0	0	0	0	0	0	0	0	2	0	0	0	0	0	0	0	0	0	0	0	0	0	0	0	0	0	0	0	0	0	0
Eisenbergiella	35	0	0	0	0	0	18	19	0	0	17	0	0	0	0	91	0	0	0	0	0	0	49	0	0	0	0	0	24	0	0	35	0	0	0	0	0	0	0	0	0	0	0	0	25	23	0	38	0
Elizabethkingia	0	0	0	0	0	0	0	0	0	0	0	0	0	0	0	0	0	0	0	0	0	0	0	0	0	0	0	0	0	0	0	0	0	0	0	0	0	0	0	0	0	0	0	0	0	0	0	0	0
Elusimicrobium	0	0	0	0	0	0	0	0	0	0	0	0	0	0	0	0	0	0	0	0	0	0	0	0	0	0	0	0	0	0	0	0	0	0	0	0	0	0	0	0	0	0	0	0	0	0	0	0	0
Enorma	0	0	0	0	8	0	0	21	0	0	0	0	0	0	0	0	0	0	0	0	0	0	0	0	0	0	0	0	0	0	0	0	0	0	0	0	0	0	0	0	0	118	0	0	0	0	0	0	0
Enterobacteriaceae	0	0	0	0	0	0	0	0	16	0	0	0	0	0	0	0	0	0	0	0	0	0	0	0	0	0	0	0	0	0	0	0	0	0	0	0	0	0	0	0	0	0	0	0	0	0	0	0	0
Enterorhabdus	0	0	0	0	51	0	0	112	0	0	0	43	0	66	41	0	0	0	0	0	0	0	0	0	0	0	0	0	0	0	0	0	0	0	11	0	0	36	0	0	0	0	0	0	0	34	0	0	0
Entotheonellaceae	0	0	0	0	0	0	0	0	0	0	0	0	0	0	0	0	0	0	0	0	0	0	0	0	0	0	0	0	0	0	0	0	0	0	0	0	0	0	0	0	0	0	0	0	0	0	0	0	0
env.OPS_17	0	0	0	0	0	0	0	0	0	0	0	0	0	0	0	0	0	0	0	0	0	0	0	0	0	0	0	0	0	0	0	0	0	0	0	0	0	0	0	0	0	0	0	0	0	0	0	0	0
Epulopiscium	0	0	0	0	0	0	0	0	0	0	0	0	0	0	0	0	0	0	0	0	0	0	0	0	0	0	0	0	0	0	0	0	0	0	0	0	0	0	0	0	0	0	0	0	0	0	0	0	0
Eremococcus	0	0	0	0	0	0	0	0	0	0	0	0	0	0	0	0	0	0	0	0	0	0	0	0	0	0	0	0	0	0	0	0	0	0	0	0	0	0	0	0	0	0	0	0	0	0	0	0	0
Erwinia	0	0	0	0	0	0	0	0	0	0	0	0	0	0	0	0	0	0	0	0	0	0	0	0	0	0	0	0	0	0	0	0	0	0	0	0	0	0	0	0	0	0	0	0	0	0	0	0	0
Erysipelatoclostridiaceae	0	0	0	0	0	0	0	0	0	0	0	0	0	0	0	0	0	0	0	0	0	0	0	0	0	0	0	0	0	0	0	0	0	0	0	0	0	0	0	0	0	0	0	0	0	0	0	0	0
Erysipelatoclostridium	717	120	44	148	0	0	2220	786	87	347	433	0	333	32	188	241	0	9	50	0	338	60	4119	72	61	23	0	60	20	270	0	2191	167	17	6	7	15	69	0	77	40	145	0	2453	695	0	231	408	3493
Erysipelotrichaceae_UCG-003	0	0	104	0	0	267	0	0	0	452	0	0	0	244	0	0	212	0	208	260	0	0	0	0	276	0	0	222	400	0	0	0	0	230	0	0	209	841	288	170	169	569	187	0	0	0	0	0	0
Erysipelotrichaceae_UCG-006	0	0	0	0	0	0	0	0	0	0	0	0	0	0	0	0	0	0	0	0	0	0	0	0	0	0	0	0	0	0	0	0	0	0	0	0	0	0	0	0	0	0	0	0	0	0	0	0	0
Escherichia-Shigella	589	41	0	17	137	0	271	48	0	44	0	0	156	31	0	0	9	15	85	0	35	269	113	8615	444	0	0	5324	0	2	11	0	0	0	0	58	0	0	0	0	10	126	0	1207	683	0	0	5	809
Eubacterium	55	18	0	0	0	0	0	2	0	101	0	0	0	2	0	127	0	4	1	0	0	0	67	0	0	0	0	0	0	0	4	0	0	127	0	0	0	0	0	0	0	27	10	0	0	15	29	0	0
Ezakiella	0	0	0	0	0	0	0	0	0	0	0	0	0	0	0	0	0	0	0	0	0	0	0	0	0	0	0	0	0	0	0	0	0	0	0	0	0	0	0	0	0	0	0	0	0	0	0	0	0
F0332	0	0	0	0	0	0	0	0	0	0	0	0	0	0	0	0	0	0	0	0	0	0	0	0	0	0	0	0	0	0	0	0	0	0	0	0	0	0	0	0	0	0	0	4	0	0	0	0	0
Faecalibacterium	2587	1488	564	545	1994	2622	0	1473	2249	1504	2283	453	457	364	1682	1128	2078	0	571	1567	1402	623	0	0	1229	1178	0	2133	1777	636	482	607	66	905	68	856	957	619	1455	757	1780	1000	1143	1011	1901	1795	120	3110	0
Faecalibaculum	0	0	0	0	0	0	0	0	0	0	0	0	0	0	0	0	0	0	0	0	0	0	0	0	0	0	0	0	0	0	0	0	0	0	0	0	0	0	0	0	0	0	0	0	0	0	0	0	0
Faecalitalea	101	0	0	0	0	13	0	39	0	0	0	0	0	0	0	0	0	0	0	0	0	0	0	0	0	0	0	0	71	0	0	174	0	0	0	0	0	0	0	0	0	0	0	424	0	0	0	0	0
Falsochrobactrum	0	0	0	0	0	0	0	0	0	0	0	0	0	0	0	0	0	0	0	0	0	0	0	0	0	0	0	0	0	0	0	0	0	0	0	0	0	0	0	0	0	0	0	0	0	0	0	0	0
Family_XIII_AD3011_group	3	0	8	20	77	25	0	72	0	52	37	59	0	7	0	13	0	71	0	17	0	42	215	0	92	0	0	6	118	54	29	189	33	0	7	39	0	75	34	0	27	109	62	0	0	82	107	0	0
Family_XIII_UCG-001	14	0	0	0	18	0	0	33	0	0	0	0	0	0	0	29	0	0	0	0	0	0	0	0	0	11	0	0	16	0	4	6	0	0	0	20	0	9	0	0	10	21	23	0	0	0	18	0	0
Fastidiosipila	0	0	0	0	0	0	0	0	0	0	0	0	0	0	0	0	0	0	0	0	0	0	0	0	0	0	0	0	0	0	0	0	0	0	0	0	0	0	0	0	0	0	0	0	0	0	0	0	0
Fenollaria	0	0	0	0	0	0	0	0	0	0	0	0	0	0	0	0	0	0	0	0	0	0	0	0	0	0	0	0	0	0	0	0	0	0	0	0	0	2	0	0	0	0	0	0	0	0	0	0	0
Finegoldia	0	0	0	0	0	0	0	0	0	0	0	0	0	0	0	0	0	0	0	0	0	0	0	0	0	0	0	0	0	0	0	0	0	0	0	0	0	0	0	0	0	0	0	0	0	0	0	0	0
Flavihumibacter	0	0	0	0	0	0	0	0	0	0	0	0	0	0	0	0	0	0	0	0	0	0	0	0	0	0	0	0	0	0	0	0	0	0	0	0	0	0	0	0	0	0	0	0	0	0	0	0	0
Flavonifractor	99	24	0	44	0	114	0	61	5	132	119	0	315	0	57	76	0	132	199	0	167	72	526	79	55	0	0	6	16	275	93	586	128	107	28	8	0	99	0	12	0	7	17	23	417	56	0	106	0
Flectobacillus	0	0	0	0	0	0	0	0	0	0	0	0	0	0	0	0	0	0	0	0	0	0	0	0	0	0	0	0	0	0	0	0	0	0	0	0	0	0	0	0	0	0	0	0	0	0	0	0	0
Flexilinea	0	0	0	0	0	0	0	0	0	0	0	0	0	0	0	0	0	0	0	0	0	0	0	0	0	0	0	0	0	0	0	0	0	0	0	0	0	0	0	0	0	0	0	0	0	0	0	0	0
Fluviicola	0	0	0	0	0	0	0	0	0	0	0	0	0	0	0	0	0	0	0	0	0	0	0	0	0	0	0	0	0	0	0	0	0	0	0	0	0	0	0	0	0	0	0	0	0	0	0	0	0
Fournierella	0	0	0	0	119	0	264	26	0	0	0	0	56	0	0	0	0	0	0	0	0	0	0	0	0	0	0	0	0	0	0	66	0	22	0	0	0	0	24	0	0	0	0	0	59	0	0	66	0
Fretibacterium	0	0	0	0	0	0	0	0	0	0	0	0	0	0	0	0	0	0	0	0	0	0	0	0	0	0	0	0	0	0	0	0	0	0	0	0	0	0	0	0	0	0	0	0	0	0	0	0	0
Frisingicoccus	30	0	0	0	0	0	0	0	0	0	0	0	0	0	0	0	0	0	0	0	0	0	121	0	0	0	0	0	0	0	0	0	17	0	0	0	0	0	0	0	0	0	0	0	0	0	0	0	0
Fructobacillus	0	0	0	0	0	0	0	0	0	0	0	0	0	0	0	0	0	0	0	0	0	0	0	0	0	0	0	0	0	0	0	0	0	0	0	0	0	0	0	0	0	0	0	0	0	0	0	0	0
Fusicatenibacter	0	0	200	182	118	1151	0	0	117	492	447	155	457	142	1919	0	908	687	786	211	405	392	0	886	237	230	0	640	642	0	120	251	96	0	114	168	164	1168	218	230	393	488	138	0	387	123	112	792	203
Gallicola	0	0	0	0	0	0	0	0	0	0	0	0	0	0	0	0	0	0	0	0	0	0	0	0	0	0	0	0	0	0	0	0	0	0	0	0	0	0	0	0	0	0	0	0	0	0	0	0	0
Gastranaerophilales	0	0	0	0	0	0	0	0	0	0	0	0	0	0	0	0	0	0	0	0	0	0	0	0	0	0	0	0	0	0	0	0	0	0	0	0	0	0	0	0	0	0	0	0	0	0	0	0	0
GCA-900066575	15	0	0	0	0	0	0	33	53	0	0	11	8	0	0	14	0	18	0	30	0	0	99	0	0	0	0	9	24	24	0	0	0	15	0	0	0	0	0	0	0	33	0	0	0	0	0	61	0
Globicatella	0	0	0	0	0	0	0	0	0	0	0	0	0	0	0	0	0	0	0	0	0	0	0	0	0	0	0	0	0	0	0	0	0	0	0	0	0	0	0	0	0	0	0	0	0	0	0	0	0
Gordonia	0	0	0	0	0	0	0	0	0	0	0	0	0	0	0	0	0	0	0	0	0	0	0	0	0	0	0	0	0	0	0	0	0	0	0	0	0	0	0	0	0	0	0	0	0	0	0	0	0
Gordonibacter	13	0	0	0	0	18	0	0	0	0	13	0	0	0	0	0	0	12	0	0	0	9	15	0	0	0	0	0	62	0	0	68	49	0	0	0	0	0	0	0	0	0	0	0	0	0	48	0	0
Gracilibacillus	0	0	0	0	0	0	0	0	0	0	0	0	0	0	0	0	0	0	0	0	0	0	0	0	0	0	0	0	0	0	0	0	0	0	0	0	0	0	0	0	0	0	0	0	0	0	0	0	0
Gryllotalpicola	0	0	0	0	0	0	0	0	0	0	0	0	0	0	0	0	0	0	0	0	0	0	0	0	0	0	0	0	0	0	0	0	0	0	0	0	0	0	0	0	0	0	0	0	0	0	0	0	0
Haematobacter	0	0	0	0	0	0	0	0	0	0	0	0	0	0	0	0	0	0	0	0	0	0	0	0	0	0	0	0	0	0	0	0	0	0	0	0	0	0	0	0	0	0	0	0	0	0	0	0	0
Hafnia-Obesumbacterium	0	0	0	0	0	0	0	0	0	0	0	0	0	0	0	0	0	0	0	0	0	0	0	0	0	0	0	0	0	0	0	0	0	0	0	0	0	0	0	0	0	0	0	0	0	0	0	0	0
Halomonas	0	0	0	0	0	0	0	0	0	0	0	0	0	0	0	0	0	0	0	0	0	0	0	0	0	0	0	0	0	0	0	0	0	0	0	0	0	0	0	0	0	0	0	0	0	0	0	0	0
Hathewaya	0	0	0	0	0	0	0	0	0	0	0	0	0	0	0	0	0	0	0	0	0	0	0	0	0	0	0	0	0	0	0	0	0	0	0	0	0	0	0	0	0	0	0	0	0	0	0	0	0
Helcococcus	0	0	0	0	0	0	0	0	0	0	0	0	0	0	0	0	0	0	0	0	0	0	0	0	0	0	0	0	0	0	0	0	0	0	0	0	0	0	0	0	0	0	0	0	0	0	0	0	0
Helicobacter	0	0	0	0	0	0	0	0	0	0	0	0	0	0	0	0	0	0	0	0	0	0	0	0	0	0	0	0	0	0	19	0	0	0	0	0	0	0	0	0	0	0	0	0	0	0	0	0	0
Holdemanella	0	0	0	270	0	0	3027	0	0	670	0	329	0	168	0	0	844	0	0	0	0	775	0	0	402	0	136	0	0	0	589	0	0	0	0	400	0	3260	493	0	1496	0	1910	0	0	532	847	0	0
Holdemania	41	0	0	0	0	0	0	29	0	22	41	4	0	15	0	46	0	0	15	22	0	19	11	0	0	6	0	0	23	0	31	55	16	12	7	0	0	40	8	0	13	12	23	0	0	21	23	0	0
Howardella	0	0	0	0	0	0	0	0	0	0	0	20	0	0	0	0	0	0	0	0	0	0	0	0	0	0	0	0	0	0	26	0	0	0	0	0	0	0	0	0	27	0	0	0	0	0	0	0	0
Hydrogenispora	0	0	0	0	0	0	0	0	0	0	0	0	0	0	0	0	0	0	0	0	0	0	0	0	0	0	0	0	0	0	0	0	0	0	0	0	0	0	0	0	0	0	0	0	0	0	0	0	0
Hydrogenoanaerobacterium	0	0	0	0	0	0	0	0	0	0	0	25	0	0	0	0	0	0	0	0	0	0	0	0	0	0	0	0	0	0	0	0	0	0	0	0	0	0	0	0	42	0	54	0	0	0	0	0	0
Hydrogenophaga	0	0	0	0	0	0	0	0	0	0	0	0	0	0	0	0	0	0	0	0	0	0	0	0	0	0	0	0	0	0	0	0	0	0	0	0	0	0	0	0	0	0	0	0	0	0	0	0	0
Hyphomicrobium	0	0	0	0	0	0	0	0	0	0	0	0	0	0	0	0	0	0	0	0	0	0	0	0	0	0	0	0	0	0	0	0	0	0	0	0	0	0	0	0	0	0	0	0	0	0	0	0	0
Hyphomonas	0	0	0	0	0	0	0	0	0	0	0	0	0	0	0	0	0	0	0	0	0	0	0	0	0	0	0	0	0	0	0	0	0	0	0	0	0	0	0	0	0	0	0	0	0	0	0	0	0
Ignatzschineria	0	0	0	0	0	0	0	0	0	0	0	0	0	0	0	0	0	0	0	0	0	0	0	0	0	0	0	0	0	0	0	0	0	0	0	0	0	0	0	0	0	0	0	0	0	0	0	0	0
Ileibacterium	0	0	0	0	0	0	0	0	0	0	0	8	0	0	0	0	0	0	0	0	0	0	0	0	0	0	0	0	0	0	0	0	0	0	0	0	0	0	0	0	0	0	0	0	0	0	0	0	0
Incertae_Sedis	306	0	57	18	153	51	48	319	30	373	62	398	43	126	6	163	285	310	138	0	32	99	528	24	134	41	32	13	394	48	240	306	44	98	54	38	18	350	113	22	63	606	51	223	292	66	158	216	57
Intestinibacter	1067	207	217	0	60	274	15	133	0	379	169	207	224	420	0	0	200	0	3	175	111	0	0	36	202	0	0	0	0	101	0	245	170	0	0	0	331	4	615	106	387	237	0	41	0	506	360	119	388
Izemoplasmatales	0	0	0	0	0	0	0	302	0	0	0	0	0	0	0	0	0	0	0	0	0	0	0	0	0	0	0	0	0	0	0	0	0	0	0	0	0	0	0	0	0	148	0	0	0	0	0	0	0
Jeotgalicoccus	0	0	0	0	0	0	0	0	0	0	0	0	0	0	0	0	0	0	0	0	0	0	0	0	0	0	0	0	0	0	0	0	0	0	0	0	0	0	0	0	0	0	0	0	0	0	0	0	0
JG30-KF-CM45	0	0	0	0	0	0	0	0	0	0	0	0	0	0	0	0	0	0	0	0	0	0	0	0	0	0	0	0	0	0	0	0	0	0	0	0	0	0	0	0	0	0	0	0	0	0	0	0	0
Johnsonella	0	0	0	0	0	0	0	0	0	0	0	0	0	0	0	0	0	0	0	0	0	0	0	0	0	0	4	0	0	0	0	0	0	0	0	0	0	0	0	0	0	0	0	0	0	0	0	0	0
Jonquetella	0	0	0	0	0	0	0	0	0	0	0	0	0	0	0	0	0	0	0	0	0	0	0	0	0	0	0	0	0	0	0	0	0	0	0	0	0	0	0	0	0	0	0	0	0	0	0	0	0
JTB23	0	0	0	0	0	0	0	0	0	0	0	0	0	0	0	0	0	0	0	0	0	0	0	0	0	0	0	0	0	0	0	0	0	0	0	0	0	0	0	0	0	0	0	0	0	0	0	0	0
KD4-96	0	0	0	0	0	0	0	0	0	0	0	0	0	0	0	0	0	0	0	0	0	0	0	0	0	0	0	0	0	0	0	0	0	0	0	0	0	0	0	0	0	0	0	0	0	0	0	0	0
Klebsiella	110	77	0	0	0	0	794	140	35	0	89	0	138	86	0	0	0	0	262	0	24	0	0	1138	0	0	0	0	0	0	0	195	0	0	0	0	106	0	203	492	0	0	0	0	0	2219	11	0	0
Kluyvera	0	0	0	0	0	0	0	0	0	0	0	0	0	0	0	0	0	0	0	0	0	0	0	0	0	0	0	0	0	0	0	0	0	0	0	0	0	0	0	0	0	0	0	0	0	0	0	0	0
Kosakonia	0	0	0	0	0	0	0	0	0	0	0	0	0	0	0	0	0	0	0	0	0	0	0	0	0	0	0	0	0	0	0	0	0	0	0	0	0	0	0	0	0	0	0	0	0	0	0	0	0
Kroppenstedtia	0	0	0	0	0	0	0	0	0	0	0	0	0	0	0	0	0	0	0	0	0	0	0	0	0	0	0	0	0	0	0	0	0	0	0	0	0	0	0	0	0	0	0	0	0	0	0	0	0
Labrenzia	0	0	0	0	0	0	0	0	0	0	0	0	0	0	0	0	0	0	0	0	0	0	0	0	0	0	0	0	0	0	0	0	0	0	0	0	0	0	0	0	0	0	0	0	0	0	0	0	0
Lachnoclostridium	221	362	37	377	281	956	98	321	515	387	596	0	108	182	228	200	383	539	691	46	351	1324	1215	497	501	176	0	311	809	526	1060	800	250	329	142	233	95	500	77	355	179	142	460	1242	1834	299	126	232	0
Lachnospira	0	0	251	0	108	947	0	324	1214	433	760	169	0	127	196	1211	108	266	224	221	348	0	0	1003	248	40	0	1110	813	0	161	190	46	215	80	103	173	175	425	975	225	299	244	190	314	614	0	559	3527
Lachnospiraceae	0	0	0	0	0	0	0	0	0	0	0	0	0	0	0	0	0	0	0	0	0	0	0	0	0	0	0	0	0	0	0	0	0	0	0	0	0	0	0	0	0	0	0	0	0	0	0	0	0
Lachnospiraceae_AC2044_group	0	0	0	0	0	0	0	0	0	0	0	0	0	0	0	0	0	0	0	0	0	0	0	0	0	0	0	0	0	0	0	0	0	0	0	0	0	0	0	0	0	0	0	0	0	0	0	0	0
Lachnospiraceae_FCS020_group	0	0	36	0	39	118	0	0	117	0	0	54	0	42	0	24	27	0	0	0	0	0	0	0	19	27	0	50	0	0	0	23	0	0	0	46	16	0	100	22	0	48	84	56	0	65	13	0	0
Lachnospiraceae_FE2018_group	0	0	0	0	0	0	0	0	0	0	0	0	0	0	0	0	0	0	0	0	0	0	0	0	0	0	0	0	0	0	0	0	0	0	0	0	0	0	0	0	0	0	0	0	0	0	0	0	0
Lachnospiraceae_NC2004_group	0	0	0	0	0	0	0	0	0	0	0	0	0	0	8	0	0	0	0	0	0	0	0	3	0	0	0	0	0	0	0	0	0	0	0	0	0	0	0	0	0	0	0	0	0	0	0	0	0
Lachnospiraceae_ND3007_group	0	382	240	57	305	612	0	503	382	257	683	193	0	392	738	0	111	161	279	278	0	89	0	0	84	165	0	213	1225	0	0	135	0	0	71	122	205	0	277	151	211	139	231	2171	0	245	249	0	0
Lachnospiraceae_NK3A20_group	0	0	0	0	0	0	0	0	0	0	0	0	0	0	0	0	0	0	0	0	0	0	0	0	0	0	0	0	0	0	0	0	0	0	0	0	0	0	0	0	0	0	0	0	0	0	0	0	0
Lachnospiraceae_NK4A136_group	114	0	130	0	919	91	0	193	225	63	463	234	0	450	151	0	682	145	668	78	0	93	0	0	197	77	0	158	311	0	0	1167	0	0	29	393	32	162	278	33	44	67	61	0	0	683	114	0	0
Lachnospiraceae_NK4B4_group	0	0	0	0	0	0	0	0	0	0	0	0	0	0	0	0	0	0	0	0	0	0	0	0	0	0	0	0	0	0	0	0	0	0	0	0	0	0	0	0	0	0	0	0	0	0	0	0	0
Lachnospiraceae_UCG-001	0	0	48	0	223	0	0	37	0	0	0	0	0	108	0	0	0	0	29	0	0	0	0	0	0	0	0	0	0	24	0	0	0	0	40	0	45	0	177	0	134	0	0	0	0	0	107	0	201
Lachnospiraceae_UCG-003	0	0	0	0	0	0	0	0	0	0	0	0	0	138	0	0	0	0	0	0	0	0	0	0	0	0	0	0	0	0	0	0	0	0	0	0	0	0	0	0	0	0	0	0	0	0	0	0	0
Lachnospiraceae_UCG-004	0	0	0	26	106	113	0	0	198	259	296	0	0	0	0	179	114	58	229	71	0	0	0	0	0	65	0	91	0	0	0	0	0	0	0	44	21	119	77	126	29	0	55	0	0	58	0	127	0
Lachnospiraceae_UCG-006	0	0	0	0	0	0	0	0	0	0	0	0	0	0	0	0	0	0	0	0	0	0	0	0	0	0	0	0	0	0	0	0	0	0	0	0	0	0	0	0	0	0	0	0	0	0	0	8	0
Lachnospiraceae_UCG-008	0	0	0	0	0	0	0	0	0	0	0	0	0	0	0	0	0	0	0	0	0	0	0	0	0	0	0	0	0	0	0	0	0	0	0	0	0	0	0	0	0	0	0	0	0	0	0	0	0
Lachnospiraceae_UCG-010	0	0	12	0	0	0	0	0	0	15	0	0	0	0	0	0	5	14	0	0	6	0	0	0	0	0	0	0	0	0	0	0	0	0	0	0	0	0	0	0	13	7	0	0	0	0	0	0	0
Lautropia	0	0	0	0	0	0	0	0	0	0	0	0	0	0	0	0	0	0	0	0	0	0	0	0	0	0	0	0	0	0	0	0	0	0	0	0	0	0	0	0	0	0	0	0	0	0	0	0	0
Lawsonella	0	0	0	0	0	0	0	0	0	0	0	0	0	0	0	0	0	0	0	0	0	0	0	0	0	0	0	0	0	0	0	0	0	0	0	0	0	0	0	0	0	0	0	0	0	0	0	0	0
LD29	0	0	0	0	0	0	0	0	0	0	0	0	0	0	0	0	0	0	0	0	0	0	0	0	0	0	0	0	0	0	0	0	0	0	0	0	0	0	0	0	0	0	0	0	0	0	0	0	0
Leucobacter	0	0	0	0	0	0	0	0	0	0	0	0	0	0	0	0	0	0	0	0	0	0	0	0	0	0	0	0	0	0	0	0	0	0	0	0	0	0	0	0	0	0	0	0	0	0	0	0	0
Leuconostoc	0	0	15	0	0	0	0	0	0	0	0	0	0	0	0	0	0	0	0	0	0	0	0	0	0	0	0	0	0	0	0	102	0	0	0	0	0	0	0	0	0	0	0	0	0	0	23	0	0
Libanicoccus	0	0	0	0	0	0	0	0	0	0	0	0	0	0	0	0	0	0	0	0	0	0	0	0	0	0	0	0	0	0	0	0	0	0	0	0	0	0	0	0	0	0	0	0	0	0	0	0	0
Lonsdalea	0	0	0	0	0	0	0	0	0	0	0	0	0	0	0	0	0	0	0	0	0	0	0	0	0	0	0	0	0	0	0	0	0	0	0	0	0	0	0	0	0	0	0	0	0	0	0	0	0
Luteimonas	0	0	0	0	0	0	0	0	0	0	0	0	0	0	0	0	0	0	0	0	0	0	0	0	0	0	0	0	0	0	0	0	0	0	0	0	0	0	0	0	0	0	0	0	0	0	0	0	0
Lyngbya_PCC-7419	0	0	0	0	0	0	0	0	0	0	0	0	0	0	0	0	0	0	0	0	0	0	0	0	0	0	0	0	0	0	0	0	0	0	0	0	0	0	0	0	0	0	0	0	0	0	0	0	0
Mageibacillus	0	0	0	0	0	0	0	0	0	0	0	0	0	0	0	0	0	0	0	0	0	0	0	0	0	0	0	0	0	0	0	0	0	0	0	0	0	0	0	0	0	0	0	0	0	0	0	0	0
Mailhella	0	0	0	0	0	0	0	0	0	0	0	0	0	0	0	0	0	0	0	0	0	0	0	0	0	0	0	0	0	0	0	0	0	0	0	0	0	35	0	0	0	0	0	0	0	0	0	0	0
Marmoricola	0	0	0	0	0	0	0	0	0	0	0	0	0	0	0	0	0	0	0	0	0	0	0	0	0	0	0	0	0	0	0	0	0	0	0	0	0	0	0	0	0	0	0	0	0	0	0	0	0
Marvinbryantia	0	0	17	0	28	0	0	0	12	84	0	93	0	69	0	99	22	0	39	19	0	0	0	0	57	13	0	15	0	0	81	23	0	0	7	22	0	0	84	0	17	48	196	0	0	31	79	0	0
Megamonas	0	0	0	735	0	0	0	0	0	5572	1676	0	0	0	0	2289	0	0	0	0	0	0	0	0	728	0	0	2384	0	0	0	0	0	0	0	0	166	695	0	869	0	0	0	0	0	0	0	0	0
Methanobacterium	0	0	0	0	0	0	0	0	0	0	0	0	0	0	0	0	0	0	0	0	0	0	0	0	0	0	0	0	0	0	0	0	0	0	0	0	0	0	0	0	0	0	0	0	0	0	0	0	0
Methanobrevibacter	0	0	0	0	80	0	0	0	0	0	0	287	0	285	0	0	21	0	0	0	0	0	0	0	0	0	0	0	0	0	0	0	0	0	0	0	0	0	0	0	0	838	0	0	0	0	0	0	0
Methanomassiliicoccus	0	0	0	0	0	0	0	0	0	0	0	0	0	0	0	0	0	0	0	0	0	0	0	0	0	0	0	0	0	0	0	0	0	0	0	0	0	0	0	0	0	0	0	0	0	0	0	0	0
Methanosphaera	0	0	0	0	0	0	0	0	0	0	0	185	0	0	0	0	0	0	0	0	0	0	0	0	10	0	0	0	0	0	0	0	0	0	0	0	0	0	0	11	0	193	0	0	0	0	0	0	0
Methylobacillus	0	0	0	0	0	0	0	0	0	0	0	0	0	0	0	0	0	0	0	0	0	0	0	0	0	0	0	0	0	0	0	0	0	0	0	0	0	0	0	0	0	0	0	0	0	0	0	0	0
Methylobacterium-Methylorubrum	0	0	0	0	0	0	0	0	0	0	0	0	0	0	0	0	0	0	0	0	0	0	0	0	0	0	0	0	0	0	0	0	0	0	0	0	0	0	0	0	0	0	0	0	0	0	0	0	0
Micromonospora	0	0	0	0	0	0	0	0	0	0	0	0	0	0	0	0	0	0	0	0	0	0	0	0	0	0	0	0	0	0	0	0	0	0	0	0	0	0	0	0	0	0	0	0	0	0	0	0	0
Micropruina	0	0	0	0	0	0	0	0	0	0	0	0	0	0	0	0	0	0	0	0	0	0	0	0	0	0	0	0	0	0	0	0	0	0	0	0	0	0	0	0	0	0	0	0	0	0	0	0	0
Mitochondria	0	0	0	0	0	0	0	0	0	0	0	0	0	0	0	0	0	10	0	0	69	51	0	0	0	0	0	0	0	0	0	0	8	0	0	16	0	0	0	0	8	0	0	0	0	0	64	0	0
Mitsuokella	0	0	0	0	0	0	0	0	0	0	0	0	0	0	0	0	0	0	0	0	0	0	0	0	0	0	0	0	0	0	0	0	0	0	0	0	0	0	0	0	0	0	0	0	0	0	0	0	0
mle1-27	0	0	0	0	0	0	0	0	0	0	0	0	0	0	0	0	0	0	0	0	0	0	0	0	0	0	0	0	0	0	0	0	0	0	0	0	0	0	0	0	0	0	0	0	0	0	0	0	0
Modestobacter	0	0	0	0	0	0	0	0	0	0	0	0	0	0	0	0	0	0	0	0	0	0	0	0	0	0	0	0	0	0	0	0	0	0	0	0	0	0	0	0	0	0	0	0	0	0	0	0	0
Mogibacterium	0	0	0	0	0	0	0	0	0	0	0	25	0	0	0	0	0	0	0	0	0	0	0	0	0	0	0	0	0	0	0	0	0	0	0	15	0	0	0	0	0	0	58	0	0	0	0	0	0
Monoglobus	0	113	76	90	168	0	0	205	165	179	318	159	0	83	428	0	67	66	361	111	326	73	45	0	59	61	0	11	977	111	0	375	10	108	61	0	138	37	160	139	68	30	67	81	0	0	4	474	0
Moryella	0	0	0	0	0	0	0	0	0	0	0	0	0	0	0	0	0	0	0	0	0	0	0	0	0	0	0	0	0	0	0	0	0	0	0	0	0	0	0	0	0	0	0	0	0	0	0	0	0
Mucispirillum	0	0	0	0	0	0	0	0	0	0	0	4	0	0	0	0	0	0	0	0	0	0	0	0	0	0	0	0	0	0	0	0	0	0	0	0	0	0	0	0	0	0	0	0	0	0	0	0	0
Mucor	0	0	0	0	0	0	0	0	0	0	0	0	0	0	0	0	0	0	0	0	0	0	0	0	0	0	0	0	0	0	0	0	0	0	0	0	0	0	0	0	0	0	0	0	0	0	0	0	0
Murdochiella	0	0	0	0	0	0	0	0	0	0	0	0	0	0	0	0	0	0	0	0	0	0	0	0	0	0	0	0	0	0	0	0	0	0	0	0	0	0	0	0	0	0	0	0	0	0	0	0	0
Muribaculaceae	0	0	138	149	174	0	0	347	0	0	0	167	0	0	0	0	0	0	0	0	0	0	0	0	268	0	0	923	0	0	0	0	0	0	0	262	0	0	0	0	0	6	179	135	0	0	138	0	0
Muribaculum	0	0	0	0	0	0	0	0	0	0	0	18	0	0	0	0	0	0	0	0	0	0	0	0	0	0	0	0	0	0	0	0	0	0	0	0	0	0	0	0	0	0	0	0	0	0	0	0	0
Mycoplasma	0	0	0	0	0	0	0	0	0	0	0	0	0	0	0	0	0	0	0	0	0	0	0	0	0	0	0	0	0	0	0	0	0	0	0	0	0	0	0	0	0	0	0	0	0	0	0	0	0
Nannocystis	0	0	0	0	0	0	0	0	0	0	0	0	0	0	0	0	0	0	0	0	0	0	0	0	0	0	0	0	0	0	0	0	0	0	0	0	0	0	0	0	0	0	0	0	0	0	0	0	0
NB1-j	0	0	0	0	0	0	0	0	0	0	0	0	0	0	0	0	0	0	0	0	0	0	0	0	0	0	0	0	0	0	0	0	0	0	0	0	0	0	0	0	0	0	0	0	0	0	0	0	0
Negativibacillus	0	0	7	0	16	0	0	93	0	0	0	54	0	0	0	21	0	59	0	23	33	33	240	0	34	0	0	0	0	0	0	96	0	42	0	70	7	0	0	22	0	105	49	67	0	70	0	84	0
Negativicoccus	0	0	0	0	0	0	0	0	0	0	0	0	0	0	0	0	0	0	0	0	0	0	0	0	0	0	0	0	0	0	0	0	0	0	0	0	0	0	0	0	0	0	0	0	0	0	0	0	0
Nesterenkonia	0	0	0	0	0	0	0	0	0	0	0	0	0	0	0	0	0	0	0	0	0	0	0	0	0	0	0	0	0	0	0	0	0	0	0	0	0	0	0	0	0	0	0	0	0	0	0	0	0
NK4A214_group	77	0	68	0	70	135	0	154	0	311	0	253	0	108	0	0	20	0	0	45	0	0	178	0	289	23	0	0	349	0	10	0	0	0	0	0	0	0	55	0	65	218	470	0	0	112	151	0	0
Nocardioides	0	0	0	0	0	0	0	0	0	0	0	0	0	0	0	0	0	0	0	0	0	0	0	0	0	0	0	0	0	0	0	0	0	0	0	0	0	0	0	0	0	0	0	0	0	0	0	0	0
Nocardiopsis	0	0	0	0	0	0	0	0	0	0	0	0	0	0	0	0	0	0	0	0	0	0	0	0	0	0	0	0	0	0	0	0	0	0	0	0	0	0	0	0	0	0	0	0	0	0	0	0	0
Nodosilinea_PCC-7104	0	0	0	0	0	0	0	0	0	0	0	0	0	0	0	0	0	0	0	0	0	0	0	0	0	0	0	0	0	0	0	0	0	0	0	0	0	0	0	0	0	0	0	0	0	0	0	0	0
Nodularia_PCC-9350	0	0	0	0	0	0	0	0	0	0	0	0	0	0	0	0	0	0	0	0	0	0	0	0	0	0	0	0	0	0	0	0	0	0	0	0	0	0	0	0	0	0	0	0	0	0	0	0	0
Nosocomiicoccus	0	0	0	0	0	0	0	0	0	0	0	0	0	0	0	0	0	0	0	0	0	0	0	0	0	0	0	0	0	0	0	0	0	0	0	0	0	0	0	0	0	0	0	0	0	0	0	0	0
Nubsella	0	0	0	0	0	0	0	0	0	0	0	0	0	0	0	0	0	0	0	0	0	0	0	0	0	0	0	0	0	0	0	0	0	0	0	0	0	0	0	0	0	0	0	0	0	0	0	0	0
Oceanicaulis	0	0	0	0	0	0	0	0	0	0	0	0	0	0	0	0	0	0	0	0	0	0	0	0	0	0	0	0	0	0	0	0	0	0	0	0	0	0	0	0	0	0	0	0	0	0	0	0	0
Oceanobacillus	0	0	0	0	0	0	0	0	0	0	0	0	0	0	0	0	0	0	0	0	0	0	0	0	0	0	0	0	0	0	0	0	0	0	0	0	0	0	0	0	0	0	0	0	0	0	0	0	0
Oerskovia	0	0	0	0	0	0	0	0	0	0	0	0	0	0	0	0	0	0	0	0	0	0	0	0	0	0	0	0	0	0	0	0	0	0	0	0	0	0	0	0	0	0	0	0	0	0	0	0	0
Oligella	0	0	0	0	0	0	0	0	0	0	0	0	0	0	0	0	0	0	0	0	0	0	0	0	0	0	0	0	0	0	0	0	0	0	0	0	0	0	0	0	0	0	0	0	0	0	0	0	0
Olsenella	0	0	0	0	0	0	0	0	0	0	0	0	0	0	0	0	0	0	0	0	0	2	0	0	0	0	0	0	0	0	0	0	0	0	0	0	15	8	75	0	0	161	0	0	0	0	0	0	0
Oribacterium	0	0	0	0	0	0	0	0	0	0	0	0	0	0	0	0	0	0	0	0	0	0	0	0	0	0	71	0	0	0	0	0	0	0	0	0	0	0	0	0	0	0	0	0	0	0	0	0	0
Ornithinibacillus	0	0	0	0	0	0	0	0	0	0	0	0	0	0	0	0	0	0	0	0	0	0	0	0	0	0	0	0	0	0	0	0	0	0	0	0	0	0	0	0	0	0	0	0	0	0	0	0	0
Ornithinimicrobium	0	0	0	0	0	0	0	0	0	0	0	0	0	0	0	0	0	0	0	0	0	0	0	0	0	0	0	0	0	0	0	0	0	0	0	0	0	0	0	0	0	0	0	0	0	0	0	0	0
Oscillospira	0	0	0	0	0	0	0	106	0	0	0	0	0	5	0	0	0	0	0	0	0	0	134	0	0	0	0	0	0	0	0	0	0	0	0	0	0	0	0	0	0	0	0	0	0	0	0	0	0
Paenalcaligenes	0	0	0	0	0	0	0	0	0	0	0	0	0	0	0	0	0	0	0	0	0	0	0	0	0	0	0	0	0	0	0	0	0	0	0	0	0	0	0	0	0	0	0	0	0	0	0	0	0
Paenarthrobacter	0	0	0	0	0	0	0	0	0	0	0	0	0	0	0	0	0	0	0	0	0	0	0	0	0	0	0	0	0	0	0	0	0	0	0	0	0	0	0	0	0	0	0	0	0	0	0	0	0
Paeniclostridium	0	0	0	0	0	0	0	0	0	0	0	0	0	0	0	0	0	0	0	0	0	0	0	0	0	0	0	0	0	0	0	0	0	0	0	0	0	0	0	0	0	0	0	0	0	0	0	0	0
Paenochrobactrum	0	0	0	0	0	0	0	0	0	0	0	0	0	0	0	0	0	0	0	0	0	0	0	0	0	0	0	0	0	0	0	0	0	0	0	0	0	0	0	0	0	0	0	0	0	0	0	0	0
Paludicola	0	11	0	0	0	0	0	29	0	0	0	0	0	7	0	0	0	0	0	0	0	0	25	0	0	0	0	0	0	0	0	0	0	0	0	0	0	6	0	0	0	0	0	0	0	0	0	0	0
Pantoea	0	0	0	0	0	0	0	0	0	0	0	0	0	0	0	0	0	0	0	0	0	0	0	0	0	0	0	0	0	0	0	0	0	0	0	0	0	0	0	0	0	0	0	0	0	0	0	0	0
Parabacteroides	812	167	76	721	241	112	163	833	9	710	0	139	288	507	668	1581	407	280	286	287	0	669	1629	0	726	134	0	166	370	1253	256	567	342	356	242	187	101	1198	276	208	305	582	435	0	1534	318	79	291	0
Paraclostridium	0	0	0	0	0	0	0	0	0	0	0	0	0	0	0	0	0	0	0	0	0	0	0	0	0	0	0	0	0	0	0	0	0	0	0	0	0	0	0	0	0	0	0	0	0	0	0	0	0
Paraliobacillus	0	0	0	0	0	0	0	0	0	0	0	0	0	0	0	0	0	0	0	0	0	0	0	0	0	0	0	0	0	0	0	0	0	0	0	0	0	0	0	0	0	0	0	0	0	0	0	0	0
Parapusillimonas	0	0	0	0	0	0	0	0	0	0	0	0	0	0	0	0	0	0	0	0	0	0	0	0	0	0	0	0	0	0	0	0	0	0	0	0	0	0	0	0	0	0	0	0	0	0	0	0	0
Parasutterella	124	0	0	0	0	0	0	279	525	0	0	61	0	33	0	0	0	467	0	229	0	626	477	0	0	0	0	29	0	0	18	0	115	27	0	133	0	0	0	0	0	0	115	0	0	62	0	0	0
Parvibaculum	0	0	0	0	0	0	0	0	0	0	0	0	0	0	0	0	0	0	0	0	0	0	0	0	0	0	0	0	0	0	0	0	0	0	0	0	0	0	0	0	0	0	0	0	0	0	0	0	0
Parvimonas	0	0	0	0	0	0	0	0	0	0	0	0	0	0	0	0	0	0	0	0	0	0	0	0	0	0	0	0	0	0	0	0	0	0	0	0	0	0	0	0	11	0	0	0	0	0	0	0	0
Paucisalibacillus	0	0	0	0	0	0	0	0	0	0	0	0	0	0	0	0	0	0	0	0	0	0	0	0	0	0	0	0	0	0	0	0	0	0	0	0	0	0	0	0	0	0	0	0	0	0	0	0	0
Pediococcus	0	0	0	0	0	0	0	0	0	0	0	0	230	0	0	0	0	0	0	0	0	0	0	0	0	0	0	0	0	0	0	0	0	0	0	0	0	0	0	0	0	0	0	0	0	0	0	0	0
Peptoclostridium	0	0	0	0	0	0	0	0	0	0	0	0	0	0	0	0	0	0	0	0	0	0	0	0	173	0	0	0	0	0	0	0	0	0	0	0	0	0	0	0	0	0	0	0	0	0	0	0	0
Peptococcus	0	0	0	0	0	0	0	0	0	0	0	0	0	0	0	27	0	0	0	0	0	0	12	0	0	0	0	0	8	0	0	0	0	0	0	0	0	0	0	0	0	26	0	0	0	0	0	0	0
Peptoniphilus	0	0	0	0	0	0	0	0	0	0	0	0	0	0	0	0	0	0	0	0	0	0	0	0	0	0	0	0	0	0	0	0	0	0	0	0	0	0	0	0	0	0	0	0	0	0	0	0	0
Peptostreptococcus	0	0	0	0	0	0	0	0	0	0	0	0	0	0	0	0	0	0	0	0	0	0	0	0	0	0	16	0	0	0	0	0	0	0	0	0	0	0	0	0	0	0	0	5	0	0	0	0	0
Peredibacter	0	0	0	0	0	0	0	0	0	0	0	0	0	0	0	0	0	0	0	0	0	0	0	0	0	0	0	0	0	0	0	0	0	0	0	0	0	0	0	0	0	0	0	0	0	0	0	0	0
Persicitalea	0	0	0	0	0	0	0	0	0	0	0	0	0	0	0	0	0	0	0	0	0	0	0	0	0	0	0	0	0	0	0	0	0	0	0	0	0	0	0	0	0	0	0	0	0	0	0	0	0
Phascolarctobacterium	190	0	0	0	414	376	0	591	141	0	186	232	0	183	0	89	0	303	473	117	0	0	804	0	430	74	0	194	162	0	0	899	0	187	171	356	0	540	198	179	296	387	488	0	0	0	38	0	0
Phaselicystis	0	0	0	0	0	0	0	0	0	0	0	0	0	0	0	0	0	0	0	0	0	0	0	0	0	0	0	0	0	0	0	0	0	0	0	0	0	0	0	0	0	0	0	0	0	0	0	0	0
Phenylobacterium	0	0	0	0	0	0	0	0	0	0	0	0	0	0	0	0	0	0	0	0	0	0	0	0	0	0	0	0	0	0	0	0	0	0	0	0	0	0	0	0	0	0	0	0	0	0	0	0	0
Phoenicibacter	0	0	0	0	0	0	0	0	0	0	0	0	0	0	0	0	0	0	0	0	0	0	0	0	0	0	0	0	0	0	0	0	0	0	0	0	0	0	0	0	0	0	0	0	0	0	0	0	0
Phormidium_MBIC10003	0	0	0	0	0	0	0	0	0	0	0	0	0	0	0	0	0	0	0	0	0	0	0	0	0	0	0	0	0	0	0	0	0	0	0	0	0	0	0	0	0	0	0	0	0	0	0	0	0
Pigmentiphaga	0	0	0	0	0	0	0	0	0	0	0	0	0	0	0	0	0	0	0	0	0	0	0	0	0	0	0	0	0	0	0	0	0	0	0	0	0	0	0	0	0	0	0	0	0	0	0	0	0
Pir4_lineage	0	0	0	0	0	0	0	0	0	0	0	0	0	0	0	0	0	0	0	0	0	0	0	0	0	0	0	0	0	0	0	0	0	0	0	0	0	0	0	0	0	0	0	0	0	0	0	0	0
Pirellula	0	0	0	0	0	0	0	0	0	0	0	0	0	0	0	0	0	0	0	0	0	0	0	0	0	0	0	0	0	0	0	0	0	0	0	0	0	0	0	0	0	0	0	0	0	0	0	0	0
Planococcus	0	0	0	0	0	0	0	0	0	0	0	0	0	0	0	0	0	0	0	0	0	0	0	0	0	0	0	0	0	0	0	0	0	0	0	0	0	0	0	0	0	0	0	0	0	0	0	0	0
PMMR1	0	0	0	0	0	0	0	0	0	0	0	0	0	0	0	0	0	0	0	0	0	0	0	0	0	0	0	0	0	0	0	0	0	0	0	0	0	0	0	0	0	0	0	0	0	0	0	0	0
Porphyrobacter	0	0	0	0	0	0	0	0	0	0	0	0	0	0	0	0	0	0	0	0	0	0	0	0	0	0	0	0	0	0	0	0	0	0	0	0	0	0	0	0	0	0	0	0	0	0	0	0	0
Pragia	0	0	0	0	0	0	0	0	0	0	0	0	0	0	0	0	0	0	0	0	0	0	0	0	0	0	0	0	0	0	0	0	0	0	0	0	0	0	0	0	0	0	0	0	0	0	0	0	0
Prevotellaceae_NK3B31_group	0	0	0	99	0	0	0	0	0	0	0	0	0	0	0	0	0	0	0	620	0	0	0	0	160	0	0	616	0	0	0	0	0	0	0	167	0	0	0	0	0	0	133	0	0	113	0	0	0
Prevotellaceae_UCG-001	0	0	0	0	0	0	0	0	0	0	0	19	0	0	0	0	0	0	0	0	0	0	0	0	0	0	0	0	0	0	0	0	0	0	0	30	0	0	0	0	0	0	0	0	0	0	0	0	0
Prevotellaceae_UCG-003	0	0	0	0	0	0	0	0	0	0	0	0	0	0	0	0	0	0	0	0	0	0	0	0	0	0	0	0	0	0	0	0	0	0	0	0	0	0	0	0	0	0	0	0	0	0	0	0	0
Prevotellaceae_UCG-004	0	0	0	0	0	0	0	0	0	0	0	0	0	0	0	0	0	0	0	0	0	0	0	0	0	0	0	0	0	0	0	0	0	0	0	0	0	0	0	0	0	0	0	0	0	0	0	0	0
Proteiniphilum	0	0	0	0	0	0	0	0	0	0	0	0	0	0	0	0	0	0	0	0	0	0	0	0	0	0	0	0	0	0	0	0	0	0	0	0	0	0	0	0	0	0	0	0	0	0	0	0	0
Proteus	0	0	0	0	0	0	0	0	0	0	0	0	0	0	0	0	0	0	0	0	0	0	0	0	0	0	0	0	0	144	0	0	0	0	0	0	0	0	0	0	0	0	0	0	0	0	0	0	0
Pseudochrobactrum	0	0	0	0	0	0	0	0	0	0	0	0	0	0	0	0	0	0	0	0	0	0	0	0	0	0	0	0	0	0	0	0	0	0	0	0	0	0	0	0	0	0	0	0	0	0	0	0	0
Pseudoclavibacter	0	0	0	0	0	0	0	0	0	0	0	0	0	0	0	0	0	0	0	0	0	0	0	0	0	0	0	0	0	0	0	0	0	0	0	0	0	0	0	0	0	0	0	0	0	0	0	0	0
Pseudogracilibacillus	0	0	0	0	0	0	0	0	0	0	0	0	0	0	0	0	0	0	0	0	0	0	0	0	0	0	0	0	0	0	0	0	0	0	0	0	0	0	0	0	0	0	0	0	0	0	0	0	0
Pseudonocardia	0	0	0	0	0	0	0	0	0	0	0	0	0	0	0	0	0	0	0	0	0	0	0	0	0	0	0	0	0	0	0	0	0	0	0	0	0	0	0	0	0	0	0	0	0	0	0	0	0
Pseudopropionibacterium	0	0	0	0	0	0	0	0	0	0	0	0	0	0	0	0	0	0	0	0	0	0	0	0	0	0	0	0	0	0	0	0	0	0	0	0	0	0	0	0	0	0	0	0	0	0	0	0	0
Pseudoramibacter	0	0	0	0	2	0	0	0	0	0	0	0	0	0	0	0	0	0	0	0	0	0	0	0	0	0	0	0	0	0	0	0	0	0	0	0	0	0	0	0	0	0	0	0	0	0	0	0	0
Pseudorhodobacter	0	0	0	0	0	0	0	0	0	0	0	0	0	0	0	0	0	0	0	0	0	0	0	0	0	0	0	0	0	0	0	0	0	0	0	0	0	0	0	0	0	0	0	0	0	0	0	0	0
Pseudorhodoferax	0	0	0	0	0	0	0	0	0	0	0	0	0	0	0	0	0	0	0	0	0	0	0	0	0	0	0	0	0	0	0	0	0	0	0	0	0	0	0	0	0	0	0	0	0	0	0	0	0
Psychrobacillus	0	0	0	0	0	0	0	0	0	0	0	0	0	0	0	0	0	0	0	0	0	0	0	0	0	0	0	0	0	0	0	0	0	0	0	0	0	0	0	0	0	0	0	0	0	0	0	0	0
Pusillimonas	0	0	0	0	0	0	0	0	0	0	0	0	0	0	0	0	0	0	0	0	0	0	0	0	0	0	0	0	0	0	0	0	0	0	0	0	0	0	0	0	0	0	0	0	0	0	0	0	0
Pygmaiobacter	0	0	0	0	0	0	0	0	0	0	0	0	0	0	0	0	0	0	0	0	0	0	0	0	0	0	0	0	0	0	0	0	0	0	0	0	0	0	0	0	0	0	0	0	0	0	0	0	0
Pyramidobacter	0	0	0	0	0	0	0	0	0	0	0	0	0	0	0	0	0	24	0	0	0	0	0	0	0	0	0	0	0	0	0	0	0	0	0	0	0	0	0	0	0	0	0	0	0	0	0	0	0
Quadrisphaera	0	0	0	0	0	0	0	0	0	0	0	0	0	0	0	0	0	0	0	0	0	0	0	0	0	0	0	0	0	0	0	0	0	0	0	0	0	0	0	0	0	0	0	0	0	0	0	0	0
Raoultella	0	0	0	0	0	0	135	0	0	0	0	0	0	0	0	0	0	0	0	0	0	0	0	0	0	0	0	0	0	261	0	3520	0	0	0	0	0	0	0	0	0	0	0	0	0	0	0	0	0
Raoultibacter	0	0	0	0	0	0	0	0	0	0	0	0	0	0	0	0	0	0	0	0	0	0	0	0	0	0	0	0	0	0	0	71	0	0	0	0	0	0	0	0	0	0	0	0	0	0	0	0	0
RB41	0	0	0	0	0	0	0	0	0	0	0	0	0	0	0	0	0	0	0	0	0	0	0	0	0	0	0	0	0	0	0	0	0	0	0	0	0	0	0	0	0	0	0	0	0	0	0	0	0
Reyranella	0	0	0	0	0	0	0	0	0	0	0	0	0	0	0	0	0	0	0	0	0	0	0	0	0	0	0	0	0	0	0	0	0	0	0	0	0	0	0	0	0	0	0	0	0	0	0	0	0
RF39	0	0	0	0	0	0	0	7	0	0	0	80	0	0	0	0	0	0	0	0	0	0	0	0	0	0	0	0	0	0	0	0	0	0	0	0	0	0	0	0	0	8	0	0	0	0	0	0	0
Rhodoferax	0	0	0	0	0	0	0	0	0	0	0	0	0	0	0	0	0	0	0	0	0	0	0	0	0	0	0	0	0	0	0	0	0	0	0	0	0	0	0	0	0	0	0	0	0	0	0	0	0
Rhodotorula	0	0	0	0	0	0	0	0	0	0	0	0	0	0	0	0	0	0	0	0	0	0	0	0	0	0	0	0	0	0	0	0	0	0	0	0	0	0	0	0	0	0	0	0	0	0	0	0	0
Rickettsia	0	0	0	0	0	0	0	0	0	0	0	0	0	0	0	0	0	0	0	0	0	0	0	0	0	0	0	0	0	0	0	0	0	0	0	0	0	0	0	0	0	0	0	0	0	0	0	0	0
Rikenella	0	0	0	0	0	0	0	0	0	0	0	0	0	0	0	0	0	0	0	0	0	0	0	0	0	0	0	0	0	0	0	0	0	0	0	0	0	0	0	0	0	14	0	0	0	0	0	0	0
Rikenellaceae_RC9_gut_group	0	0	0	0	186	0	0	214	0	0	0	1286	0	0	0	0	0	0	0	0	0	0	0	0	0	0	0	0	0	0	0	0	0	0	0	0	0	0	0	0	0	0	0	0	0	0	0	0	0
Romboutsia	1406	443	108	56	112	111	1563	849	1687	455	18	80	95	736	26	61	655	0	0	143	36	222	239	0	68	19	188	0	168	81	0	0	0	23	25	96	491	0	1143	0	230	1647	23	382	0	158	1333	668	521
Roseburia	1875	1253	539	34	911	886	0	801	560	971	870	596	34	305	1798	619	423	250	263	241	1625	688	17	1528	875	1233	0	496	353	571	194	209	95	410	188	477	244	1597	2155	841	252	245	311	2812	0	789	597	385	1593
Roseisolibacter	0	0	0	0	0	0	0	0	0	0	0	0	0	0	0	0	0	0	0	0	0	0	0	0	0	0	0	0	0	0	0	0	0	0	0	0	0	0	0	0	0	0	0	0	0	0	0	0	0
Ruminiclostridium	0	0	5	0	0	0	0	0	0	0	0	0	0	0	0	0	0	0	0	0	0	0	56	0	0	0	0	0	0	0	0	0	0	0	0	0	0	0	0	0	0	76	0	0	0	0	0	0	0
Rummeliibacillus	0	0	0	0	0	0	0	0	0	0	0	0	0	0	0	0	0	0	0	0	0	0	0	0	0	0	0	0	0	0	0	0	0	0	0	0	0	0	0	0	0	0	0	0	0	0	0	0	0
S085	0	0	0	0	0	0	0	0	0	0	0	0	0	0	0	0	0	0	0	0	0	0	0	0	0	0	0	0	0	0	0	0	0	0	0	0	0	0	0	0	0	0	0	0	0	0	0	0	0
S5-A14a	0	0	0	0	0	0	0	0	0	0	0	0	0	0	0	0	0	0	0	0	0	0	0	0	0	0	0	0	0	0	0	0	0	0	0	0	0	0	0	0	0	0	0	0	0	0	0	0	0
S50_wastewater-sludge_group	0	0	0	0	0	0	0	0	0	0	0	0	0	0	0	0	0	0	0	0	0	0	0	0	0	0	0	0	0	0	0	0	0	0	0	0	0	0	0	0	0	0	0	0	0	0	0	0	0
Saccharimonadaceae	0	0	0	0	0	0	0	0	0	0	0	0	0	0	0	0	0	0	0	0	0	0	0	0	0	0	6	0	0	0	0	0	0	0	0	0	0	0	0	0	0	0	0	0	0	0	0	0	0
Saccharimonadales	0	0	0	0	0	0	0	0	0	0	0	0	0	0	0	0	0	0	0	0	0	0	0	7	0	0	15	0	0	0	0	0	0	0	0	0	0	0	0	0	0	0	0	0	0	0	0	0	0
Salinarimonas	0	0	0	0	0	0	0	0	0	0	0	0	0	0	0	0	0	0	0	0	0	0	0	0	0	0	0	0	0	0	0	0	0	0	0	0	0	0	0	0	0	0	0	0	0	0	0	0	0
Salmonella	0	0	0	0	0	0	0	0	0	0	0	0	0	0	0	0	0	0	0	0	0	0	0	0	0	0	0	0	0	0	0	0	0	0	0	0	0	0	0	0	0	0	0	0	0	0	0	0	0
Sanguibacteroides	0	0	0	0	7	0	0	0	0	0	0	0	0	0	0	0	0	0	0	0	0	0	0	0	0	0	0	0	0	0	0	0	0	0	0	0	0	0	0	0	0	0	29	0	0	0	0	0	0
SAR202_clade	0	0	0	0	0	0	0	0	0	0	0	0	0	0	0	0	0	0	0	0	0	0	0	0	0	0	0	0	0	0	0	0	0	0	0	0	0	0	0	0	0	0	0	0	0	0	0	0	0
Sarcina	0	0	0	0	0	0	0	0	0	0	0	0	0	0	0	0	0	0	0	0	0	0	0	0	0	0	0	0	0	0	0	0	0	0	0	0	0	0	0	0	0	0	0	0	0	0	0	0	0
Sedimentibacter	0	0	0	0	0	0	0	0	0	0	0	0	0	0	0	0	0	0	0	0	0	0	0	0	0	0	0	0	0	0	0	0	0	0	0	0	0	0	0	0	0	0	0	0	0	0	0	0	0
Selenomonas	0	0	0	0	0	0	0	0	0	0	0	0	0	0	0	0	0	0	0	0	0	0	0	0	0	0	0	0	0	0	0	0	0	0	0	0	0	0	0	0	0	0	0	0	0	0	0	0	0
Sellimonas	169	300	0	0	0	49	0	146	0	238	238	0	348	0	0	0	0	250	0	0	45	0	272	84	0	0	0	0	0	0	20	0	232	0	0	0	0	31	0	0	0	0	52	43	299	0	112	272	0
Senegalimassilia	0	0	0	0	121	0	0	0	0	0	0	74	0	49	263	0	0	0	0	0	0	0	0	0	0	0	0	96	0	0	0	0	0	0	0	93	64	0	164	0	0	308	67	0	0	0	0	0	0
Sericytochromatia	0	0	0	0	0	0	0	0	0	0	0	0	0	0	0	0	0	0	0	0	0	0	0	0	0	0	0	0	0	0	0	0	0	0	0	0	0	0	0	0	0	0	0	0	0	0	0	0	0
Serratia	0	0	0	0	0	0	0	0	0	0	0	0	0	0	0	0	0	0	0	0	0	0	0	0	0	0	0	0	0	0	0	0	0	0	0	0	0	0	0	0	0	0	0	0	0	0	0	0	0
Shewanella	0	0	0	0	0	0	0	0	0	0	0	0	0	0	0	0	0	0	0	0	0	0	0	0	0	0	0	0	0	0	0	0	0	0	0	0	0	0	0	0	0	0	0	0	0	0	0	0	0
Shinella	0	0	0	0	0	0	0	0	0	0	0	0	0	0	0	0	0	0	0	0	0	0	0	0	0	0	0	0	0	0	0	0	0	0	0	0	0	0	0	0	0	0	0	0	0	0	0	0	0
Shuttleworthia	0	0	0	0	0	0	0	0	0	100	0	0	0	0	0	0	0	0	0	0	0	0	26	0	0	0	0	0	0	0	0	0	0	0	0	0	0	0	0	0	0	31	0	0	13	0	0	0	0
Skermanella	0	0	0	0	0	0	0	0	0	0	0	0	0	0	0	0	0	0	0	0	0	0	0	0	0	0	0	0	0	0	0	0	0	0	0	0	0	0	0	0	0	0	0	0	0	0	0	0	0
Slackia	0	0	0	0	88	0	0	88	0	162	0	81	0	49	0	0	0	0	0	0	0	0	0	0	123	0	0	0	0	0	0	0	0	24	27	72	64	0	93	0	0	0	89	0	0	108	0	0	0
SM1A02	0	0	0	0	0	0	0	0	0	0	0	0	0	0	0	0	0	0	0	0	0	0	0	0	0	0	0	0	0	0	0	0	0	0	0	0	0	0	0	0	0	0	0	0	0	0	0	0	0
Sneathia	0	0	0	0	0	0	0	0	0	0	0	0	0	0	0	0	0	0	0	0	0	0	0	0	0	0	0	0	0	0	0	0	0	0	0	0	0	0	0	0	0	0	0	0	0	0	0	0	0
Solibacillus	0	0	0	0	0	0	0	0	0	0	0	0	0	0	0	0	0	0	0	0	0	0	0	0	0	0	0	0	0	0	0	0	0	0	0	0	0	0	0	0	0	0	0	0	0	0	0	0	0
Solobacterium	0	0	0	0	3	0	8	0	0	0	0	0	0	0	4	0	0	0	9	0	0	0	0	0	0	0	56	0	0	0	0	15	0	0	0	0	0	2	0	0	0	0	0	10	0	0	0	0	0
Sporosarcina	0	0	0	0	0	0	0	0	0	0	0	0	0	0	0	0	0	0	0	0	0	0	0	0	0	0	0	0	0	0	0	0	0	0	0	0	0	0	0	0	0	0	0	0	0	0	0	0	0
Stomatobaculum	0	0	0	0	0	0	0	0	0	0	0	0	0	0	0	0	0	0	0	0	0	0	0	0	0	0	0	0	0	0	0	0	0	0	0	0	0	0	0	0	0	0	0	0	0	0	0	0	0
Streptomyces	0	0	0	0	0	0	0	0	0	0	0	0	0	0	0	0	0	0	0	0	0	0	0	0	0	0	0	0	0	0	0	0	0	0	0	0	0	0	0	0	0	0	0	0	0	0	0	0	0
Subdoligranulum	906	257	868	239	450	296	0	507	191	0	618	586	647	863	0	975	917	3622	788	381	0	604	0	1806	306	302	0	529	840	29	460	860	0	484	217	182	268	677	1071	58	494	301	561	0	152	954	916	484	0
Succinatimonas	0	0	0	0	0	0	0	0	0	0	0	0	0	0	0	0	0	0	0	0	0	0	0	0	0	0	0	0	0	0	0	0	0	0	0	0	0	0	0	0	0	0	0	0	0	0	0	0	0
Succiniclasticum	0	0	0	0	0	0	0	0	0	0	0	0	0	0	0	0	0	0	0	0	0	0	0	0	0	0	0	0	0	0	0	0	0	0	0	0	0	0	0	0	0	0	0	0	0	0	0	0	0
Succinivibrio	0	0	0	0	0	0	0	0	0	0	0	0	0	0	0	0	0	0	0	0	0	0	0	0	0	0	0	0	0	0	5565	0	0	0	0	0	0	0	0	0	0	0	0	0	0	0	0	0	0
Sutterella	152	279	0	174	473	0	0	0	0	768	132	66	0	40	0	341	348	111	0	0	210	0	0	0	143	130	0	243	320	0	863	227	0	259	109	78	42	539	23	210	123	94	172	0	0	124	0	229	0
Sva0996_marine_group	0	0	0	0	0	0	0	0	0	0	0	0	0	0	0	0	0	0	0	0	0	0	0	0	0	0	0	0	0	0	0	0	0	0	0	0	0	0	0	0	0	0	0	0	0	0	0	0	0
Syntrophobacter	0	0	0	0	0	0	0	0	0	0	0	0	0	0	0	0	0	0	0	0	0	0	0	0	0	0	0	0	0	0	0	0	0	0	0	0	0	0	0	0	0	0	0	0	0	0	0	0	0
Syntrophococcus	0	0	0	0	0	0	0	0	0	0	0	0	0	0	0	0	0	0	0	0	0	0	0	0	0	0	0	0	0	0	0	0	0	0	0	0	0	0	0	0	0	0	0	0	0	0	0	0	0
Syntrophomonas	0	0	0	0	0	0	0	0	0	0	0	0	0	0	0	0	0	0	0	0	0	0	0	0	0	0	0	0	0	0	0	0	0	0	0	0	0	0	0	0	0	0	0	0	0	0	0	0	0
Tannerella	0	0	0	0	0	0	0	0	0	0	0	0	0	0	0	0	0	0	0	0	0	0	0	0	0	0	0	0	0	0	0	0	0	0	0	0	0	0	0	0	0	0	0	0	0	0	0	0	0
Terribacillus	0	0	0	0	0	0	0	0	0	0	0	0	0	0	0	0	0	0	0	0	0	0	0	0	0	0	0	0	0	0	0	0	0	0	0	0	0	0	0	0	0	0	0	0	0	0	0	0	0
Terrisporobacter	439	0	0	0	0	0	0	82	0	71	0	0	0	310	0	0	0	0	0	46	0	0	16	0	0	0	0	0	0	0	0	0	0	0	0	0	0	0	699	0	0	27	0	0	0	0	49	0	0
Tessaracoccus	0	0	0	0	0	0	0	0	0	0	0	0	0	0	0	0	0	0	0	0	0	0	0	0	0	0	0	0	0	0	0	0	0	0	0	0	0	0	0	0	0	0	0	0	0	0	0	0	0
Tetragenococcus	0	0	0	0	0	0	0	0	0	0	0	0	0	0	0	0	0	0	0	0	0	0	0	0	0	0	0	0	0	0	0	0	0	0	0	0	0	0	0	0	0	0	0	0	0	0	0	0	0
Thauera	0	0	0	0	0	0	0	0	0	0	0	0	0	0	0	0	0	0	0	0	0	0	0	0	0	0	0	0	0	0	0	0	0	0	0	0	0	0	0	0	0	0	0	0	0	0	0	0	0
Thermicanus	0	0	0	0	0	0	0	0	0	0	0	0	0	0	0	0	0	0	0	0	0	0	0	0	0	0	0	0	0	0	0	0	0	0	0	0	0	0	0	0	0	0	0	0	0	0	0	0	0
Thermus	0	0	0	0	0	0	0	0	0	0	0	0	0	0	0	0	0	0	0	0	0	0	0	0	0	0	0	0	0	0	0	0	0	0	0	0	0	0	0	0	0	0	0	0	0	0	0	0	0
TM7a	0	0	0	0	0	0	0	0	0	0	0	0	0	0	0	0	0	0	0	0	0	0	0	0	0	0	0	0	0	0	0	0	0	0	0	0	0	0	0	0	0	0	0	0	0	0	0	0	0
TM7x	5	0	0	0	0	0	8	0	14	0	0	0	0	0	8	0	0	0	7	0	0	0	0	0	0	0	0	0	0	0	0	10	0	0	0	0	0	0	0	0	0	6	0	19	0	0	0	0	0
Tolumonas	0	0	0	0	0	0	0	0	0	0	0	0	0	0	0	0	0	0	0	0	0	0	0	0	0	0	0	0	0	0	0	0	0	0	0	0	0	0	0	0	0	0	0	0	0	0	0	0	0
Treponema	0	0	0	0	0	0	0	0	0	0	0	0	0	0	0	0	0	0	0	0	0	0	0	0	0	0	0	0	0	0	0	0	0	0	0	0	0	0	0	0	0	0	0	0	0	0	0	0	0
Trueperella	0	0	0	0	0	0	0	0	0	0	0	0	0	0	0	0	0	0	0	0	0	0	0	0	0	0	0	0	0	0	0	0	0	0	0	0	0	0	0	0	0	0	0	0	0	0	0	0	0
Turicibacter	101	54	617	0	0	0	308	185	0	169	0	16	15	184	0	0	116	0	0	89	32	0	0	0	8	0	0	0	0	0	0	0	103	0	0	0	154	0	497	0	309	448	0	0	0	165	15	0	0
Tuzzerella	0	0	0	0	0	0	0	0	0	0	0	0	0	0	0	0	0	0	0	0	0	0	0	0	0	0	0	0	0	0	0	0	0	0	0	0	0	0	0	0	0	0	0	0	0	0	0	0	0
Tyzzerella	221	135	4	0	0	976	16	0	853	0	30	0	201	0	189	433	637	0	131	0	164	158	906	0	61	270	0	0	0	376	0	0	0	0	90	0	0	277	0	199	109	0	0	0	198	0	44	171	258
UBA1819	0	0	0	0	0	0	0	50	0	12	23	0	0	10	0	0	0	15	0	0	14	0	249	0	19	0	0	0	69	0	0	53	197	0	0	0	0	15	0	0	0	31	6	0	27	0	45	58	0
UCG-002	96	0	105	0	620	186	0	664	0	417	0	813	0	298	0	97	26	375	897	218	0	340	0	0	674	269	0	24	872	0	75	274	0	33	46	356	0	390	365	48	165	617	448	0	0	552	409	0	0
UCG-003	38	0	0	18	114	0	0	40	73	0	0	86	0	123	0	0	0	68	318	56	0	40	0	0	200	49	0	14	90	0	0	19	0	0	0	21	22	135	76	0	30	0	90	0	0	122	55	0	0
UCG-004	0	0	0	0	0	0	0	0	0	0	0	0	0	0	0	0	0	0	0	0	0	0	0	0	0	0	0	0	0	0	0	0	0	0	0	0	0	0	0	0	0	0	0	0	0	0	0	0	0
UCG-005	92	0	109	0	178	0	0	316	0	0	104	611	0	0	0	33	43	77	0	35	0	55	424	0	149	32	0	0	101	0	78	786	0	0	8	109	3	19	224	0	98	409	225	0	0	265	249	0	0
UCG-007	0	0	0	0	0	0	0	0	0	0	0	0	0	0	0	0	0	0	0	0	0	0	0	0	0	0	0	0	0	0	0	0	0	0	0	0	0	0	0	0	0	0	0	0	0	0	0	0	0
UCG-008	0	0	0	0	0	0	0	0	0	0	0	0	0	6	0	0	0	0	0	0	0	0	0	0	0	0	0	0	0	0	0	0	0	0	0	0	0	0	0	0	0	0	0	0	0	0	0	0	0
UCG-009	0	0	0	0	19	0	0	5	0	0	0	17	0	4	0	9	0	20	0	4	0	0	18	0	0	0	0	0	0	21	0	0	11	0	0	0	0	0	0	0	0	31	0	0	5	0	0	13	0
UCG-010	0	0	0	0	68	0	0	111	0	0	0	120	0	49	0	0	0	0	0	0	0	0	122	0	0	0	0	0	0	0	0	0	0	0	0	0	0	0	68	0	0	243	0	0	0	13	10	0	0
uncultured	350	20	119	122	672	382	35	1091	360	379	369	466	37	386	158	235	88	935	976	204	259	677	801	0	1038	153	0	206	1163	137	600	931	291	141	168	492	34	318	375	160	264	1120	632	208	198	548	740	499	0
Ureaplasma	0	0	0	0	0	0	0	0	0	0	0	0	0	0	0	0	0	0	0	0	0	0	0	0	0	0	0	0	0	0	0	0	0	0	0	0	0	0	0	0	0	0	0	0	0	0	0	0	0
vadinBE97	0	0	0	0	0	0	0	0	0	0	0	0	0	0	0	0	0	0	0	0	0	0	0	0	0	0	0	0	0	0	0	0	0	0	0	0	0	0	0	0	0	0	0	0	0	0	0	0	0
Vagococcus	0	0	0	0	0	0	0	0	0	0	0	0	0	0	0	0	0	0	0	0	0	0	0	0	0	0	0	0	0	0	0	0	0	0	0	0	0	0	0	0	0	0	0	0	0	0	0	0	0
Varibaculum	0	0	0	0	0	0	0	0	0	0	0	0	0	0	0	0	0	0	0	0	0	0	0	0	0	0	0	0	0	0	0	0	9	0	0	0	0	0	0	0	0	0	0	0	0	0	0	0	0
Verticiella	0	0	0	0	0	0	0	0	0	0	0	0	0	0	0	0	0	0	0	0	0	0	0	0	0	0	0	0	0	0	0	0	0	0	0	0	0	0	0	0	0	0	0	0	0	0	0	0	0
Vibrio	0	0	0	0	0	0	0	0	0	0	0	0	0	0	0	0	0	0	0	0	0	0	0	0	0	0	0	0	0	0	0	0	0	0	0	0	0	0	0	0	0	0	0	0	0	0	0	0	0
Victivallaceae	0	0	0	0	0	0	0	0	0	0	0	0	0	0	0	0	0	0	0	0	0	0	0	0	0	0	0	0	0	0	0	0	0	0	0	0	0	0	0	0	0	29	0	0	0	0	0	0	0
Victivallis	0	0	0	0	0	0	0	0	0	0	0	0	0	3	0	0	0	0	0	0	0	0	0	0	0	0	0	0	25	0	0	0	0	0	0	0	0	0	0	0	9	65	51	0	0	767	0	0	0
Virgibacillus	0	0	0	0	0	0	0	0	0	0	0	0	0	0	0	0	0	0	0	0	0	0	0	0	0	0	0	0	0	0	0	0	0	0	0	0	0	0	0	0	0	0	0	0	0	0	0	0	0
W5053	0	0	0	0	0	0	0	0	0	0	0	0	0	0	0	0	0	0	0	0	0	0	0	0	0	0	0	0	0	0	0	0	0	0	0	0	0	0	0	0	0	0	0	0	0	0	0	0	0
Weeksella	0	0	0	0	0	0	0	0	0	0	0	0	0	0	0	0	0	0	0	0	0	0	0	0	0	0	0	0	0	0	0	0	0	0	0	0	0	0	0	0	0	0	0	0	0	0	0	0	0
Wohlfahrtiimonas	0	0	0	0	0	0	0	0	0	0	0	0	0	0	0	0	0	0	0	0	0	0	0	0	0	0	0	0	0	0	0	0	0	0	0	0	0	0	0	0	0	0	0	0	0	0	0	0	0
Xanthobacter	0	0	0	0	0	0	0	0	0	0	0	0	0	0	0	0	0	0	0	0	0	0	0	0	0	0	0	0	0	0	0	0	0	0	0	0	0	0	0	0	0	0	0	0	0	0	0	0	0
Z20	0	0	0	0	0	0	0	0	0	0	0	0	0	0	0	0	0	0	0	0	0	0	0	0	0	0	0	0	0	0	0	0	0	0	0	0	0	0	0	0	0	0	0	0	0	0	0	0	0
Zoogloea	0	0	0	0	0	0	0	0	0	0	0	0	0	0	0	0	0	0	0	0	0	0	0	0	0	0	0	0	0	0	0	0	0	0	0	0	0	0	0	0	0	0	0	0	0	0	0	0	0
[truncated: 1,802 more columns]

## Sheet: Supplementary Data 7
Supplementary Data 7 | Different genea found in a shotgun metagenome of gut microbiome using Kraken2 (PMID: 32844199)
Genera	baseMean	log2FoldChange	LfcSE	Stat	Pvalue	U95ci	L95ci
Histophilus	172.505	-2.50092	0.364687	-6.85772	6.99665e-12	-1.78613	-3.21571
Oceanihabitans	31.8502	-2.11625	0.412655	-5.12839	2.92233e-07	-1.30745	-2.92506
Aquirufa	211.663	-2.08486	0.421943	-4.9411	7.76833e-07	-1.25785	-2.91187
Tolumonas	50.2235	-1.99567	0.381938	-5.22511	1.74055e-07	-1.24707	-2.74427
Thiosulfativibrio	23.7278	-1.98152	0.50981	-3.88677	0.000101586	-0.982288	-2.98074
Salegentibacter	173.096	-1.9155	0.372255	-5.14568	2.66552e-07	-1.18588	-2.64512
Basfia	10.9149	-1.86834	0.47224	-3.95634	7.61077e-05	-0.942751	-2.79393
Candidatus Deianiraea	22.255	-1.84289	0.517133	-3.56366	0.000365714	-0.829307	-2.85647
Leadbetterella	227.531	-1.8408	0.423182	-4.3499	1.36197e-05	-1.01136	-2.67024
Flagellimonas	99.2523	-1.83338	0.357672	-5.12586	2.96176e-07	-1.13234	-2.53441
Sinimarinibacterium	78.3544	-1.80527	0.377955	-4.77641	1.7845e-06	-1.06448	-2.54606
Cloacibacterium	117.818	-1.80138	0.405061	-4.44719	8.70027e-06	-1.00746	-2.5953
Salinivirga	144.512	-1.74409	0.313959	-5.55517	2.77341e-08	-1.12873	-2.35945
Dongshaea	19.2275	-1.70514	0.379185	-4.49685	6.89669e-06	-0.961936	-2.44834
Ewingella	59.6944	-1.69408	0.418263	-4.05027	5.11586e-05	-0.874283	-2.51388
Costertonia	77.5232	-1.69234	0.40806	-4.14727	3.36458e-05	-0.892538	-2.49213
Rickettsiella	6.29526	-1.69131	0.504494	-3.35249	0.000800885	-0.702503	-2.68012
Brevefilum	18.2224	-1.63041	0.41484	-3.93022	8.48695e-05	-0.817324	-2.4435
Persephonella	46.4036	-1.62164	0.470848	-3.44408	0.000573003	-0.698777	-2.5445
Haematospirillum	9.91864	-1.59173	0.447197	-3.55935	0.000371775	-0.715224	-2.46824
Galbibacter	75.3609	-1.58528	0.353248	-4.48773	7.19867e-06	-0.892915	-2.27765
Aureitalea	146.053	-1.54721	0.388917	-3.97826	6.94206e-05	-0.784937	-2.30949
Hafnia	109.946	-1.54171	0.329127	-4.68425	2.8099e-06	-0.896624	-2.1868
Alloprevotella	1219.09	-1.52881	0.341219	-4.48042	7.44957e-06	-0.860016	-2.1976
Alkalitalea	445.897	-1.51912	0.358355	-4.23916	2.24354e-05	-0.816749	-2.2215
Orbus	39.4714	-1.51909	0.349226	-4.34988	1.36209e-05	-0.834609	-2.20357
Fulvivirga	119.478	-1.49364	0.414415	-3.60421	0.0003131	-0.681387	-2.3059
Iodobacter	120.589	-1.46236	0.402344	-3.63461	0.000278396	-0.673771	-2.25096
Algibacter	243.874	-1.45088	0.346283	-4.18988	2.791e-05	-0.77217	-2.1296
Candidatus Nitrotoga	98.78	-1.44806	0.307773	-4.70496	2.53913e-06	-0.844826	-2.0513
Croceimicrobium	69.8967	-1.44111	0.363631	-3.96312	7.3975e-05	-0.728398	-2.15383
Mycoavidus	35.5583	-1.42225	0.423805	-3.35592	0.000791027	-0.591596	-2.25291
Nitrincola	41.8709	-1.41935	0.4454	-3.18669	0.00143911	-0.546368	-2.29234
Paenarthrobacter	67.1509	-1.41746	0.357245	-3.96774	7.25583e-05	-0.717255	-2.11766
Ammonifex	77.6888	-1.41662	0.379524	-3.73262	0.000189497	-0.672752	-2.16049
Mediterraneibacter	150491	-1.41442	0.369224	-3.83078	0.000127736	-0.690737	-2.13809
Anaerostipes	38406.1	-1.40632	0.313194	-4.49027	7.11344e-06	-0.792464	-2.02018
Entomobacter	47.1951	-1.39514	0.4449	-3.13584	0.0017136	-0.523132	-2.26714
Nitrobacter	64.4223	-1.39289	0.336897	-4.13448	3.55759e-05	-0.732575	-2.05321
Maribacter	457.065	-1.37718	0.303764	-4.53373	5.79502e-06	-0.781807	-1.97256
Mariniflexile	157.863	-1.37568	0.454385	-3.02756	0.0024654	-0.485082	-2.26627
Leeuwenhoekiella	136.151	-1.346	0.293714	-4.5827	4.59015e-06	-0.770324	-1.92168
Candidatus Sneabacter	16.3947	-1.34568	0.39141	-3.43803	0.000585959	-0.578516	-2.11284
Candidatus Aquiluna	42.214	-1.33929	0.348016	-3.84836	0.000118909	-0.657181	-2.02141
Fibrella	306.14	-1.33923	0.304104	-4.40386	1.06342e-05	-0.743187	-1.93528
Arachidicoccus	651.141	-1.32437	0.289033	-4.58209	4.60348e-06	-0.75787	-1.89088
Dissulfurispira	16.3468	-1.32423	0.359395	-3.68461	0.000229053	-0.619816	-2.02864
Sulfuriferula	120.379	-1.32289	0.323161	-4.09358	4.24765e-05	-0.689491	-1.95628
Thermodesulfatator	18.1599	-1.32066	0.392432	-3.36531	0.000764579	-0.551488	-2.08982
Ornithobacterium	755.656	-1.3203	0.37715	-3.50074	0.000463977	-0.581089	-2.05952
Ephemeroptericola	57.4375	-1.31347	0.52476	-2.50299	0.012315	-0.284938	-2.342
Candidatus Nanosynbacter	87.2029	-1.3044	0.317595	-4.10711	4.00632e-05	-0.681914	-1.92689
Paludibacter	705.523	-1.28945	0.306029	-4.21349	2.51451e-05	-0.689635	-1.88927
Arcanobacterium	101.087	-1.2686	0.268493	-4.72487	2.30264e-06	-0.742349	-1.79484
Runella	497.011	-1.26779	0.286687	-4.42221	9.76946e-06	-0.705885	-1.8297
Thalassolituus	21.3902	-1.26189	0.410478	-3.07419	0.00211072	-0.457352	-2.06643
Megamonas	7542.57	-1.25889	0.602378	-2.08987	0.0366295	-0.0782308	-2.43955
Fannyhessea	87.3745	-1.25636	0.312877	-4.0155	5.93195e-05	-0.643119	-1.8696
Brenneria	97.4728	-1.24584	0.319927	-3.89414	9.85461e-05	-0.618785	-1.8729
Kaistella	377.643	-1.24271	0.285771	-4.34863	1.36989e-05	-0.682602	-1.80282
Grimontia	79.5056	-1.22025	0.397489	-3.06991	0.00214125	-0.441176	-1.99933
Rhodocytophaga	327.231	-1.21435	0.27531	-4.41086	1.0296e-05	-0.674747	-1.75396
Alysiella	9.20321	-1.2057	0.427977	-2.81721	0.00484421	-0.366868	-2.04454
Lentilitoribacter	14.1865	-1.20297	0.363296	-3.31126	0.000928772	-0.490907	-1.91503
Paenalcaligenes	29.8655	-1.1996	0.379349	-3.16225	0.00156556	-0.456072	-1.94312
Anoxybacillus	89.8418	-1.18787	0.254739	-4.66309	3.11497e-06	-0.688582	-1.68716
Candidatus Protochlamydia	19.636	-1.18234	0.333608	-3.54409	0.000393967	-0.528465	-1.83621
Sneathia	140.476	-1.17557	0.416487	-2.82258	0.00476389	-0.359253	-1.99188
Candidatus Nanopelagicus	29.6137	-1.17306	0.328107	-3.57523	0.000349916	-0.529969	-1.81615
Apilactobacillus	90.4828	-1.17156	0.318968	-3.67297	0.000239744	-0.546384	-1.79674
Filimonas	139.933	-1.15771	0.337699	-3.42822	0.000607545	-0.495817	-1.8196
Marivirga	43.1979	-1.15092	0.358624	-3.20928	0.0013307	-0.44802	-1.85382
Paradevosia	30.8938	-1.14926	0.411735	-2.79126	0.00525032	-0.342259	-1.95626
Adhaeribacter	247.276	-1.14166	0.296258	-3.85359	0.000116397	-0.560993	-1.72233
Pseudobacter	177.174	-1.1416	0.286407	-3.98592	6.72197e-05	-0.580238	-1.70295
Bernardetia	76.0367	-1.14042	0.326553	-3.4923	0.000478886	-0.500376	-1.78046
Antarcticibacterium	132.241	-1.13729	0.362763	-3.13506	0.00171816	-0.42627	-1.8483
Denitrovibrio	113.894	-1.12672	0.301788	-3.73347	0.000188859	-0.535212	-1.71822
Hydrogenobacter	18.1347	-1.12134	0.392684	-2.85558	0.00429579	-0.351681	-1.891
Sedimentisphaera	78.7575	-1.11693	0.307568	-3.63148	0.000281803	-0.514093	-1.71976
Chryseolinea	190.551	-1.11349	0.313605	-3.55061	0.000384344	-0.498823	-1.72816
Allochromatium	110.079	-1.10564	0.419648	-2.63468	0.0084216	-0.283129	-1.92815
Neorickettsia	16.0324	-1.08404	0.466429	-2.32413	0.0201187	-0.169839	-1.99824
Aquaspirillum	24.9557	-1.0604	0.353826	-2.99695	0.00272698	-0.366899	-1.7539
Zunongwangia	134.101	-1.05809	0.384323	-2.75312	0.00590297	-0.304815	-1.81136
Candidatus Paracaedibacter	9.17358	-1.04064	0.397575	-2.61746	0.00885857	-0.261391	-1.81988
Labilibaculum	124.967	-1.03714	0.261833	-3.96107	7.46145e-05	-0.523947	-1.55033
Cyclobacterium	163.422	-1.03582	0.323262	-3.20427	0.00135406	-0.402225	-1.66941
Faecalibacillus	11564.2	-1.03334	0.34614	-2.98533	0.00283269	-0.354909	-1.71178
Proteiniphilum	1251.49	-1.03048	0.265118	-3.88687	0.000101546	-0.510848	-1.55011
Chloroherpeton	46.4378	-1.02931	0.345301	-2.98092	0.00287387	-0.352524	-1.7061
Bermanella	19.5167	-1.02896	0.36709	-2.80302	0.00506271	-0.309463	-1.74846
Anaerohalosphaera	69.7683	-1.02413	0.334127	-3.0651	0.00217598	-0.369244	-1.67902
Sporolactobacillus	111.665	-1.01778	0.347172	-2.93163	0.00337186	-0.337324	-1.69824
Polystyrenella	19.3204	-1.0166	0.379886	-2.67607	0.00744911	-0.272025	-1.76118
Sediminicola	21.8137	-1.01435	0.360174	-2.81627	0.00485841	-0.308408	-1.72029
Sulfurimonas	284.062	-1.00391	0.228372	-4.39593	1.10302e-05	-0.556297	-1.45152
Amniculibacterium	88.6064	-0.996534	0.27124	-3.67399	0.000238792	-0.464903	-1.52816
Sulfurifustis	162.684	-0.995117	0.400345	-2.48565	0.0129316	-0.210441	-1.77979
Gracilibacillus	63.8064	-0.986155	0.31211	-3.15964	0.00157965	-0.374419	-1.59789
Pragia	20.9865	-0.985258	0.309823	-3.18007	0.00147239	-0.378006	-1.59251
Rufibacter	278.628	-0.982449	0.303472	-3.23736	0.00120639	-0.387644	-1.57725
Wenyingzhuangia	48.0197	-0.977152	0.316824	-3.08422	0.0020409	-0.356178	-1.59813
Flavihumibacter	87.1733	-0.976927	0.386465	-2.52786	0.0114762	-0.219456	-1.7344
Gramella	494.613	-0.968328	0.285331	-3.3937	0.000689556	-0.409079	-1.52758
Riemerella	238.878	-0.962896	0.347839	-2.76822	0.00563634	-0.281131	-1.64466
Echinicola	601.743	-0.956994	0.273497	-3.49911	0.000466821	-0.42094	-1.49305
Draconibacterium	477.33	-0.953555	0.283273	-3.3662	0.00076211	-0.398339	-1.50877
Mesobacillus	179.727	-0.948485	0.308689	-3.07262	0.00212189	-0.343454	-1.55352
Ilyobacter	95.5744	-0.942696	0.278139	-3.38929	0.000700734	-0.397542	-1.48785
Hydrogenophilus	20.8692	-0.938613	0.334922	-2.80248	0.00507115	-0.282165	-1.59506
Tardiphaga	27.2921	-0.938014	0.356962	-2.62777	0.00859458	-0.238369	-1.63766
Peptacetobacter	516.473	-0.93675	0.281988	-3.32195	0.000893919	-0.384053	-1.48945
Faecalibacterium	412500	-0.936579	0.314596	-2.97709	0.00290998	-0.319972	-1.55319
Jeotgalibacillus	68.9772	-0.929811	0.267093	-3.48123	0.000499123	-0.406309	-1.45331
Suicoccus	31.8214	-0.928563	0.34418	-2.6979	0.00697792	-0.253969	-1.60316
Xylanimicrobium	9.13972	-0.920079	0.364456	-2.52452	0.0115855	-0.205745	-1.63441
Sulfurovum	97.0699	-0.918534	0.25052	-3.6665	0.000245889	-0.427514	-1.40955
Urechidicola	32.6111	-0.918375	0.351462	-2.61301	0.00897482	-0.229509	-1.60724
Algoriphagus	368.581	-0.917194	0.268676	-3.41375	0.000640747	-0.390589	-1.4438
Zymobacter	14.2821	-0.91455	0.364986	-2.50571	0.0122204	-0.199178	-1.62992
Euzebyella	88.9357	-0.913221	0.382938	-2.38478	0.0170896	-0.162663	-1.66378
Methylovulum	11.817	-0.90891	0.301683	-3.0128	0.00258853	-0.317611	-1.50021
Halarcobacter	52.1314	-0.906407	0.298597	-3.03555	0.00240099	-0.321156	-1.49166
Actinobacillus	244.984	-0.905136	0.256196	-3.53299	0.000410894	-0.402992	-1.40728
Chania	21.481	-0.902011	0.354611	-2.54367	0.0109696	-0.206974	-1.59705
Lacimicrobium	39.924	-0.899869	0.308072	-2.92097	0.00348941	-0.296048	-1.50369
Flavisolibacter	218.288	-0.89448	0.270546	-3.3062	0.000945714	-0.364209	-1.42475
Hydrogenovibrio	70.5662	-0.893822	0.305155	-2.92907	0.00339975	-0.295718	-1.49193
Rosistilla	72.094	-0.892609	0.317881	-2.808	0.00498508	-0.269562	-1.51566
Arcticibacterium	68.4546	-0.890343	0.339561	-2.62204	0.00874046	-0.224804	-1.55588
Planktomarina	6.96383	-0.888382	0.409191	-2.17107	0.0299258	-0.0863682	-1.6904
Panacibacter	75.9366	-0.881792	0.284001	-3.10489	0.00190347	-0.325151	-1.43843
Furfurilactobacillus	21.5232	-0.881344	0.30825	-2.85919	0.00424729	-0.277174	-1.48551
Salimicrobium	45.855	-0.880365	0.311834	-2.82319	0.00475485	-0.269171	-1.49156
Jonesia	7.51621	-0.877319	0.333182	-2.63316	0.00845957	-0.224283	-1.53036
Flammeovirga	207.626	-0.876838	0.285218	-3.07427	0.00211015	-0.317811	-1.43587
Agarilytica	11.1984	-0.875867	0.367138	-2.38566	0.0170485	-0.156276	-1.59546
Salinispira	31.6558	-0.871865	0.260505	-3.34683	0.00081742	-0.361276	-1.38246
Candidatus Fokinia	18.1812	-0.869242	0.436163	-1.99293	0.0462695	-0.0143613	-1.72412
Lonsdalea	49.5822	-0.867985	0.319927	-2.71307	0.00666634	-0.240927	-1.49504
Succinivibrio	165.712	-0.860657	0.238355	-3.61082	0.000305235	-0.393481	-1.32783
Petrimonas	1543.71	-0.858657	0.345594	-2.48459	0.0129702	-0.181294	-1.53602
Thalassospira	135.117	-0.850877	0.274726	-3.09718	0.00195371	-0.312413	-1.38934
Tenuifilum	143.448	-0.845667	0.258511	-3.2713	0.00107055	-0.338985	-1.35235
Snodgrassella	40.173	-0.844056	0.360146	-2.34365	0.0190962	-0.138169	-1.54994
Lacibacter	157.914	-0.841949	0.336142	-2.50474	0.012254	-0.183111	-1.50079
Pseudopedobacter	173.832	-0.840564	0.316051	-2.65958	0.00782384	-0.221103	-1.46002
Lachnoclostridium	19620.9	-0.837834	0.287381	-2.91541	0.00355216	-0.274568	-1.4011
Filomicrobium	12.3378	-0.835365	0.332293	-2.51394	0.0119389	-0.184072	-1.48666
Duncaniella	3608.98	-0.834874	0.332412	-2.51157	0.0120197	-0.183347	-1.4864
Croceibacter	50.8196	-0.831811	0.369138	-2.25339	0.0242347	-0.108301	-1.55532
Eikenella	49.1614	-0.830257	0.340634	-2.43739	0.0147938	-0.162614	-1.4979
Rugosibacter	14.5516	-0.827552	0.350414	-2.36164	0.0181943	-0.140741	-1.51436
Candidatus Solibacter	95.8085	-0.826944	0.333109	-2.4825	0.0130463	-0.174051	-1.47984
Acetoanaerobium	86.971	-0.826193	0.231248	-3.57276	0.000353234	-0.372947	-1.27944
Xylella	18.4279	-0.824862	0.266787	-3.09184	0.00198918	-0.301961	-1.34776
Owenweeksia	65.8285	-0.822337	0.31165	-2.63866	0.00832354	-0.211503	-1.43317
Aquiflexum	75.522	-0.813283	0.255056	-3.18865	0.0014294	-0.313374	-1.31319
Melioribacter	86.0462	-0.811737	0.314395	-2.5819	0.00982569	-0.195523	-1.42795
Nonlabens	399.249	-0.807818	0.249695	-3.23521	0.00121551	-0.318415	-1.29722
Flavivirga	110.104	-0.804656	0.376349	-2.13806	0.0325121	-0.0670115	-1.5423
Halanaerobium	133.167	-0.80385	0.245637	-3.27251	0.00106596	-0.322402	-1.2853
Mariniblastus	14.8776	-0.803443	0.372663	-2.15595	0.0310875	-0.0730236	-1.53386
Schaalia	427.695	-0.800381	0.248073	-3.2264	0.0012536	-0.314159	-1.2866
Romboutsia	3944.47	-0.798825	0.380342	-2.10028	0.035704	-0.0533551	-1.54429
Leptospirillum	26.6384	-0.797231	0.351296	-2.2694	0.0232439	-0.108692	-1.48577
Gilvibacter	92.5147	-0.790675	0.367228	-2.15309	0.0313115	-0.0709083	-1.51044
Zobellia	98.343	-0.784737	0.318017	-2.4676	0.0136023	-0.161425	-1.40805
Paraclostridium	185.532	-0.781563	0.289652	-2.69828	0.00696986	-0.213845	-1.34928
Coprobacter	21270.7	-0.775443	0.335258	-2.31298	0.0207239	-0.118338	-1.43255
Desulfotalea	38.3013	-0.771955	0.342549	-2.25356	0.0242239	-0.100559	-1.44335
Bythopirellula	90.116	-0.768917	0.392039	-1.96133	0.049841	-0.000519735	-1.53731
Butyrivibrio	4317.93	-0.764944	0.224242	-3.41124	0.000646679	-0.325429	-1.20446
Candidatus Methylospira	27.4673	-0.763062	0.337248	-2.26261	0.0236595	-0.102056	-1.42407
Pseudobutyrivibrio	1312.73	-0.754944	0.242885	-3.10824	0.00188205	-0.27889	-1.231
Proteus	190.087	-0.742492	0.247865	-2.99555	0.00273948	-0.256677	-1.22831
Tenacibaculum	255.116	-0.739176	0.23846	-3.0998	0.00193654	-0.271795	-1.20656
Cohaesibacter	13.2355	-0.734936	0.285472	-2.57446	0.0100396	-0.175411	-1.29446
Marinicauda	27.0383	-0.729074	0.360213	-2.02401	0.0429695	-0.0230558	-1.43509
Labrenzia	125.985	-0.728413	0.238704	-3.05153	0.00227678	-0.260553	-1.19627
Mycetohabitans	22.4182	-0.72804	0.361867	-2.0119	0.0442308	-0.0187798	-1.4373
Hyphobacterium	48.3386	-0.727461	0.277686	-2.61972	0.00880007	-0.183196	-1.27173
Pseudoclostridium	214.765	-0.725027	0.250005	-2.90005	0.00373105	-0.235017	-1.21504
Caballeronia	84.153	-0.723058	0.284199	-2.5442	0.010953	-0.166028	-1.28009
Spirosoma	1076.39	-0.721717	0.210388	-3.43041	0.000602677	-0.309356	-1.13408
Solibacillus	46.3655	-0.715627	0.238371	-3.00216	0.00268074	-0.24842	-1.18283
Cereibacter	124.052	-0.712423	0.208127	-3.42302	0.000619291	-0.304494	-1.12035
Methylovorus	20.3905	-0.705197	0.349843	-2.01575	0.0438259	-0.0195046	-1.39089
Methylomonas	241.48	-0.70312	0.22819	-3.08129	0.00206103	-0.255868	-1.15037
Turicibacter	952.676	-0.702838	0.354516	-1.98253	0.0474201	-0.00798668	-1.39769
Solitalea	152.441	-0.701288	0.273648	-2.56273	0.0103851	-0.164937	-1.23764
Halobacillus	146.319	-0.68747	0.296166	-2.32124	0.0202742	-0.106985	-1.26795
Saprospira	27.2856	-0.679165	0.337487	-2.01242	0.044176	-0.01769	-1.34064
Glaesserella	53.9096	-0.677574	0.311607	-2.17445	0.0296715	-0.0668234	-1.28832
Epilithonimonas	147.538	-0.659346	0.300978	-2.19068	0.0284751	-0.0694289	-1.24926
Nautilia	25.487	-0.651191	0.228836	-2.84567	0.00443176	-0.202674	-1.09971
Desulfobacter	86.4576	-0.648455	0.28629	-2.26503	0.0235107	-0.0873277	-1.20958
Boseongicola	7.03358	-0.647236	0.309922	-2.08838	0.0367635	-0.0397882	-1.25468
Salicibibacter	84.3858	-0.645764	0.278571	-2.31813	0.020442	-0.0997656	-1.19176
Cytobacillus	105.88	-0.645615	0.207187	-3.1161	0.00183258	-0.239529	-1.0517
Methylophaga	42.2239	-0.643557	0.304843	-2.11111	0.0347631	-0.046064	-1.24105
Candidatus Planktophila	81.4055	-0.642142	0.27382	-2.34512	0.0190207	-0.105455	-1.17883
Polynucleobacter	289.277	-0.636324	0.187834	-3.3877	0.000704814	-0.26817	-1.00448
Leminorella	32.5679	-0.63539	0.280737	-2.26329	0.0236176	-0.0851457	-1.18564
Advenella	63.2891	-0.627713	0.264277	-2.37521	0.0175388	-0.109731	-1.14569
Elizabethkingia	572.817	-0.626585	0.306921	-2.04152	0.0411996	-0.0250188	-1.22815
Sebaldella	51.9731	-0.623654	0.296122	-2.10607	0.0351986	-0.0432536	-1.20405
Vagococcus	218.248	-0.623282	0.20578	-3.02888	0.00245465	-0.219953	-1.02661
Salinimonas	66.6157	-0.614929	0.290828	-2.11441	0.0344801	-0.0449072	-1.18495
Prosthecochloris	176.762	-0.607723	0.207481	-2.92905	0.00339996	-0.20106	-1.01439
Tepidanaerobacter	70.1546	-0.602609	0.25332	-2.37884	0.0173672	-0.106101	-1.09912
Candidatus Pelagibacter	63.6303	-0.602187	0.286488	-2.10196	0.0355564	-0.0406709	-1.1637
Blautia	71434.2	-0.59524	0.248343	-2.39684	0.016537	-0.108487	-1.08199
Anaerobacillus	38.5958	-0.586378	0.275539	-2.12811	0.0333278	-0.0463215	-1.12643
Pontibacter	1019.24	-0.586004	0.230207	-2.54555	0.0109106	-0.134798	-1.03721
Sporosarcina	220.511	-0.580545	0.215835	-2.68976	0.00715037	-0.157508	-1.00358
Niabella	337.398	-0.577656	0.269038	-2.14712	0.0317837	-0.0503424	-1.10497
Caldicellulosiruptor	240.123	-0.574	0.222097	-2.58446	0.00975328	-0.13869	-1.00931
Leuconostoc	159.041	-0.571165	0.211666	-2.69843	0.00696674	-0.1563	-0.98603
Oceanispirochaeta	32.9845	-0.570264	0.259673	-2.19608	0.0280859	-0.0613047	-1.07922
Granulibacter	62.9303	-0.565985	0.193454	-2.92567	0.00343711	-0.186814	-0.945155
Thiobacillus	30.6648	-0.565861	0.285812	-1.97983	0.0477222	-0.00566886	-1.12605
Gemmatimonas	88.3825	-0.560873	0.235768	-2.37892	0.0173634	-0.098768	-1.02298
Cellvibrio	135.308	-0.545969	0.197503	-2.76435	0.00570355	-0.158863	-0.933076
Thermotoga	43.3714	-0.543148	0.262493	-2.06919	0.0385284	-0.0286613	-1.05763
Intestinibaculum	290.901	-0.542207	0.21459	-2.52671	0.0115135	-0.121611	-0.962803
Pasteurella	149.085	-0.539493	0.263061	-2.05083	0.0402835	-0.0238938	-1.05509
Shewanella	850.846	-0.528905	0.207404	-2.55012	0.0107685	-0.122394	-0.935417
Tetragenococcus	103.274	-0.528158	0.23606	-2.23739	0.0252611	-0.06548	-0.990836
Pusillimonas	73.3987	-0.526647	0.250804	-2.09984	0.0357432	-0.0350715	-1.01822
Dechloromonas	84.625	-0.525972	0.245977	-2.1383	0.0324927	-0.0438568	-1.00809
Planococcus	430.012	-0.525058	0.196325	-2.67443	0.00748562	-0.140261	-0.909856
Vibrio	1320.76	-0.519998	0.189373	-2.74589	0.00603465	-0.148827	-0.891169
Desulfopila	109.451	-0.519128	0.224189	-2.31559	0.0205808	-0.0797185	-0.958538
Tannerella	3290.88	-0.513081	0.249903	-2.05312	0.0400612	-0.0232702	-1.00289
Helicobacter	364.109	-0.495498	0.216236	-2.29147	0.0219363	-0.0716756	-0.919321
Desulfonema	123.518	-0.489757	0.205399	-2.38442	0.017106	-0.0871757	-0.892339
Sediminibacillus	49.2916	-0.488408	0.246961	-1.97767	0.0479659	-0.00436398	-0.972451
Neobacillus	107.233	-0.476809	0.192959	-2.47104	0.0134721	-0.0986097	-0.855008
Marinobacter	274.916	-0.465784	0.162556	-2.86537	0.00416523	-0.147174	-0.784395
Aerococcus	163.713	-0.457293	0.193847	-2.35904	0.0183224	-0.0773523	-0.837233
Ruminiclostridium	457.617	-0.442865	0.223078	-1.98525	0.0471163	-0.00563337	-0.880098
Pseudarthrobacter	86.117	-0.436242	0.214068	-2.03786	0.0415637	-0.0166679	-0.855816
Anaerocolumna	2325.67	-0.435545	0.210253	-2.07153	0.0383094	-0.0234492	-0.84764
Pantoea	363.175	-0.430437	0.176591	-2.43748	0.0147899	-0.0843191	-0.776555
Gordonia	204.817	-0.42641	0.197641	-2.1575	0.0309668	-0.039034	-0.813787
Luteimonas	106.899	-0.422555	0.212318	-1.9902	0.0465693	-0.00641126	-0.838698
Gimesia	201.883	-0.413022	0.186424	-2.2155	0.0267259	-0.0476309	-0.778412
Aeromonas	651.228	-0.409678	0.177465	-2.3085	0.0209714	-0.0618465	-0.75751
Tissierella	117.042	-0.407731	0.196787	-2.07194	0.0382709	-0.0220287	-0.793434
Treponema	1598.03	-0.333798	0.156692	-2.13028	0.0331485	-0.0266815	-0.640915
Nitrospira	54.4312	0.33318	0.164303	2.02783	0.0425771	0.655214	0.0111455
Selenomonas	736.593	0.428429	0.174524	2.45485	0.0140943	0.770496	0.086363
Thermaerobacter	124.461	0.430754	0.18309	2.35269	0.018638	0.78961	0.071898
Rubrobacter	104.595	0.439465	0.183969	2.3888	0.0169033	0.800044	0.0788866
Cellulomonas	79.5352	0.443248	0.176703	2.50843	0.0121268	0.789586	0.0969099
Martelella	71.0997	0.447093	0.181447	2.46404	0.0137381	0.802729	0.0914564
Biomaibacter	44.6099	0.451643	0.192996	2.34017	0.0192752	0.829915	0.0733705
Pelobacter	57.2606	0.46741	0.200099	2.33589	0.0194968	0.859605	0.0752159
Plantactinospora	17.4817	0.470272	0.216817	2.16898	0.0300844	0.895234	0.0453098
Nocardiopsis	68.069	0.472653	0.236814	1.99588	0.0459469	0.936809	0.00849712
Saccharibacillus	115.634	0.473286	0.219347	2.15771	0.0309505	0.903206	0.0433666
Micromonospora	307.298	0.491099	0.158765	3.09324	0.00197983	0.802279	0.179919
Kutzneria	19.573	0.492813	0.24868	1.98172	0.0475111	0.980226	0.00540012
Nonomuraea	81.7864	0.507535	0.246367	2.06008	0.0393907	0.990413	0.0246567
Thermosediminibacter	40.581	0.515592	0.229758	2.24407	0.0248279	0.965917	0.0652672
Pseudonocardia	130.241	0.516945	0.246992	2.09297	0.0363522	1.00105	0.0328414
Georgenia	30.8912	0.521233	0.239799	2.17362	0.0297338	0.99124	0.0512257
Candidatus Promineofilum	69.5611	0.522066	0.247092	2.11284	0.0346145	1.00637	0.0377653
Rhodospirillum	52.5589	0.529749	0.182368	2.90483	0.00367455	0.887191	0.172307
Mycobacteroides	79.2476	0.532874	0.200455	2.65832	0.00785307	0.925766	0.139982
Paludibaculum	75.8715	0.536473	0.243137	2.20647	0.0273511	1.01302	0.0599257
Sphingosinicella	51.7156	0.542135	0.20813	2.6048	0.00919287	0.950069	0.134201
Actinomadura	80.582	0.5446	0.211203	2.57856	0.00992139	0.958559	0.130641
Actinopolymorpha	18.6551	0.549009	0.26107	2.10291	0.0354732	1.06071	0.0373108
Granulicella	98.1219	0.561167	0.173479	3.23478	0.00121736	0.901186	0.221148
Slackia	233.332	0.561873	0.218549	2.57092	0.0101429	0.99023	0.133516
Kiritimatiella	27.6221	0.564562	0.220188	2.564	0.0103474	0.99613	0.132993
Arabia	178.206	0.565571	0.237024	2.38614	0.0170264	1.03014	0.101005
Phoenicibacter	68.5362	0.567044	0.26505	2.13939	0.0324043	1.08654	0.0475465
Sinomonas	25.0824	0.573219	0.201397	2.84621	0.00442435	0.967958	0.17848
Nitratifractor	48.5473	0.574072	0.243535	2.35725	0.0184109	1.0514	0.0967439
Desulfurivibrio	36.8307	0.575576	0.209407	2.7486	0.005985	0.986013	0.165139
Dysosmobacter	28620.1	0.577772	0.272904	2.11712	0.0342494	1.11266	0.0428796
Streptacidiphilus	51.747	0.578203	0.250228	2.31071	0.020849	1.06865	0.0877569
Xylanimonas	25.318	0.58007	0.24202	2.39678	0.0165398	1.05443	0.10571
Catenulispora	17.2016	0.581675	0.268461	2.1667	0.0302576	1.10786	0.0554913
Sphaerobacter	31.9258	0.582787	0.255026	2.28521	0.0223004	1.08264	0.0829374
Berryella	171.005	0.588676	0.25585	2.30087	0.0213991	1.09014	0.0872108
Jonquetella	97.7245	0.592019	0.241139	2.45509	0.0140848	1.06465	0.119387
Kineococcus	17.835	0.596775	0.263973	2.26075	0.0237749	1.11416	0.079389
Sphingosinithalassobacter	20.706	0.599638	0.284087	2.11075	0.0347937	1.15645	0.0428264
Oceanithermus	20.9387	0.602704	0.28011	2.15167	0.0314234	1.15172	0.0536886
Aminomonas	53.0452	0.608401	0.198823	3.06001	0.0022133	0.998095	0.218708
Heliobacterium	80.1895	0.611004	0.215157	2.8398	0.00451413	1.03271	0.189296
Plantibacter	7.66922	0.615437	0.309785	1.98666	0.0469603	1.22261	0.00825838
Kinneretia	20.8032	0.617874	0.288609	2.14087	0.0322847	1.18355	0.0522002
Phenylobacterium	29.0746	0.621438	0.2763	2.24914	0.0245036	1.16299	0.0798896
Bombilactobacillus	11.052	0.628766	0.315652	1.99196	0.0463756	1.24744	0.0100877
Limnochorda	52.1726	0.631455	0.219664	2.87464	0.00404489	1.062	0.200913
Saccharopolyspora	42.5511	0.634188	0.190041	3.33711	0.000846547	1.00667	0.261707
Actinosynnema	7.27442	0.644362	0.298374	2.15958	0.0308056	1.22918	0.0595481
Parascardovia	40.893	0.651239	0.266367	2.44489	0.0144895	1.17332	0.12916
Fretibacterium	143.216	0.651409	0.188578	3.45432	0.000551692	1.02102	0.281795
Actinocatenispora	23.3024	0.652418	0.198175	3.29213	0.0009943	1.04084	0.263995
Parvimonas	199.204	0.654896	0.254659	2.57166	0.0101212	1.15403	0.155765
Lentzea	14.8895	0.656809	0.256284	2.56282	0.0103826	1.15913	0.154493
Marichromatium	23.2952	0.657016	0.28617	2.2959	0.0216819	1.21791	0.096123
Syntrophomonas	32.6892	0.666167	0.290621	2.29222	0.0218928	1.23578	0.0965507
Olsenella	915.41	0.671389	0.204416	3.28442	0.00102191	1.07205	0.270734
Caloranaerobacter	127.566	0.674107	0.207571	3.2476	0.00116382	1.08095	0.267268
Mariprofundus	63.0261	0.68058	0.284758	2.39003	0.0168469	1.23871	0.122455
Botrimarina	28.4391	0.689276	0.295792	2.33028	0.0197916	1.26903	0.109524
Spartinivicinus	8.5919	0.693306	0.331511	2.09135	0.0364969	1.34307	0.0435433
Yimella	18.4028	0.696864	0.293777	2.37209	0.0176878	1.27267	0.121062
Methylomusa	120.374	0.706731	0.272169	2.59667	0.00941335	1.24018	0.173281
Ereboglobus	42.8887	0.707347	0.24835	2.84819	0.00439692	1.19411	0.220581
Marinilactibacillus	20.778	0.712884	0.321764	2.21555	0.0267225	1.34354	0.082226
Ruthenibacterium	51469.2	0.715675	0.336842	2.12466	0.0336148	1.37589	0.0554653
Isoptericola	21.2325	0.718289	0.349442	2.05553	0.0398277	1.4032	0.0333826
Sanguibacter	18.6283	0.723323	0.287279	2.51784	0.0118077	1.28639	0.160256
Hoyosella	10.1949	0.729947	0.329559	2.21492	0.0267653	1.37588	0.0840122
Desulfatibacillum	43.9425	0.736447	0.224775	3.27637	0.0010515	1.17701	0.295888
Euzebya	37.3833	0.74244	0.253208	2.93213	0.00336647	1.23873	0.246151
Gemmata	40.679	0.752821	0.255025	2.95195	0.00315778	1.25267	0.252971
Wolbachia	47.4636	0.756916	0.326828	2.31595	0.020561	1.3975	0.116334
Epidermidibacterium	14.9219	0.757432	0.257701	2.93919	0.00329074	1.26253	0.252338
Ethanoligenens	691.936	0.757642	0.217285	3.48686	0.000488728	1.18352	0.331764
Aurantimicrobium	18.5885	0.781879	0.313032	2.49776	0.0124981	1.39542	0.168336
Arsenicicoccus	21.4874	0.788364	0.232144	3.39602	0.000683733	1.24337	0.333363
Lacunisphaera	25.1307	0.788926	0.2942	2.68159	0.00732724	1.36556	0.212293
Allofrancisella	43.599	0.796336	0.355987	2.23698	0.0252876	1.49407	0.0986013
Symbiobacterium	121.244	0.813325	0.263419	3.08757	0.00201802	1.32963	0.297023
Staphylospora	60.6638	0.813901	0.298192	2.72945	0.00634405	1.39836	0.229443
Alistipes	957977	0.82721	0.321002	2.57696	0.00996742	1.45637	0.198045
Acetomicrobium	17.4175	0.828934	0.317423	2.61145	0.00901592	1.45108	0.206785
Alkalilimnicola	21.6958	0.851405	0.279268	3.0487	0.00229832	1.39877	0.30404
Melittangium	42.5359	0.856996	0.26126	3.28024	0.00103718	1.36907	0.344927
Chondromyces	23.9821	0.862069	0.273993	3.14632	0.0016534	1.39909	0.325043
Pontivivens	12.0171	0.880827	0.318013	2.76979	0.00560932	1.50413	0.257522
Urbifossiella	30.4908	0.887414	0.245874	3.60922	0.000307114	1.36933	0.405501
Chelativorans	11.4856	0.89211	0.334304	2.66856	0.0076177	1.54735	0.236875
Maioricimonas	18.8922	0.92422	0.303471	3.0455	0.00232296	1.51902	0.329417
Desulfocapsa	12.9432	0.927889	0.34025	2.72708	0.00638982	1.59478	0.260998
Actinopolyspora	11.1001	0.929847	0.325093	2.86025	0.00423305	1.56703	0.292665
Roseivivax	17.6464	0.939562	0.356221	2.63758	0.00834998	1.63776	0.241369
Limihaloglobus	30.022	0.952145	0.277834	3.42703	0.000610227	1.4967	0.40759
Moorella	144.559	0.954746	0.227251	4.20129	2.65398e-05	1.40016	0.509335
Streptobacillus	49.2034	0.981407	0.336102	2.91996	0.00350072	1.64017	0.322646
Stackebrandtia	20.1989	1.00274	0.265572	3.77576	0.00015952	1.52326	0.482216
Neomicrococcus	8.77418	1.02546	0.42276	2.42564	0.0152812	1.85407	0.196856
Cloacibacillus	348.802	1.03649	0.351864	2.94571	0.00322213	1.72614	0.346836
Woeseia	45.0375	1.03948	0.322441	3.22378	0.00126509	1.67146	0.407496
Caldisericum	8.56309	1.04229	0.440538	2.36595	0.0179838	1.90575	0.178837
Lysinimonas	3.98654	1.04422	0.425054	2.45667	0.0140232	1.87732	0.21111
Nissabacter	22.0332	1.05276	0.306613	3.43352	0.000595791	1.65372	0.451801
Verrucosispora	9.88532	1.05388	0.344209	3.06174	0.00220055	1.72853	0.379229
Friedmanniella	11.2846	1.05927	0.298947	3.54332	0.000395117	1.6452	0.47333
Microterricola	27.6588	1.08629	0.300721	3.6123	0.000303497	1.67571	0.49688
Gordonibacter	854.801	1.11278	0.296504	3.75301	0.000174727	1.69393	0.531634
Limosilactobacillus	2638.74	1.14853	0.453667	2.53166	0.0113525	2.03771	0.259342
Cnuibacter	3.18156	1.16498	0.455058	2.56007	0.0104651	2.05689	0.273067
Acidimicrobium	9.506	1.19257	0.349028	3.41684	0.000633522	1.87667	0.508479
Candidatus Purcelliella	3.62057	1.2348	0.518907	2.37962	0.0173303	2.25186	0.217746
Boudabousia	7.83183	1.2741	0.431892	2.95004	0.00317729	2.12061	0.427591
Kluyvera	208.195	1.29449	0.438928	2.9492	0.00318601	2.15479	0.434187
Oblitimonas	22.7295	1.30245	0.38014	3.42625	0.000611977	2.04753	0.55738
Raoultella	204.353	1.31074	0.408477	3.20885	0.00133269	2.11135	0.510124
Acidibrevibacterium	15.0424	1.33337	0.381672	3.49349	0.000476743	2.08145	0.585292
Phytobacter	67.9999	1.35886	0.379981	3.57612	0.000348727	2.10362	0.614095
Wolinella	6.98622	1.3667	0.387096	3.53065	0.000414535	2.12541	0.607993
Auraticoccus	19.1364	1.52456	0.354216	4.30404	1.6771e-05	2.21882	0.830297
Microcella	6.19452	2.08034	0.454067	4.58156	4.61511e-06	2.97031	1.19037
Candidatus Mikella	1.23644	2.13908	0.718958	2.97525	0.00292753	3.54823	0.729919
Ligilactobacillus	2531.9	2.14601	0.381269	5.62859	1.81687e-08	2.89329	1.39872
Chryseoglobus	5.39364	2.40084	0.468292	5.1268	2.94713e-07	3.31869	1.48299

## Sheet: Supplementary Data 8
Supplementary Data 8 | Correlation data between Blautia genus and host genes in brain with absolute r > 0.3 and p < 0.05
Genera	togene	cor	pvalue
Blautia	AAMP	0.302	4.51e-07
Blautia	AATK-AS1	0.401	9.49e-12
Blautia	ABCA13	-0.328	3.81e-08
Blautia	ABCA6	-0.321	7.78e-08
Blautia	ABCC9	-0.31	2.16e-07
Blautia	ABHD12	0.359	1.42e-09
Blautia	ABHD14A	0.342	8.69e-09
Blautia	ABHD14B	0.355	2.33e-09
Blautia	ABHD17A	0.353	2.74e-09
Blautia	ABHD18	-0.306	3.19e-07
Blautia	ABL2	-0.384	7.27e-11
Blautia	ABRAXAS2	-0.389	4.23e-11
Blautia	ACAA1	0.331	2.8e-08
Blautia	ACADS	0.383	8.95e-11
Blautia	ACAP2	-0.328	3.92e-08
Blautia	ACBD4	0.327	4.22e-08
Blautia	ACD	0.338	1.35e-08
Blautia	ACKR1	0.33	3.22e-08
Blautia	ACKR2	-0.301	4.99e-07
Blautia	ACOT11	-0.34	1.1e-08
Blautia	ACOT8	0.37	3.84e-10
Blautia	ACOX1	-0.313	1.65e-07
Blautia	ACOX3	-0.316	1.31e-07
Blautia	ACPT	0.397	1.51e-11
Blautia	ACTA1	0.319	9.13e-08
Blautia	ACTG1P17	-0.345	6.81e-09
Blautia	ACTR1A	0.303	4.23e-07
Blautia	ACTR1B	0.312	1.76e-07
Blautia	ACTR3C	-0.346	6.17e-09
Blautia	ACTR8	-0.327	4.32e-08
Blautia	ACVR2B	-0.302	4.58e-07
Blautia	ADAM10	-0.407	4.13e-12
Blautia	ADAM15	0.361	1.17e-09
Blautia	ADAM20	-0.369	4.33e-10
Blautia	ADAM32	-0.336	1.64e-08
Blautia	ADAM3A	-0.334	2e-08
Blautia	ADAMTS13	0.303	4.24e-07
Blautia	ADAMTSL3	-0.391	3.16e-11
Blautia	ADAP1	0.319	9.8e-08
Blautia	ADAT1	-0.339	1.19e-08
Blautia	ADCK2	0.354	2.4e-09
Blautia	ADCK5	0.305	3.54e-07
Blautia	ADGRG2	-0.351	3.58e-09
Blautia	ADGRL3	-0.367	5.94e-10
Blautia	ADH7	-0.332	2.54e-08
Blautia	ADM2	-0.347	5.46e-09
Blautia	ADPRHL2	0.386	5.99e-11
Blautia	ADRA1A	-0.368	4.93e-10
Blautia	ADRM1	0.328	3.71e-08
Blautia	AEBP2	-0.324	5.86e-08
Blautia	AES	0.33	3.15e-08
Blautia	AFDN	-0.32	8.44e-08
Blautia	AFDN-AS1	0.413	1.83e-12
Blautia	AFF1	-0.312	1.78e-07
Blautia	AFF2	-0.306	3.27e-07
Blautia	AFF4	-0.384	7.29e-11
Blautia	AGAP1	-0.338	1.41e-08
Blautia	AGAP1-IT1	-0.347	5.09e-09
Blautia	AGAP6	-0.334	2.19e-08
Blautia	AGER	0.302	4.6e-07
Blautia	AGO2	-0.358	1.69e-09
Blautia	AGO3	-0.427	2.52e-13
Blautia	AGPAT1	0.33	3.19e-08
Blautia	AGPAT2	0.391	3.17e-11
Blautia	AGTPBP1	-0.332	2.68e-08
Blautia	AHCTF1	-0.374	2.64e-10
Blautia	AHR	-0.328	3.77e-08
Blautia	AIPL1	-0.359	1.39e-09
Blautia	AJM1	-0.369	4.45e-10
Blautia	AK1	0.362	1.02e-09
Blautia	AK9	-0.341	9.82e-09
Blautia	AKAP11	-0.355	2.29e-09
Blautia	AKAP6	-0.38	1.22e-10
Blautia	AKAP9	-0.427	2.6e-13
Blautia	AKR1A1	0.345	6.88e-09
Blautia	AKR1B15	-0.301	4.92e-07
Blautia	ALAD	0.303	4.19e-07
Blautia	ALDH2	0.335	1.98e-08
Blautia	ALDH4A1	0.346	5.82e-09
Blautia	ALG10	-0.395	2.03e-11
Blautia	ALG11	-0.399	1.09e-11
Blautia	ALG14	-0.305	3.57e-07
Blautia	ALG1L2	-0.306	3.27e-07
Blautia	ALG1L9P	-0.386	5.8e-11
Blautia	ALG3	0.394	2.1e-11
Blautia	ALKBH2	0.33	3.18e-08
Blautia	ALKBH7	0.396	1.63e-11
Blautia	ALMS1	-0.423	4.87e-13
Blautia	ALMS1P1	-0.312	1.88e-07
Blautia	ALOX12P2	-0.385	6.68e-11
Blautia	AMH	0.303	4.36e-07
Blautia	ANAPC11	0.311	1.96e-07
Blautia	ANAPC13	0.332	2.64e-08
Blautia	ANK2	-0.383	8.68e-11
Blautia	ANK3	-0.419	8.22e-13
Blautia	ANKAR	-0.339	1.21e-08
Blautia	ANKIB1	-0.313	1.66e-07
Blautia	ANKRD12	-0.44	4.33e-14
Blautia	ANKRD13D	0.301	5.25e-07
Blautia	ANKRD17	-0.394	2.25e-11
Blautia	ANKRD18A	-0.327	4.25e-08
Blautia	ANKRD20A1	-0.36	1.24e-09
Blautia	ANKRD26	-0.371	3.58e-10
Blautia	ANKRD36	-0.4	9.86e-12
Blautia	ANKRD36B	-0.448	1.24e-14
Blautia	ANKRD36BP2	-0.372	3.11e-10
Blautia	ANKRD36C	-0.401	9.15e-12
Blautia	ANKRD44	-0.338	1.4e-08
Blautia	ANKRD50	-0.352	3.08e-09
Blautia	ANKRD62	-0.388	4.84e-11
Blautia	ANKRD65	0.301	4.91e-07
Blautia	ANKS4B	-0.306	3.34e-07
Blautia	AP4E1	-0.404	6.46e-12
Blautia	AP4M1	0.318	9.91e-08
Blautia	AP5Z1	0.329	3.48e-08
Blautia	APBB3	0.304	3.89e-07
Blautia	APC	-0.429	2.01e-13
Blautia	APH1A	0.341	9.63e-09
Blautia	APITD1-CORT	0.405	5.42e-12
Blautia	APOA1	0.303	4.37e-07
Blautia	APOC2	0.335	1.9e-08
Blautia	APPL1	-0.344	6.98e-09
Blautia	APRT	0.373	3.02e-10
Blautia	AQP8	0.341	9.85e-09
Blautia	AQR	-0.351	3.39e-09
Blautia	ARAF	0.311	2.11e-07
Blautia	ARAP2	-0.332	2.61e-08
Blautia	ARF5	0.304	3.84e-07
Blautia	ARFGAP1	0.301	5.36e-07
Blautia	ARFGEF1	-0.324	5.94e-08
Blautia	ARFGEF2	-0.317	1.1e-07
Blautia	ARFGEF3	-0.399	1.22e-11
Blautia	ARFIP2	0.323	6.32e-08
Blautia	ARFRP1	0.336	1.63e-08
Blautia	ARHGAP15	-0.367	5.47e-10
Blautia	ARHGAP26-IT1	-0.375	2.17e-10
Blautia	ARHGAP4	0.325	5.06e-08
Blautia	ARHGAP5	-0.419	8.02e-13
Blautia	ARHGDIA	0.321	7.9e-08
Blautia	ARHGEF26-AS1	-0.307	2.86e-07
Blautia	ARHGEF9-IT1	-0.304	3.96e-07
Blautia	ARID1A	-0.342	9.3e-09
Blautia	ARID1B	-0.389	4.26e-11
Blautia	ARID2	-0.35	4.06e-09
Blautia	ARID4B	-0.325	5.04e-08
Blautia	ARIH1	-0.333	2.22e-08
Blautia	ARL10	-0.313	1.73e-07
Blautia	ARL2	0.347	5.54e-09
Blautia	ARL6IP4	0.302	4.49e-07
Blautia	ARL8A	0.311	1.93e-07
Blautia	ARMC5	0.321	7.82e-08
Blautia	ARMC6	0.307	2.82e-07
Blautia	ARMCX6	0.31	2.29e-07
Blautia	ARPC3	0.311	2.1e-07
Blautia	ARPC4	0.311	2.12e-07
Blautia	ARPC4-TTLL3	-0.336	1.66e-08
Blautia	ARRB2	0.314	1.54e-07
Blautia	ARRDC3-AS1	-0.359	1.45e-09
Blautia	ARSA	0.329	3.37e-08
Blautia	ARSB	-0.347	5.27e-09
Blautia	ASAH2B	-0.375	2.31e-10
Blautia	ASB13	0.347	5.3e-09
Blautia	ASB3	-0.418	9.37e-13
Blautia	ASCC3	-0.382	1e-10
Blautia	ASH1L	-0.39	3.69e-11
Blautia	ASH1L-AS1	-0.314	1.59e-07
Blautia	ASMTL	0.308	2.66e-07
Blautia	ASNA1	0.365	7.63e-10
Blautia	ASPDH	0.309	2.56e-07
Blautia	ASS1	0.321	7.91e-08
Blautia	ASTN2	-0.395	1.92e-11
Blautia	ASXL2	-0.359	1.36e-09
Blautia	ASXL3	-0.326	4.9e-08
Blautia	ATAD2B	-0.409	3.22e-12
Blautia	ATF5	0.316	1.23e-07
Blautia	ATF7IP	-0.388	4.76e-11
Blautia	ATG2B	-0.32	8.18e-08
Blautia	ATM	-0.385	7.06e-11
Blautia	ATOX1	0.334	2.17e-08
Blautia	ATP10B	-0.317	1.14e-07
Blautia	ATP11B	-0.35	3.7e-09
Blautia	ATP1A4	-0.303	4.41e-07
Blautia	ATP1B4	-0.322	6.84e-08
Blautia	ATP2C2-AS1	-0.36	1.29e-09
Blautia	ATP5B	0.316	1.28e-07
Blautia	ATP5C1	0.309	2.39e-07
Blautia	ATP5D	0.366	6.71e-10
Blautia	ATP5E	0.404	5.96e-12
Blautia	ATP5G1	0.357	1.88e-09
Blautia	ATP5G2	0.397	1.48e-11
Blautia	ATP5G3	0.363	9.08e-10
Blautia	ATP5H	0.31	2.23e-07
Blautia	ATP5I	0.403	6.92e-12
Blautia	ATP5J	0.37	4.19e-10
Blautia	ATP5J2	0.353	2.69e-09
Blautia	ATP5L	0.331	2.71e-08
Blautia	ATP5O	0.339	1.22e-08
Blautia	ATP5SL	0.424	3.88e-13
Blautia	ATP6AP1	0.307	2.89e-07
Blautia	ATP6V0A2	-0.385	6.72e-11
Blautia	ATP6V0B	0.338	1.35e-08
Blautia	ATP6V1F	0.333	2.3e-08
Blautia	ATP6V1G1	0.308	2.68e-07
Blautia	ATP9B	-0.323	6.17e-08
Blautia	ATPIF1	0.364	8.02e-10
Blautia	ATR	-0.338	1.38e-08
Blautia	ATRAID	0.395	1.98e-11
Blautia	ATRX	-0.425	3.33e-13
Blautia	ATXN2	-0.331	2.71e-08
Blautia	ATXN3	-0.333	2.21e-08
Blautia	AUP1	0.303	4.19e-07
Blautia	AVPI1	0.392	2.66e-11
Blautia	B3GALNT2	-0.317	1.2e-07
Blautia	B3GAT3	0.357	1.72e-09
Blautia	B3GNT6	-0.307	2.94e-07
Blautia	B4GALNT2	-0.335	1.84e-08
Blautia	B4GALT2	0.362	1.03e-09
Blautia	B4GALT3	0.321	7.39e-08
Blautia	B4GALT7	0.308	2.61e-07
Blautia	BABAM2	-0.367	5.66e-10
Blautia	BACH1	-0.369	4.39e-10
Blautia	BAD	0.388	4.68e-11
Blautia	BAHD1	0.325	5.41e-08
Blautia	BAIAP2L2	0.308	2.8e-07
Blautia	BAK1	0.308	2.78e-07
Blautia	BAP1	0.308	2.76e-07
Blautia	BARD1	-0.344	7.26e-09
Blautia	BASP1-AS1	-0.398	1.35e-11
Blautia	BAX	0.371	3.64e-10
Blautia	BAZ2B	-0.408	3.78e-12
Blautia	BBS9	-0.315	1.34e-07
Blautia	BCKDHA	0.329	3.41e-08
Blautia	BCL2L12	0.31	2.15e-07
Blautia	BCL2L13	-0.344	7.48e-09
Blautia	BCL2L14	-0.325	5.14e-08
Blautia	BCL2L15	-0.359	1.36e-09
Blautia	BCL3	0.302	4.72e-07
Blautia	BCLAF3	-0.458	2.84e-15
Blautia	BDP1	-0.374	2.64e-10
Blautia	BET1L	0.38	1.29e-10
[truncated: 3,344 more rows]

## Sheet: Supplementary Data 9
Supplementary Data 9 | Different expression genes (DEGs) indentified from RNA-Seq in brain with both fixed and random effect models
[truncated: 9,564 more rows]

[truncated: 6 more sheets: Supplementary Data 10, Supplementary Data 11 , Supplementary Data 12, Supplementary Data 13, Supplementary Data 14, Supplementary Data 15]
